# Supplementary material for: Heparin-binding epidermal growth factor and fibroblast growth factor 2 rescue Müller glia-derived progenitor cell formation in microglia- and macrophage-ablated chick retinas
Source: Development. 2023 Dec 6;150(23):dev202070. doi: 10.1242/dev.202070 (PMC10730090; doi:10.1242/dev.202070)
Supplement: Table S1. DEGs in MG in retinas treated with saline (pct.1) vs saline + clodronate-liposomes (pct.2). Negative avg log2FC represents an increase and positive avg log2FC represents a decrease. [file develop-150-202070-TableS1.xlsx]

## Sheet: file
Column1	p_val	avg_log2FC	pct.1	pct.2	p_val_adj
MT4	2.20394e-74	-2.30391	0.11	0.463	4.64283e-70
OASL	1.22504e-69	-1.88303	0.009	0.273	2.58067e-65		cluster1.markers <- FindMarkers(clod_MG, ident.1 = "SS", ident.2 = c("clod_SS"), group.by = "orig.ident", min.pct = 0.01, logfc.threshold = 0.1)
MT3	5.70172e-55	-1.77702	0.143	0.444	1.20113e-50
IFI6	1.18315e-52	-1.67947	0.003	0.2	2.49242e-48
FN1	3.43259e-88	-1.60566	0.298	0.678	7.2311e-84
DDIT4	4.78927e-49	-1.60146	0.644	0.771	1.00891e-44
ANXA2	6.21506e-89	-1.42985	0.038	0.399	1.30927e-84
ENSGALG00010028610	1.86764e-22	-1.36819	0.157	0.315	3.93437e-18
PPP3CA	1.17061e-72	-1.31748	0.215	0.59	2.46601e-68
SDC1	1.47701e-69	-1.15066	0.118	0.467	3.11147e-65
FABP9	5.92048e-46	-1.13386	0.062	0.3	1.24721e-41
PCP4	2.04051e-45	-1.04392	0.646	0.795	4.29853e-41
NDRG1	1.9015e-17	-1.03096	0.12	0.262	4.0057e-13
POU6F2	3.66593e-32	-1.02169	0.353	0.574	7.72264e-28
PHLDA1	1.77045e-34	-0.963042	0.462	0.669	3.72962e-30
DHRS3	3.44889e-22	-0.957132	0.154	0.329	7.26543e-18
ENSGALG00010001483	1.75599e-20	-0.927469	0.096	0.255	3.69916e-16
PHLDA2	1.46515e-24	-0.914608	0.196	0.392	3.08648e-20
PFKFB3	1.27288e-39	-0.903848	0.063	0.285	2.68144e-35
ENSGALG00010028419	9.523e-25	-0.898468	0.048	0.191	2.00611e-20
IFIT5	9.24748e-32	-0.892926	0.013	0.153	1.94807e-27
PCDH9	4.57383e-34	-0.886435	0.449	0.691	9.63524e-30
SPOCK2	7.03687e-33	-0.886139	0.232	0.463	1.48239e-28
BHLHE40	1.3683e-27	-0.883295	0.174	0.383	2.88246e-23
SYT1	1.85536e-37	-0.876794	0.434	0.696	3.9085e-33
LGR5	4.17499e-24	-0.872776	0.415	0.597	8.79502e-20
COX2	3.79803e-76	-0.865969	0.93	0.978	8.00092e-72
AFF2	5.85676e-35	-0.861023	0.152	0.392	1.23379e-30
MAGI2	2.23449e-37	-0.848979	0.558	0.746	4.70718e-33
FABP7	2.20131e-26	-0.848944	0.759	0.808	4.63729e-22
BF1	1.44872e-11	-0.834341	0.16	0.269	3.05188e-07
EGLN3	2.36497e-24	-0.828191	0.135	0.313	4.98205e-20
ENSGALG00010005572	2.2622e-41	-0.826222	0.15	0.41	4.76555e-37
LDHA	8.19008e-72	-0.812213	0.958	0.974	1.72532e-67
ENSGALG00010000138	2.61063e-31	-0.810568	0.05	0.223	5.49955e-27
BICD1	1.02976e-28	-0.790299	0.158	0.371	2.16929e-24
S100A10.1	2.81173e-33	-0.78461	0.318	0.553	5.92318e-29
CHRDL1	1.56058e-36	-0.781093	0.238	0.508	3.28752e-32
MIF	1.60588e-71	-0.763623	0.953	0.969	3.38296e-67
CCSER1	1.87098e-15	-0.759477	0.114	0.247	3.9414e-11
ENSGALG00010017772	1.10265e-49	-0.756798	0.832	0.918	2.32284e-45
ENSGALG00010006207	1.44699e-11	-0.752044	0.364	0.447	3.04822e-07
ENSGALG00010020729	2.33892e-29	-0.750996	0.053	0.223	4.92716e-25
RAB6A	1.63491e-35	-0.746292	0.673	0.813	3.44409e-31
FHOD3	9.36764e-15	-0.731032	0.077	0.192	1.97339e-10
HRAS	7.03006e-25	-0.720756	0.376	0.556	1.48095e-20
ADARB2	3.26065e-06	-0.717952	0.066	0.127	0.0686888
IFITM5	1.94879e-28	-0.715312	0.788	0.845	4.10532e-24
KLF6	3.89264e-16	-0.713676	0.182	0.333	8.20023e-12
EGFLAM	1.54789e-11	-0.710936	0.121	0.233	3.26078e-07
BCL6	1.05585e-25	-0.708786	0.098	0.285	2.22426e-21
SLC16A3	1.10156e-15	-0.701387	0.199	0.353	2.32055e-11
COQ8A	6.39737e-24	-0.698493	0.071	0.227	1.34767e-19
ENSGALG00010012473	1.37372e-14	-0.695906	0.507	0.622	2.89387e-10
BF2	4.10568e-15	-0.690973	0.106	0.229	8.64902e-11
COX1	6.49024e-49	-0.690181	0.947	0.978	1.36723e-44
BTG2	1.25181e-21	-0.688167	0.348	0.541	2.63706e-17
GPI	9.25632e-57	-0.68438	0.893	0.947	1.94994e-52
HS6ST1	1.05384e-26	-0.683878	0.078	0.253	2.22001e-22
MARCKSL1	4.63758e-26	-0.683236	0.083	0.255	9.76953e-22
IGFBP5	7.63563e-28	-0.679425	0.747	0.84	1.60852e-23
GNAI1	3.30163e-17	-0.664669	0.53	0.637	6.95522e-13
SORCS1	2.45587e-13	-0.662932	0.342	0.478	5.17353e-09
STAT1	4.72315e-17	-0.662368	0.129	0.271	9.94978e-13
ANK2	5.02308e-26	-0.65785	0.641	0.768	1.05816e-21
CAMK2D	3.28615e-17	-0.655887	0.169	0.327	6.92261e-13
INHBA	1.69047e-18	-0.652117	0.268	0.453	3.56115e-14
STC2	8.45765e-24	-0.641364	0.049	0.192	1.78169e-19
ENSGALG00010025352	3.88948e-06	-0.639245	0.138	0.209	0.0819358
ASCC1	5.94756e-21	-0.638016	0.084	0.235	1.25291e-16
RBMS3	1.65247e-10	-0.632155	0.21	0.324	3.4811e-06
BMPR1B	1.05532e-25	-0.622356	0.022	0.15	2.22315e-21
ENSGALG00010000696	2.65529e-14	-0.61545	0.181	0.322	5.59364e-10
ETF1	1.58509e-16	-0.612695	0.33	0.487	3.33914e-12
ENSGALG00010012677	4.18341e-20	-0.6123	0.799	0.859	8.81276e-16
COX3	1.20983e-39	-0.611074	0.97	0.988	2.54863e-35
CBFB	1.69412e-20	-0.601983	0.083	0.229	3.56883e-16
FABP5	6.43501e-16	-0.599737	0.253	0.409	1.3556e-11
LGALS1B	5.37682e-17	-0.59737	0.338	0.499	1.13268e-12
ZNF804A	9.28728e-15	-0.59676	0.118	0.246	1.95646e-10
ENSGALG00010011013	1.40008e-16	-0.595548	0.144	0.291	2.9494e-12
EFEMP1	6.07125e-22	-0.592931	0.037	0.163	1.27897e-17
GDPD5	4.67926e-16	-0.591139	0.044	0.15	9.85732e-12
NDRG4	1.98708e-39	-0.582375	0.883	0.922	4.18598e-35
ENSGALG00010004955	3.13669e-08	-0.577664	0.288	0.388	0.000660774
P4HA1	7.13662e-16	-0.576917	0.289	0.442	1.5034e-11
KALRN	1.32417e-14	-0.576027	0.604	0.704	2.7895e-10
RTN1	3.97809e-15	-0.57595	0.316	0.463	8.38025e-11
CAMK1D	4.77403e-09	-0.571453	0.088	0.176	0.00010057
NLGN1	1.49487e-14	-0.569732	0.295	0.446	3.14909e-10
ENSGALG00010022207	2.55383e-22	-0.566623	0.029	0.149	5.37989e-18
SPARCL1	5.26558e-19	-0.566107	0.505	0.669	1.10925e-14
CADM1	2.29387e-32	-0.565444	0.844	0.91	4.83227e-28
FSCN2	1.4054e-06	-0.563689	0.173	0.256	0.0296061
NFIC	2.39684e-14	-0.562615	0.388	0.529	5.04918e-10
TGFB3	3.06177e-13	-0.559092	0.129	0.254	6.44993e-09
IQGAP2	1.92849e-12	-0.557326	0.112	0.228	4.06256e-08
S100A11	3.72223e-13	-0.55703	0.325	0.46	7.84125e-09
NR4A3	5.44811e-16	-0.556421	0.354	0.533	1.1477e-11
FUT9	2.55921e-16	-0.554991	0.061	0.179	5.39124e-12
ENSGALG00010000707	4.92917e-13	-0.548362	0.226	0.359	1.03838e-08
SLC4A7	1.79985e-07	-0.546926	0.091	0.168	0.00379156
IMPG2	2.75432e-07	-0.545749	0.069	0.137	0.00580224
CADM2	1.24895e-08	-0.542479	0.432	0.532	0.000263104
AKAP9	2.72352e-07	-0.542451	0.309	0.397	0.00573737
HCN1	9.49677e-09	-0.534619	0.113	0.205	0.000200059
CA8	2.88635e-14	-0.531401	0.566	0.647	6.08038e-10
ST8SIA1	7.6428e-12	-0.53115	0.209	0.34	1.61003e-07
LONRF2	1.79417e-12	-0.530411	0.079	0.182	3.7796e-08
PDLIM3	1.75496e-30	-0.528219	0.006	0.131	3.69701e-26
PLEKHB2	1.0123e-13	-0.527196	0.295	0.44	2.1325e-09
DUSP16	1.82965e-05	-0.525334	0.34	0.408	0.385435
PKLR	2.47871e-50	-0.525269	0.979	0.985	5.22165e-46
PABPC1	1.20216e-19	-0.523471	0.588	0.722	2.53248e-15
ENSGALG00010029207	2.24034e-18	-0.522876	0.051	0.171	4.7195e-14
VIM	1.57954e-40	-0.522479	0.954	0.988	3.32745e-36
MYO3A	1.02029e-08	-0.521991	0.067	0.145	0.000214935
ABCA4	9.65795e-09	-0.521551	0.079	0.162	0.000203454
TRPM1	2.99214e-06	-0.520833	0.42	0.487	0.0630324
ENSGALG00010008041	7.79718e-21	-0.519789	0.728	0.821	1.64255e-16
MET	5.71895e-09	-0.512607	0.23	0.338	0.000120475
ACTN2	4.25626e-09	-0.510215	0.089	0.178	8.96624e-05
ARRDC3	1.80907e-07	-0.506926	0.188	0.278	0.00381098
ALDOC	2.61627e-62	-0.504475	0.982	0.991	5.51144e-58
ND5	7.30463e-17	-0.499433	0.753	0.846	1.53879e-12
EFNA5	1.56015e-22	-0.497636	0.082	0.246	3.28662e-18
BTBD6	3.71562e-10	-0.497522	0.12	0.222	7.82733e-06
ENSGALG00010027154	1.50946e-18	-0.497282	0.077	0.215	3.17984e-14
LRFN2	7.02863e-06	-0.493492	0.07	0.129	0.148065
SPON1	3.51796e-15	-0.492554	0.296	0.453	7.41094e-11
ELMO1	1.40852e-09	-0.49245	0.195	0.308	2.96718e-05
MAPRE2	9.06453e-12	-0.491156	0.292	0.423	1.90953e-07
PTDSS2	2.41437e-14	-0.491116	0.384	0.528	5.08611e-10
ENSGALG00010011731	2.24453e-09	-0.491078	0.116	0.213	4.72833e-05
MEIS2	3.01943e-09	-0.491032	0.144	0.25	6.36073e-05
TNFRSF11B	3.33103e-09	-0.490551	0.142	0.244	7.01714e-05
GLI3	9.03453e-11	-0.490489	0.078	0.172	1.90321e-06
KHDRBS3	4.46866e-09	-0.490194	0.141	0.242	9.41369e-05
KLHL29	4.14164e-10	-0.489739	0.314	0.436	8.72477e-06
ENSGALG00010006514	1.80679e-23	-0.488143	0.007	0.106	3.80619e-19
LFNG	4.99192e-10	-0.487363	0.434	0.538	1.0516e-05
MTNR1B	6.81386e-17	-0.487252	0.014	0.097	1.43541e-12
DIP2C	9.53096e-13	-0.486099	0.296	0.432	2.00779e-08
ZNF385B	3.29903e-08	-0.484028	0.118	0.208	0.000694974
AvBD3	4.35813e-13	-0.481934	0.607	0.685	9.18085e-09
PAM	1.95896e-11	-0.477988	0.102	0.209	4.12673e-07
EDPE	2.67945e-12	-0.477884	0.006	0.06	5.64453e-08
PIK3R1	1.64545e-06	-0.477856	0.234	0.324	0.0346631
ACTG1.1	7.26604e-37	-0.475397	0.92	0.927	1.53066e-32
ZFAND3	1.11502e-13	-0.473846	0.301	0.454	2.3489e-09
CISD3	3.06419e-10	-0.473735	0.346	0.455	6.45501e-06
CACNG3	4.08429e-14	-0.472138	0.062	0.168	8.60397e-10
ISYNA1	4.73788e-20	-0.471866	0.027	0.137	9.98082e-16
TRIM25	1.37143e-18	-0.471402	0.047	0.167	2.88906e-14
ENSGALG00010021078	4.64467e-13	-0.471376	0.183	0.324	9.78446e-09
PPM1H	9.74275e-08	-0.470884	0.041	0.101	0.00205241
SOX9	8.5534e-13	-0.467399	0.749	0.812	1.80186e-08
WWC1	1.8996e-08	-0.466387	0.298	0.403	0.00040017
SLC38A2	3.99833e-07	-0.466343	0.267	0.36	0.00842289
NRCAM	9.88983e-08	-0.46511	0.463	0.541	0.00208339
PCLO	1.09179e-13	-0.463425	0.517	0.647	2.29996e-09
ENSGALG00010011157	1.10484e-07	-0.461832	0.046	0.109	0.00232745
ENSGALG00010016949	2.45239e-09	-0.461541	0.359	0.471	5.16621e-05
AQP1	1.40838e-15	-0.457847	0.294	0.478	2.9669e-11
HAGH	1.07949e-12	-0.456045	0.169	0.303	2.27405e-08
HIST1H2B5	7.25474e-08	-0.455993	0.139	0.227	0.00152828
ASPH	2.26941e-10	-0.454435	0.505	0.6	4.78073e-06
TXN2	9.15773e-12	-0.453356	0.173	0.296	1.92917e-07
FLNB	2.84644e-07	-0.45229	0.336	0.423	0.0059963
ENSGALG00010010124	5.51334e-09	-0.451569	0.677	0.726	0.000116144
VAV2	2.90694e-08	-0.451464	0.174	0.272	0.000612376
MYO10	3.62182e-11	-0.451378	0.615	0.682	7.62972e-07
ID1	5.55682e-13	-0.450751	0.016	0.085	1.1706e-08
NFKBIZ	5.41534e-13	-0.449587	0.063	0.165	1.14079e-08
SLC38A1	4.69664e-08	-0.449134	0.046	0.11	0.000989394
ENSGALG00010026316	1.61783e-11	-0.44724	0.132	0.246	3.40811e-07
PROS1	2.01161e-11	-0.447192	0.374	0.5	4.23765e-07
TAP2	4.27548e-10	-0.446999	0.079	0.168	9.00672e-06
PLPP1	6.10466e-10	-0.446604	0.197	0.314	1.28601e-05
ARID1B	1.17573e-08	-0.446581	0.482	0.577	0.000247679
CEBPB	1.58505e-14	-0.446109	0.06	0.168	3.33906e-10
RASL11A	3.66334e-13	-0.444998	0.013	0.078	7.7172e-09
ENSGALG00010020912	1.35907e-10	-0.443005	0.096	0.197	2.86302e-06
CPLX4	6.19251e-07	-0.440694	0.109	0.187	0.0130451
ENSGALG00010000003	1.04582e-05	-0.438634	0.52	0.573	0.220312
BIN1	1.01172e-05	-0.438562	0.139	0.208	0.213128
ND4	4.28211e-17	-0.437798	0.838	0.913	9.02068e-13
TAP1	3.25952e-07	-0.436402	0.062	0.128	0.0068665
CASZ1	7.37349e-06	-0.435565	0.105	0.172	0.15533
KSR1	5.43182e-09	-0.433722	0.071	0.151	0.000114427
ZMIZ1	9.95383e-07	-0.433025	0.464	0.544	0.0209687
ENSGALG00010010641	3.35851e-07	-0.430959	0.038	0.094	0.00707503
IL1RAPL1	7.83798e-07	-0.430042	0.336	0.432	0.0165115
CMPK2	9.90746e-22	-0.427867	0.005	0.095	2.08711e-17
SPARC	1.13917e-12	-0.427147	0.245	0.381	2.39977e-08
SIRT5	1.24163e-08	-0.424626	0.136	0.229	0.000261562
PFKP	3.47346e-14	-0.423488	0.704	0.781	7.31719e-10
PSAP	2.56241e-16	-0.422948	0.759	0.826	5.39798e-12
RARS	8.06717e-08	-0.422798	0.227	0.323	0.00169943
TAFA5	1.24873e-05	-0.422718	0.539	0.596	0.263057
LRBA	2.32534e-06	-0.422517	0.274	0.362	0.0489855
TOX3	9.85731e-07	-0.420993	0.289	0.372	0.0207654
IGFBP3	1.57211e-07	-0.420622	0.033	0.088	0.00331181
MGAT5	2.01827e-08	-0.420584	0.176	0.277	0.00042517
TUBB3	4.96838e-09	-0.416103	0.118	0.214	0.000104664
TTC7A	7.1147e-11	-0.415755	0.042	0.121	1.49878e-06
PTMA	1.78784e-22	-0.415521	0.904	0.919	3.76625e-18
EXFABP	6.05645e-32	-0.412354	0.196	0.417	1.27585e-27
DOC2B	3.51569e-09	-0.411593	0.021	0.078	7.40615e-05
NEK6	8.41964e-10	-0.410671	0.149	0.256	1.77368e-05
RXRA	8.97783e-07	-0.410526	0.177	0.262	0.0189127
ENSGALG00010002192	2.49785e-09	-0.408933	0.209	0.321	5.26196e-05
H2AFJ	1.25643e-08	-0.407593	0.202	0.308	0.00026468
TNC	2.77662e-07	-0.405053	0.02	0.065	0.00584922
PPA1	6.00066e-07	-0.404824	0.283	0.376	0.012641
HDAC1	1.00782e-07	-0.400971	0.158	0.25	0.00212308
FAR2	4.01892e-06	-0.400655	0.156	0.233	0.0846625
LRRN1	2.49849e-10	-0.40048	0.042	0.118	5.26331e-06
MDGA2	1.38638e-06	-0.399746	0.503	0.568	0.0292054
PRKG1	2.37906e-12	-0.397373	0.066	0.165	5.01172e-08
RIMS2	1.50212e-06	-0.396991	0.153	0.237	0.0316438
MBNL2	2.54786e-08	-0.39444	0.235	0.344	0.000536732
FAM20C	9.01175e-09	-0.394315	0.238	0.346	0.000189842
ENSGALG00010011739	4.30748e-07	-0.393443	0.29	0.39	0.00907413
CHKA	4.3063e-08	-0.393119	0.133	0.224	0.000907166
ENSGALG00010025298	1.81215e-07	-0.392115	0.138	0.224	0.00381748
BBS9	2.14251e-05	-0.391146	0.096	0.159	0.451341
GABRB3	1.20148e-09	-0.389989	0.129	0.236	2.53104e-05
ADGRB3	3.49442e-06	-0.388325	0.721	0.746	0.0736135
PKIA	5.8265e-07	-0.388167	0.231	0.327	0.0122741
MGAT3	9.727e-07	-0.384918	0.202	0.29	0.0204909
VMP1	7.28564e-09	-0.384802	0.075	0.156	0.000153479
ENSGALG00010016021	1.92669e-06	-0.382049	0.101	0.176	0.0405876
CTSB	5.03081e-08	-0.381419	0.486	0.568	0.00105979
ND2	4.53791e-08	-0.381116	0.731	0.786	0.000955955
SDC4	2.76526e-15	-0.380829	0.029	0.121	5.82529e-11
SHROOM2	5.16649e-07	-0.380786	0.269	0.365	0.0108837
ENSGALG00010015661	3.37145e-08	-0.380213	0.032	0.091	0.000710229
EGFR	2.034e-07	-0.379988	0.028	0.079	0.00428483
USP18	2.74061e-14	-0.379499	0.019	0.096	5.77338e-10
ANKRD1	3.63046e-10	-0.378274	0	0.035	7.64793e-06
IFI35	3.35744e-14	-0.375937	0.062	0.171	7.07279e-10
MADD	1.47476e-05	-0.375566	0.138	0.208	0.310674
ENSGALG00010007287	2.58629e-11	-0.375381	0.093	0.2	5.44828e-07
ELF3	3.62226e-11	-0.375145	0.054	0.142	7.63065e-07
TAX1BP3	1.83823e-08	-0.374668	0.104	0.194	0.000387242
EDA	1.90043e-07	-0.373842	0.15	0.238	0.00400344
PADI3	3.63134e-08	-0.373072	0.305	0.419	0.000764978
LRRFIP2	4.64826e-09	-0.372867	0.133	0.233	9.79202e-05
WSB1	1.89754e-08	-0.372074	0.146	0.244	0.000399736
ARHGAP26	2.37453e-07	-0.371664	0.169	0.26	0.00500217
ADCY1	2.59988e-06	-0.371207	0.185	0.272	0.0547691
MAK	2.31459e-07	-0.371099	0.049	0.113	0.00487592
TMEM63B	1.50766e-05	-0.370582	0.129	0.196	0.317604
MAML2	8.40416e-11	-0.369476	0.033	0.106	1.77042e-06
CAV1	2.50701e-10	-0.369259	0.074	0.165	5.28127e-06
SLCO1C1	2.57756e-07	-0.368697	0.61	0.686	0.00542989
USH2A	2.15685e-08	-0.366866	0.032	0.092	0.000454362
PPARGC1A	1.19232e-08	-0.36625	0.041	0.108	0.000251175
MST1	2.03889e-06	-0.366012	0.162	0.246	0.0429512
SRSF5	3.30827e-06	-0.365834	0.234	0.319	0.069692
TTC29	1.49633e-06	-0.364605	0.143	0.224	0.0315217
PHIP	3.29557e-06	-0.36309	0.252	0.337	0.0694245
POU2F1	1.11285e-05	-0.362136	0.309	0.388	0.234433
ZNF395	5.75277e-08	-0.359297	0.09	0.172	0.00121188
BRINP1	1.9579e-10	-0.358506	0.067	0.155	4.12452e-06
ATP6	1.14294e-14	-0.357704	0.953	0.971	2.40772e-10
SLC12A4	1.31329e-05	-0.355559	0.25	0.337	0.276657
AUTS2	7.93344e-08	-0.355441	0.671	0.746	0.00167126
RSU1	2.81139e-06	-0.354679	0.164	0.242	0.0592246
STAT2	1.84972e-12	-0.354615	0.042	0.129	3.89661e-08
LRPPRC	2.60634e-06	-0.354373	0.108	0.182	0.0549051
CEP85L	1.08297e-05	-0.353865	0.104	0.173	0.228138
GUCA1B	4.67949e-06	-0.352115	0.053	0.109	0.0985781
TPI1	4.29476e-14	-0.352113	0.897	0.906	9.04733e-10
ENSGALG00010026516	1.18647e-11	-0.352095	0.054	0.145	2.49942e-07
ENSGALG00010022013	2.46551e-07	-0.350993	0.15	0.24	0.00519384
PPFIBP1	8.78442e-06	-0.349554	0.265	0.347	0.185053
CACNA2D4	1.31746e-07	-0.349198	0.046	0.11	0.00277537
RHOB	8.57306e-08	-0.348679	0.656	0.704	0.001806
ENSGALG00010018633	5.52295e-10	-0.347589	0.09	0.185	1.16346e-05
ENSGALG00010029325	1.24749e-15	-0.347295	0.033	0.131	2.62797e-11
NCKIPSD	1.11557e-06	-0.34721	0.114	0.191	0.0235005
GFAP	4.94303e-06	-0.345444	0.49	0.554	0.10413
SERF2	7.42382e-17	-0.344895	0.917	0.94	1.5639e-12
DTNBP1	1.1398e-05	-0.343724	0.134	0.204	0.24011
TCF25	7.56912e-07	-0.340762	0.388	0.483	0.0159451
ENSGALG00010013230	1.21499e-16	-0.339241	0.009	0.085	2.55949e-12
AXL	1.27252e-05	-0.338927	0.479	0.537	0.268069
TMEM65	3.44526e-06	-0.338526	0.338	0.418	0.0725779
FRMPD2	1.75578e-06	-0.337172	0.021	0.063	0.0369873
NOL4	2.02257e-08	-0.336731	0.043	0.109	0.000426075
ENSGALG00010008221	8.03371e-08	-0.336496	0.086	0.163	0.00169238
FUNDC2	3.21542e-06	-0.335814	0.224	0.31	0.0677361
ESRRG	8.59661e-06	-0.334153	0.304	0.388	0.181096
EPRS	2.67999e-06	-0.333702	0.238	0.323	0.0564566
CKMT1B	3.03116e-06	-0.332606	0.062	0.124	0.0638543
SOCS5	8.79181e-08	-0.332256	0.088	0.167	0.00185208
APP	2.05613e-10	-0.331989	0.771	0.828	4.33144e-06
EVL	7.82506e-07	-0.331968	0.181	0.269	0.0164843
ENSGALG00010000008	3.17058e-09	-0.331744	0.021	0.077	6.67915e-05
TBC1D14	1.70368e-06	-0.331272	0.245	0.342	0.0358897
NMRAL1	2.87412e-08	-0.330932	0.114	0.205	0.000605462
ENSGALG00010026949	1.29446e-06	-0.330864	0.109	0.183	0.0272692
MGLL	3.37336e-08	-0.330619	0.185	0.287	0.000710633
PMEPA1	6.10738e-08	-0.330431	0.143	0.236	0.00128658
ARHGEF6	2.6407e-07	-0.329733	0.059	0.126	0.0055629
ADGRV1	1.10005e-05	-0.329299	0.073	0.135	0.231737
NPL	1.1833e-06	-0.328764	0.105	0.181	0.0249273
SLC4A4	6.16502e-08	-0.328344	0.774	0.832	0.00129872
LDLRAD3	1.33753e-05	-0.32788	0.166	0.238	0.281763
TRAP1	3.1112e-08	-0.32776	0.043	0.108	0.000655404
ITGB4	8.25267e-08	-0.326918	0.075	0.151	0.00173851
EML5	1.06636e-05	-0.322076	0.089	0.155	0.224638
OCA2	3.47902e-06	-0.321722	0.572	0.64	0.073289
SARM1	5.17534e-06	-0.321054	0.162	0.24	0.109024
CAST	4.47639e-13	-0.320283	0.049	0.145	9.42997e-09
ENSGALG00010024542	4.30894e-16	-0.32005	0.014	0.095	9.07722e-12
SELENOK	3.68537e-09	-0.319612	0.125	0.227	7.76361e-05
RHOQ	1.75301e-05	-0.317044	0.237	0.317	0.36929
FAM13A	1.33297e-06	-0.3169	0.055	0.117	0.0280803
LRRC15	2.35143e-13	-0.314795	0.008	0.069	4.95352e-09
PPIF	2.87243e-08	-0.3137	0.06	0.132	0.000605106
TET2	2.6235e-06	-0.313347	0.066	0.128	0.0552666
ENO2	3.7612e-07	-0.31306	0.34	0.45	0.00792334
IQSEC1	1.41569e-06	-0.312938	0.189	0.277	0.0298229
GOT2	4.97452e-07	-0.312916	0.156	0.25	0.0104793
ACTN1	1.84809e-08	-0.312625	0.038	0.103	0.000389318
HDAC9	2.02446e-05	-0.311689	0.188	0.269	0.426472
PPP1CB	3.99057e-07	-0.31164	0.464	0.546	0.00840653
SVIL	4.22426e-06	-0.309933	0.265	0.351	0.0889883
PCDH15	5.39588e-06	-0.309487	0.067	0.128	0.11367
IFI27L2	7.34045e-07	-0.309361	0.005	0.036	0.0154634
COL6A3	3.46601e-17	-0.308159	0.008	0.085	7.3015e-13
SCD	1.39286e-10	-0.307987	0.029	0.099	2.9342e-06
PRSS35	2.85846e-08	-0.307623	0.08	0.163	0.000602163
NAALADL2	9.36521e-06	-0.307249	0.076	0.137	0.197288
RARB	1.76439e-05	-0.306346	0.511	0.586	0.371686
RUNX1	3.85204e-08	-0.306201	0.017	0.065	0.000811471
ENSGALG00010029409	9.54423e-08	-0.305833	0.1	0.183	0.00201059
FOXG1	5.48694e-19	-0.305197	0.002	0.074	1.15588e-14
NHSL1	5.89806e-10	-0.301565	0.016	0.072	1.24249e-05
HOMER1	8.12178e-08	-0.300548	0.056	0.126	0.00171093
MTCL1	7.43225e-07	-0.299529	0.121	0.204	0.0156568
AMFR	1.95262e-05	-0.299329	0.268	0.346	0.41134
VAX1	1.24553e-09	-0.299273	0.014	0.067	2.62384e-05
LRRN2	2.0117e-05	-0.298664	0.07	0.124	0.423785
RNF150	6.52376e-06	-0.297928	0.061	0.118	0.13743
VIPR1	2.73664e-07	-0.297396	0.066	0.136	0.00576501
MYC	1.70099e-10	-0.296383	0.004	0.049	3.58331e-06
TSPAN5	9.49859e-07	-0.296291	0.417	0.501	0.0200097
MAB21L1	1.60812e-06	-0.295456	0.584	0.654	0.0338767
TLCD1	1.53416e-06	-0.294563	0.145	0.227	0.0323185
PBX3	1.08786e-05	-0.294479	0.078	0.138	0.229169
PGAM1	1.55156e-11	-0.294076	0.885	0.915	3.26852e-07
RPS6KL1	2.24311e-07	-0.293949	0.047	0.109	0.00472534
TPST1	3.55447e-07	-0.29255	0.098	0.176	0.00748784
HIST1H101	1.91906e-05	-0.291381	0.081	0.14	0.40427
ENSGALG00010014892	4.60518e-11	-0.291314	0.026	0.095	9.70127e-07
ENSGALG00010012053	7.62807e-06	-0.290854	0.018	0.055	0.160693
ENSGALG00010023972	4.26142e-11	-0.290719	0.014	0.073	8.97712e-07
ENSGALG00010000124	8.37583e-16	-0.288683	0.02	0.105	1.76445e-11
JPH3	7.29967e-06	-0.288641	0.042	0.092	0.153775
EIF5	8.91172e-07	-0.286955	0.629	0.695	0.0187734
LONP1	2.77936e-08	-0.286128	0.054	0.124	0.000585501
ID3	3.72118e-07	-0.284845	0.036	0.091	0.00783904
ND6	2.30139e-07	-0.284405	0.941	0.965	0.00484811
CYTB	3.76276e-07	-0.282756	0.937	0.964	0.00792663
ENSGALG00010026268	9.07942e-07	-0.282568	0.102	0.178	0.0191267
ADM2	4.21551e-16	-0.282469	0	0.058	8.8804e-12
TMED10	2.94332e-07	-0.281621	0.701	0.736	0.00620039
PRELID1	1.30321e-06	-0.281534	0.654	0.682	0.0274535
KIAA0825	2.17218e-06	-0.281531	0.085	0.154	0.0457592
ENSGALG00010015820	1.19497e-12	-0.280406	0.012	0.074	2.51731e-08
CNTNAP5	4.32943e-06	-0.279896	0.08	0.146	0.0912038
NDUFB6	1.78845e-06	-0.279353	0.527	0.595	0.0376755
ENSGALG00010016130	6.97996e-06	-0.278958	0.024	0.065	0.14704
DIP2A	1.54105e-05	-0.27885	0.059	0.113	0.324638
ENSGALG00010022011	7.38445e-08	-0.277057	0.013	0.055	0.00155561
HOOK1	1.43103e-06	-0.27614	0.058	0.119	0.0301461
CD99	9.21041e-19	-0.275928	0	0.068	1.94026e-14
SORBS1	1.11131e-06	-0.273762	0.162	0.246	0.0234109
ENSGALG00010020084	9.67662e-06	-0.273636	0.112	0.182	0.203848
ENSGALG00010014845	8.19378e-07	-0.272294	0.034	0.086	0.017261
ENSGALG00010027314	2.576e-07	-0.270779	0.047	0.109	0.0054266
LOX	1.09855e-10	-0.269957	0.02	0.082	2.3142e-06
ASAP1	9.28513e-06	-0.268171	0.095	0.16	0.1956
SFXN1	5.08957e-08	-0.267598	0.248	0.36	0.00107217
USP12	1.69598e-06	-0.267586	0.077	0.144	0.0357275
ENSGALG00010019061	8.88684e-08	-0.267411	0.002	0.031	0.0018721
ELAPOR2	2.36629e-05	-0.264156	0.02	0.055	0.498482
METRNL	6.13489e-12	-0.263995	0.025	0.099	1.29237e-07
TLR3	2.41267e-16	-0.263312	0.005	0.074	5.08252e-12
FGF18	2.9533e-08	-0.25932	0.02	0.071	0.000622143
FDFT1	4.11285e-06	-0.258334	0.123	0.199	0.0866414
SMIM29	2.31261e-09	-0.257207	0.094	0.188	4.87175e-05
NR2E3	1.93468e-05	-0.257179	0.022	0.06	0.40756
CD164	6.16317e-06	-0.257118	0.213	0.301	0.129833
ENSGALG00010009365	2.50069e-09	-0.256116	0.073	0.16	5.26796e-05
ENSGALG00010004976	3.95186e-06	-0.255265	0.083	0.15	0.0832499
ENSGALG00010012317	2.09573e-08	-0.25498	0.042	0.108	0.000441486
PSD	2.23859e-06	-0.254757	0.021	0.064	0.0471582
ENSGALG00010019774	2.10859e-06	-0.254023	0.011	0.045	0.0444196
PPIB	1.42703e-05	-0.253855	0.636	0.669	0.300618
ARHGAP18	1.74567e-05	-0.253683	0.088	0.151	0.367743
KCNC2	1.15083e-08	-0.252592	0.059	0.136	0.000242434
ENSGALG00010022015	4.22839e-06	-0.248205	0.013	0.049	0.0890752
ARHGDIG	1.75824e-06	-0.247602	0.054	0.114	0.0370391
MRAS	8.3161e-06	-0.246674	0.103	0.171	0.175187
HAGHL	3.22732e-11	-0.244528	0.034	0.11	6.79868e-07
ND1	4.95282e-08	-0.24181	0.935	0.945	0.00104336
ACAP3	7.84206e-07	-0.240782	0.055	0.118	0.0165201
TET3	6.64159e-07	-0.240707	0.029	0.078	0.0139912
RNF213	1.99622e-13	-0.240411	0.008	0.069	4.20524e-09
HNRNPA2B1	1.09231e-07	-0.239098	0.057	0.126	0.00230106
ENSGALG00010001585	2.53987e-07	-0.238584	0.063	0.133	0.00535049
ASNS	4.12539e-08	-0.235564	0.015	0.062	0.000869054
ENSGALG00010007121	1.78788e-10	-0.234533	0.021	0.085	3.76635e-06
EHD2	3.76817e-06	-0.234532	0.032	0.079	0.0793802
LAMTOR5	3.07818e-06	-0.231903	0.279	0.369	0.0648449
AFAP1L2	9.93766e-08	-0.23182	0.026	0.078	0.00209347
MOV10	2.57888e-10	-0.231779	0.017	0.076	5.43267e-06
HLCS	4.28618e-06	-0.230776	0.043	0.095	0.0902926
ROMO1	3.50917e-09	-0.230468	0.905	0.914	7.39242e-05
LRRTM3	7.40559e-08	-0.229922	0.021	0.071	0.00156006
ENSGALG00010004338	2.21474e-07	-0.22951	0.027	0.078	0.00466558
EPHB3	5.61072e-11	-0.229448	0.011	0.065	1.18195e-06
SEPTIN5	1.71455e-06	-0.228901	0.078	0.147	0.0361187
ENSGALG00010007339	6.33157e-06	-0.228353	0.138	0.215	0.133381
ENSGALG00010014431	5.44269e-08	-0.22633	0.083	0.164	0.00114656
CUX2	8.55917e-07	-0.22594	0.015	0.055	0.0180307
ENSGALG00010023981	7.79859e-08	-0.224458	0.015	0.06	0.00164285
PDZRN3	5.89779e-12	-0.223357	0.007	0.062	1.24243e-07
STMN1	1.96131e-05	-0.222528	0.504	0.564	0.413169
ENSGALG00010028431	8.13052e-09	-0.218267	0.022	0.078	0.000171277
TKTL1	1.13099e-06	-0.216332	0.155	0.246	0.0238255
PKNOX2	1.04011e-07	-0.213274	0.032	0.088	0.0021911
PARP9	6.18744e-08	-0.211325	0.021	0.072	0.00130345
TBCA	6.75268e-06	-0.210173	0.705	0.732	0.142252
ENSGALG00010029881	3.34307e-06	-0.208246	0.067	0.129	0.070425
BACE1	6.33472e-06	-0.204691	0.038	0.086	0.133447
ENSGALG00010025975	2.97938e-06	-0.201202	0.007	0.037	0.0627637
ENSGALG00010025625	3.53354e-06	-0.20092	0.002	0.024	0.0744376
CDO1	3.85548e-08	-0.199886	0.024	0.078	0.000812195
BCAR1	1.07766e-08	-0.197716	0.028	0.087	0.000227019
FJX1	2.1306e-12	-0.194841	0.004	0.056	4.48832e-08
FAM241A	2.06126e-09	-0.191841	0.021	0.078	4.34225e-05
ENSGALG00010021256	2.33017e-05	-0.190348	0.029	0.071	0.490874
ENSGALG00010019616	2.27456e-05	-0.190331	0.049	0.099	0.479158
ENSGALG00010025583	2.0621e-06	-0.188485	0.037	0.088	0.0434403
FOSL2	7.38008e-08	-0.184828	0.019	0.067	0.00155469
SDC3	1.66885e-05	-0.183855	0.058	0.113	0.35156
SAMHD1	5.22261e-06	-0.180871	0.036	0.085	0.11002
CRISPLD2	8.04277e-07	-0.176007	0.021	0.067	0.0169429
NEDD9	5.00487e-07	-0.171182	0.01	0.046	0.0105433
KIF20B	1.5071e-07	-0.168737	0.008	0.045	0.00317485
ENO1	2.72308e-11	-0.167877	0.984	0.983	5.73644e-07
ENSGALG00010006348	9.12861e-09	-0.165351	0.003	0.037	0.000192303
ENSGALG00010016500	8.79403e-07	-0.1652	0.845	0.846	0.0185255
PDE1B	4.02271e-07	-0.159452	0.007	0.041	0.00847425
CHUK	1.7891e-05	-0.157385	0.095	0.162	0.376891
ITPRIP	5.18676e-07	-0.156851	0.004	0.035	0.0109264
DFFA	9.94668e-06	-0.155452	0.037	0.083	0.209537
AvBD1	3.09217e-06	-0.155083	0.007	0.037	0.0651397
PARP12	1.25628e-06	-0.149685	0.017	0.058	0.0264647
STC1	7.46973e-09	-0.146847	0	0.029	0.000157357
C4	5.79229e-07	-0.137013	0.024	0.072	0.012202
ENSGALG00010022313	2.30466e-05	-0.136699	0.018	0.053	0.485499
ZC2HC1A	6.51157e-06	-0.135383	0.016	0.053	0.137173
ENSGALG00010015192	8.46967e-06	-0.13308	0.011	0.042	0.178422
ALDH1A3	8.32556e-06	-0.13079	0.008	0.037	0.175386
ENSGALG00010014113	1.67306e-05	-0.129363	0.006	0.032	0.352446
ENSGALG00010030063	3.77078e-07	-0.123265	0.002	0.028	0.00794353
ZC3HAV1	1.80238e-06	-0.115236	0.015	0.054	0.037969
LTBP2	3.19558e-06	-0.114132	0	0.019	0.067318
ENSGALG00010020394	4.45807e-06	-0.112755	0.006	0.035	0.0939137
ENSGALG00010023838	1.29271e-05	-0.112029	0.013	0.045	0.272323
ENSGALG00010010702	3.50742e-09	-0.108562	0	0.031	7.38873e-05
ZIC1	6.42897e-06	-0.103081	0.003	0.026	0.135433
IRF7	2.20335e-05	-0.101316	0.013	0.044	0.464159
USP54	1.10162e-05	0.11911	0.349	0.244	0.232066
ENSGALG00010010711	1.84929e-05	0.123967	0.064	0.022	0.389571
OTOF	2.18378e-06	0.126279	0.04	0.005	0.0460034
TNS4	4.95057e-07	0.12644	0.059	0.013	0.0104289
FADS6	4.28637e-06	0.129377	0.044	0.008	0.0902966
KLF9	1.1074e-06	0.13334	0.045	0.006	0.0233285
ANGPT2	1.62955e-08	0.133679	0.084	0.022	0.000343282
MYO3B	2.75865e-06	0.136996	0.476	0.347	0.0581138
EDN3	7.54161e-06	0.139328	0.042	0.008	0.158872
IGF2	3.9509e-08	0.143427	0.05	0.005	0.000832296
ENSGALG00010018840	5.24965e-07	0.143792	0.046	0.006	0.0110589
CYP26C1	1.93376e-06	0.145848	0.046	0.008	0.0407366
CLU	8.10421e-10	0.155873	0.922	0.953	1.70723e-05
KBP	5.32041e-07	0.156464	0.035	0.001	0.011208
HHIP	1.31844e-05	0.165289	0.085	0.035	0.277743
JAKMIP2	2.35718e-05	0.176788	0.134	0.072	0.496563
RPL5	2.14785e-05	0.177844	0.805	0.749	0.452466
TMEM116	1.75924e-05	0.17928	0.149	0.083	0.370601
ENSGALG00010013188	9.22384e-06	0.18305	0.086	0.035	0.194309
MTSS2	1.04554e-05	0.185251	0.393	0.291	0.220254
ENSGALG00010018431	6.93188e-06	0.186248	0.077	0.028	0.146027
MAP2	4.05296e-08	0.187609	0.892	0.91	0.000853797
ENSGALG00010029048	4.95809e-06	0.189989	0.062	0.018	0.104447
ENSGALG00010022169	1.15554e-05	0.190062	0.427	0.322	0.243427
SHB	9.90181e-06	0.190169	0.127	0.064	0.208592
NUAK2	6.00885e-08	0.191134	0.049	0.005	0.00126582
DYNLRB2	1.39346e-05	0.191949	0.106	0.05	0.293546
RPL29	3.41294e-08	0.19597	0.96	0.931	0.000718969
SEMA3G	6.09796e-08	0.196439	0.073	0.018	0.0012846
ITM2B	2.5608e-07	0.196831	0.848	0.815	0.00539459
GDPD4	3.64201e-07	0.197946	0.153	0.074	0.00767227
CRYBB2	1.44323e-06	0.198152	0.098	0.04	0.030403
RPS17	1.35226e-10	0.198832	0.965	0.94	2.84867e-06
TSHZ3	1.58999e-05	0.200353	0.136	0.072	0.334947
CCDC3	2.80744e-07	0.200573	0.062	0.014	0.00591416
FRMPD4	4.09114e-06	0.200835	0.687	0.585	0.086184
TRPM3	5.77478e-06	0.201386	0.432	0.322	0.121652
AMOT	6.61212e-07	0.204931	0.244	0.145	0.0139291
TTC19	4.91182e-06	0.204965	0.12	0.056	0.103472
RPS29	1.1178e-23	0.205749	0.998	0.988	2.35476e-19
LHX9	1.96359e-05	0.205968	0.177	0.106	0.413649
ENSGALG00010002260	1.09679e-07	0.206188	0.088	0.028	0.00231049
CASK	7.23944e-06	0.206684	0.549	0.431	0.152506
RPL24	1.10086e-07	0.2068	0.92	0.905	0.00231908
HYAL6	1.25729e-06	0.207905	0.236	0.141	0.026486
ENSGALG00010010796	4.18346e-08	0.208683	0.888	0.879	0.000881288
CLRN1	2.71441e-06	0.209181	0.21	0.126	0.0571817
PPP2R2C	9.1319e-06	0.210297	0.31	0.214	0.192373
COL25A1	8.36305e-07	0.210372	0.786	0.717	0.0176176
UNC5B	1.19828e-05	0.213306	0.284	0.192	0.252431
SLC13A5	3.57798e-06	0.214303	0.468	0.36	0.0753736
RPL26L1	2.72153e-10	0.215529	0.96	0.924	5.73317e-06
ENSGALG00010027097	4.84074e-07	0.215781	0.111	0.045	0.0101975
PRDX1	2.50503e-07	0.215841	0.885	0.828	0.0052771
RPL31	3.61349e-06	0.216201	0.887	0.847	0.0761218
NQO1	1.83049e-05	0.216741	0.105	0.051	0.385612
RPL30	1.54414e-05	0.217549	0.939	0.865	0.325288
BSG	8.42384e-13	0.217673	0.953	0.963	1.77457e-08
RPL34	1.365e-11	0.218911	0.96	0.936	2.87552e-07
KHDRBS2	2.4467e-07	0.219664	0.19	0.101	0.00515422
FOS	6.66869e-08	0.219995	0.87	0.867	0.00140483
SLC22A23	4.04037e-06	0.220924	0.328	0.227	0.0851144
ENSGALG00010029585	2.02323e-07	0.222048	0.109	0.042	0.00426214
LAMA1	2.23485e-05	0.222979	0.607	0.517	0.470794
IMMP1L	1.99821e-05	0.223727	0.305	0.215	0.420944
RPL18A	8.15595e-07	0.22399	0.895	0.864	0.0171813
TRPS1	6.97969e-06	0.225264	0.514	0.401	0.147034
PLEKHA2	1.2078e-05	0.225391	0.393	0.296	0.254435
ENSGALG00010005643	7.86509e-07	0.225449	0.469	0.34	0.0165686
CRMP1	9.58698e-06	0.225569	0.717	0.626	0.201959
TBX5	1.9779e-10	0.226165	0.071	0.009	4.16664e-06
FILIP1	2.27983e-05	0.226306	0.33	0.244	0.480268
CRIPT	2.00914e-05	0.226312	0.426	0.327	0.423246
NKD1	3.2668e-07	0.226967	0.441	0.312	0.00688184
KCTD6	2.93588e-06	0.228501	0.187	0.108	0.0618473
NUS1	2.75414e-07	0.230855	0.24	0.141	0.00580187
CD109	6.06901e-07	0.231031	0.223	0.132	0.012785
ENSGALG00010016415	1.01457e-06	0.231085	0.125	0.058	0.0213729
SACS	9.72927e-07	0.231326	0.224	0.131	0.0204957
ALPL	5.57601e-08	0.232299	0.078	0.021	0.00117464
ENSGALG00010021024	1.15543e-06	0.232928	0.22	0.132	0.0243403
SPHKAP	8.2046e-08	0.232949	0.122	0.049	0.00172838
SHD	2.74728e-08	0.233629	0.123	0.049	0.000578743
CISH	2.62045e-11	0.233888	0.194	0.078	5.52024e-07
LMBR1	3.29239e-09	0.234188	0.427	0.277	6.93575e-05
DDR1	9.45071e-06	0.234673	0.271	0.182	0.199089
SLC16A6	1.01437e-06	0.235314	0.142	0.069	0.0213688
MSRB3	2.23245e-05	0.235431	0.257	0.176	0.470288
CTSZ	1.09889e-05	0.236277	0.252	0.164	0.231493
OTOS	8.71923e-08	0.236588	0.171	0.085	0.00183679
TSPAN6	2.01176e-05	0.237871	0.464	0.369	0.423797
BOLA3	6.885e-07	0.239162	0.774	0.696	0.0145039
GRB14	2.79886e-07	0.239532	0.111	0.045	0.00589609
EFCAB2	1.88594e-06	0.241773	0.129	0.063	0.0397293
CHL1	7.04604e-10	0.241852	0.381	0.241	1.48432e-05
SH3BP4	2.98685e-07	0.242288	0.223	0.128	0.0062921
PPIA	6.78924e-11	0.242514	0.954	0.918	1.43022e-06
ENSGALG00010000005	5.11675e-07	0.242539	0.807	0.722	0.0107789
PSD2	5.42086e-08	0.242618	0.13	0.054	0.00114196
GK5	2.88484e-08	0.243069	0.104	0.036	0.00060772
AKIP1	6.84257e-07	0.243361	0.133	0.063	0.0144145
ENSGALG00010028834	1.4327e-07	0.24358	0.756	0.673	0.00301813
SREBF2	7.49377e-07	0.244276	0.247	0.15	0.0157864
RALY	2.12903e-06	0.244644	0.387	0.281	0.0448501
ENSGALG00010022590	1.27107e-05	0.245212	0.286	0.197	0.267764
ENSGALG00010024433	6.77342e-06	0.246251	0.423	0.321	0.142689
NCBP2	5.46807e-06	0.246358	0.274	0.182	0.11519
EPB41L2	6.56446e-10	0.246668	0.869	0.831	1.38287e-05
CLSTN2	1.79106e-06	0.248003	0.272	0.174	0.0377305
ENSGALG00010015149	5.41839e-09	0.249446	0.105	0.033	0.000114144
RPS26	3.36907e-10	0.250976	0.92	0.868	7.09729e-06
ENSGALG00010001191	1.38218e-07	0.251545	0.846	0.785	0.0029117
MTURN	1.23734e-05	0.251604	0.309	0.219	0.260657
COL16A1	1.26051e-07	0.252077	0.126	0.053	0.00265539
EEF1D	1.2512e-08	0.252989	0.871	0.787	0.000263577
GPR146	5.02819e-06	0.254081	0.246	0.162	0.105924
MAN1C1	1.03337e-05	0.254567	0.219	0.141	0.21769
TST	6.1454e-07	0.254568	0.135	0.064	0.0129459
PTPRJ	1.42293e-06	0.25494	0.101	0.041	0.0299753
AKTIP	3.64822e-06	0.255039	0.392	0.283	0.0768534
RPL37A	6.78819e-18	0.255761	0.979	0.964	1.43e-13
PMP22	6.49526e-06	0.255897	0.14	0.073	0.136829
UBB.1	2.04885e-21	0.255972	0.999	0.988	4.3161e-17
RBFOX1	1.69542e-07	0.258098	0.219	0.123	0.00357156
ADORA1	1.76005e-05	0.258125	0.141	0.077	0.370773
USH1G	8.0382e-13	0.258406	0.1	0.017	1.69333e-08
CLEC3A	1.93328e-06	0.258578	0.181	0.103	0.0407265
RPL27A	2.36237e-10	0.258711	0.919	0.874	4.97657e-06
ENSGALG00010006982	2.26041e-07	0.259169	0.442	0.326	0.00476178
2023-03-01	1.53845e-07	0.259239	0.34	0.228	0.00324089
CHST2	3.37527e-06	0.259746	0.46	0.35	0.0711035
HRASLS	1.75298e-09	0.259805	0.224	0.114	3.69283e-05
ENSGALG00010000561	4.81425e-09	0.260451	0.892	0.835	0.000101417
ZC3H7B	1.7118e-06	0.261259	0.278	0.185	0.0360608
SMC3	3.53686e-06	0.261812	0.296	0.203	0.0745075
ENSGALG00010016800	5.7206e-11	0.262201	0.934	0.879	1.2051e-06
FSTL5	4.66641e-09	0.262746	0.879	0.85	9.83026e-05
CFAP410	1.2706e-07	0.262848	0.164	0.081	0.00267664
MSN	1.19395e-05	0.263033	0.385	0.286	0.251518
SLC1A3	2.4231e-20	0.263232	0.919	0.964	5.1045e-16
SOGA3	8.3369e-07	0.263411	0.654	0.544	0.0175625
ENSGALG00010012893	1.75008e-06	0.263746	0.445	0.336	0.0368672
ENSGALG00010027881	1.30993e-06	0.265116	0.257	0.164	0.0275949
FGD4	4.43133e-06	0.265875	0.343	0.249	0.0933503
UBP1	3.25126e-06	0.266374	0.674	0.571	0.0684911
BNIP3L	1.12361e-06	0.266848	0.683	0.579	0.0236699
PSMB1	8.71058e-07	0.266917	0.539	0.423	0.0183497
RAB11FIP4	5.6311e-07	0.267249	0.166	0.087	0.0118625
RWDD1	1.89339e-05	0.267264	0.281	0.192	0.398862
IGFBP7	8.4316e-08	0.26744	0.068	0.015	0.0017762
PHACTR1	1.82391e-08	0.268762	0.346	0.222	0.000384225
RPS15A	1.00815e-12	0.269205	0.931	0.887	2.12377e-08
ENSGALG00010021842	2.49058e-06	0.269232	0.238	0.154	0.0524666
NSMCE3	7.56609e-06	0.270404	0.206	0.129	0.159387
GNG10	6.12822e-07	0.270515	0.527	0.412	0.0129097
HERC4	3.24185e-07	0.270939	0.29	0.187	0.00682928
BCO2	5.6977e-08	0.271037	0.442	0.322	0.00120028
MPC2	3.36595e-06	0.271566	0.608	0.517	0.0709072
RPL11	1.45801e-09	0.271929	0.906	0.856	3.07144e-05
RPS14	2.45496e-18	0.272416	0.965	0.942	5.17162e-14
KDR	3.0212e-07	0.272869	0.542	0.427	0.00636446
RAB18	1.48559e-05	0.273712	0.444	0.351	0.312955
PRPSAP1	1.25426e-06	0.274259	0.364	0.256	0.0264223
DIO2	7.53591e-09	0.274877	0.293	0.176	0.000158751
SPTAN1	1.5292e-07	0.275659	0.649	0.535	0.00322141
HINT2	3.16596e-08	0.27604	0.834	0.754	0.000666941
CPAMD8	3.95991e-08	0.276166	0.171	0.083	0.000834195
PCOLCE2	2.65816e-09	0.277463	0.127	0.046	5.59968e-05
SVIP	1.99221e-06	0.277681	0.507	0.4	0.0419679
ADCY8	9.90089e-07	0.27795	0.22	0.128	0.0208572
RPL23A	1.74066e-14	0.279643	0.943	0.909	3.66688e-10
RHPN2	4.48125e-06	0.280443	0.385	0.282	0.094402
RPL15	6.26008e-13	0.280804	0.932	0.886	1.31875e-08
GPR85	3.33218e-06	0.281992	0.226	0.141	0.0701956
GDF6	1.59149e-09	0.282062	0.129	0.047	3.35263e-05
FSTL4	9.26433e-07	0.282249	0.37	0.267	0.0195162
PTPMT1	1.07883e-07	0.282512	0.368	0.25	0.00227266
TAF10	8.5608e-12	0.283819	0.202	0.085	1.80342e-07
RBM3	6.59549e-09	0.285663	0.688	0.573	0.000138941
RNF208	7.72854e-08	0.285711	0.271	0.167	0.00162809
ALDH1A1	1.60536e-12	0.285855	0.077	0.006	3.38184e-08
ADD3	1.61713e-09	0.286057	0.787	0.709	3.40665e-05
NCAPD2	4.24465e-07	0.287273	0.469	0.36	0.00894177
GOLIM4	1.1124e-08	0.288258	0.637	0.522	0.000234338
JCAD	9.69232e-07	0.288667	0.365	0.265	0.0204179
FAM103A1	6.67014e-06	0.289653	0.385	0.288	0.140513
GABARAPL2	7.68524e-07	0.289966	0.62	0.527	0.0161897
SHISA2	4.56626e-10	0.290124	0.146	0.054	9.61928e-06
SELENOP2	1.51987e-08	0.291021	0.599	0.479	0.000320177
RPS23	1.37153e-22	0.291281	0.971	0.953	2.88926e-18
CALM1	2.66636e-08	0.291289	0.827	0.742	0.000561695
FSCN1	4.1034e-09	0.291325	0.621	0.472	8.64422e-05
PICALM	1.22729e-07	0.292603	0.227	0.129	0.00258541
ID4	1.13752e-12	0.292914	0.879	0.869	2.3963e-08
AHCYL2	2.71522e-09	0.293443	0.728	0.599	5.71988e-05
SLC16A1	4.01332e-08	0.294691	0.347	0.226	0.000845446
H3-IX	3.68884e-07	0.295855	0.363	0.25	0.00777091
VGLL4	7.84375e-07	0.295926	0.341	0.237	0.0165236
ERBB4	1.6469e-09	0.297045	0.136	0.051	3.46935e-05
KCNH1	1.58483e-09	0.297622	0.205	0.101	3.33861e-05
SFRP2	2.80193e-09	0.29937	0.246	0.133	5.90254e-05
CCDC50	3.7955e-09	0.300666	0.672	0.554	7.9956e-05
ENSGALG00010028613	2.46418e-09	0.300697	0.128	0.046	5.19105e-05
DDHD2	4.90711e-09	0.301438	0.142	0.058	0.000103373
SYT12	5.612e-07	0.302002	0.15	0.074	0.0118222
ENSGALG00010019149	1.13041e-08	0.302358	0.772	0.641	0.000238133
DST	2.79051e-10	0.302447	0.689	0.563	5.87849e-06
PRLH	6.02734e-10	0.303588	0.088	0.019	1.26972e-05
SETD9	7.36146e-07	0.30384	0.279	0.182	0.0155077
RPS15	3.30054e-24	0.30474	0.971	0.95	6.95292e-20
ENSGALG00010000137	3.35431e-09	0.3057	0.499	0.359	7.06618e-05
ENSGALG00010023320	3.81306e-09	0.306124	0.733	0.626	8.03259e-05
BBIP1	1.30331e-05	0.30644	0.458	0.354	0.274555
HSP90AA1	4.58312e-17	0.306725	0.949	0.931	9.6548e-13
RPL13	8.83811e-16	0.307253	0.946	0.909	1.86184e-11
DPY19L1	2.7818e-08	0.30745	0.274	0.165	0.000586014
SMAD6	5.37562e-07	0.307925	0.18	0.099	0.0113243
RPL8	1.12583e-11	0.310358	0.921	0.868	2.37168e-07
RPL10A	6.70018e-10	0.311593	0.883	0.805	1.41146e-05
TUBA1C	7.8736e-10	0.312511	0.161	0.067	1.65865e-05
LDAF1	9.56829e-07	0.312654	0.338	0.233	0.0201566
ENSGALG00010001889	5.63802e-07	0.312715	0.563	0.454	0.0118771
DSCR3	8.63458e-09	0.312879	0.229	0.123	0.000181896
RPL12	6.52194e-09	0.313016	0.839	0.751	0.000137391
MRGBP	1.08729e-07	0.313124	0.254	0.155	0.00229049
PNPLA2	2.89194e-10	0.313382	0.196	0.09	6.09215e-06
UBE2B	2.25912e-05	0.313504	0.273	0.192	0.475905
RAD51B	1.58749e-08	0.3138	0.525	0.399	0.00033442
ENSGALG00010009962	5.12324e-10	0.315452	0.175	0.076	1.07926e-05
NDUFS4	7.53363e-08	0.316308	0.651	0.529	0.00158703
RPL7	1.15484e-11	0.316698	0.918	0.854	2.4328e-07
ENSGALG00010025691	1.31533e-07	0.317581	0.316	0.209	0.00277087
NEDD8	1.92866e-08	0.317672	0.57	0.438	0.000406291
RDH11	7.24269e-12	0.3184	0.371	0.213	1.52574e-07
NETO2	5.30374e-11	0.31938	0.195	0.083	1.11729e-06
RPL17	5.25443e-18	0.319541	0.943	0.89	1.1069e-13
ITGB1	1.21059e-09	0.319684	0.389	0.249	2.55024e-05
LGALSL	5.90547e-09	0.320414	0.23	0.123	0.000124405
EIF1	4.94156e-20	0.321974	0.951	0.91	1.04099e-15
RPL6	3.20748e-13	0.322868	0.912	0.863	6.75687e-09
PCDH11X	1.33997e-08	0.323178	0.403	0.283	0.000282278
RPS27A	3.28954e-12	0.323613	0.9	0.831	6.92975e-08
DPP6	5.89672e-08	0.324158	0.365	0.242	0.0012422
GPR37L1	1.7387e-11	0.324398	0.812	0.729	3.66274e-07
PEA15	1.56786e-06	0.324414	0.29	0.197	0.0330286
SMAD3	4.42476e-09	0.325748	0.228	0.122	9.32119e-05
ROR2	2.18282e-06	0.326204	0.189	0.112	0.0459834
WIPF3	1.09679e-06	0.326677	0.244	0.155	0.023105
ABLIM3	2.44146e-09	0.327343	0.271	0.154	5.14318e-05
CAB39L	5.04747e-10	0.327699	0.753	0.647	1.0633e-05
JPH1	3.55671e-08	0.328764	0.237	0.135	0.000749257
NFIX	5.12009e-08	0.329434	0.482	0.367	0.0010786
RGS6	1.73237e-09	0.330304	0.123	0.044	3.64942e-05
EGR1	5.40439e-11	0.331651	0.597	0.433	1.13849e-06
CAMTA1	9.1082e-09	0.332064	0.708	0.608	0.000191873
MGST1	7.58065e-08	0.332956	0.586	0.473	0.00159694
RPLP2	2.32063e-15	0.333168	0.932	0.871	4.88863e-11
SERP1	3.4808e-09	0.333497	0.749	0.609	7.33266e-05
RHOA	1.90001e-06	0.333683	0.753	0.665	0.0400257
RRH	3.159e-07	0.334247	0.353	0.238	0.00665475
PAQR9	3.99317e-11	0.334425	0.289	0.156	8.41201e-07
MYOM3	2.60767e-14	0.334883	0.124	0.026	5.49331e-10
ESPN	8.01289e-09	0.33495	0.871	0.842	0.0001688
TWSG1	5.70703e-09	0.33499	0.579	0.444	0.000120224
GLRX	5.16598e-08	0.335799	0.052	0.006	0.00108827
RILPL2	9.78179e-07	0.33593	0.37	0.272	0.0206063
RPL4	8.80475e-12	0.33614	0.935	0.874	1.85481e-07
RPL23	2.13233e-30	0.337206	0.976	0.965	4.49196e-26
ENSGALG00010012752	5.1957e-08	0.338439	0.231	0.131	0.00109453
ENSGALG00010009403	9.74045e-16	0.338659	0.096	0.008	2.05192e-11
TOMM7	5.86462e-19	0.34036	0.912	0.872	1.23544e-14
HS3ST2	9.554e-10	0.341708	0.154	0.064	2.01265e-05
KCNT2	4.54646e-11	0.342405	0.146	0.051	9.57756e-07
RPS11	1.33212e-15	0.343256	0.945	0.901	2.80624e-11
TTR	9.17986e-07	0.34416	0.03	0	0.0193383
SOX8	2.2272e-09	0.344927	0.36	0.233	4.69182e-05
ADAMTS12	1.99607e-09	0.345338	0.495	0.358	4.20492e-05
RPS28	2.55305e-25	0.346154	0.952	0.931	5.37826e-21
MYL6	6.59969e-15	0.349659	0.874	0.787	1.39029e-10
VSTM2L	4.50932e-11	0.35008	0.15	0.054	9.49933e-07
CPLX2	2.22291e-09	0.350235	0.31	0.187	4.68278e-05
RGN	6.87452e-08	0.350661	0.28	0.181	0.00144819
RPS2	4.33311e-14	0.351475	0.832	0.736	9.12812e-10
MDK	1.73449e-10	0.351487	0.3	0.171	3.65387e-06
ENSGALG00010003909	8.95593e-07	0.351875	0.295	0.197	0.0188666
NRK	1.98418e-09	0.352106	0.269	0.155	4.17987e-05
LAMTOR2	8.41737e-12	0.353091	0.562	0.4	1.7732e-07
MCUB	3.61026e-07	0.353629	0.231	0.144	0.00760537
ENSGALG00010027730	7.34309e-12	0.354181	0.414	0.259	1.5469e-07
CCDC80	3.64187e-12	0.355041	0.154	0.053	7.67197e-08
TUBA5	1.61702e-09	0.356249	0.147	0.06	3.40641e-05
SUMO2	1.01414e-09	0.357687	0.671	0.538	2.13639e-05
YJEFN3	6.35423e-11	0.358074	0.329	0.194	1.33858e-06
ENSGALG00010012958	2.07935e-10	0.359166	0.596	0.459	4.38037e-06
ENSGALG00010009112	2.27119e-09	0.359536	0.248	0.133	4.78448e-05
FADS2	4.57157e-09	0.361389	0.225	0.121	9.63047e-05
PSCA	2.61324e-13	0.361459	0.097	0.014	5.50505e-09
COPS9	1.10553e-13	0.364061	0.824	0.751	2.32892e-09
ENSGALG00010015077	4.91979e-12	0.366078	0.215	0.095	1.0364e-07
RPL27	5.12826e-20	0.366809	0.936	0.873	1.08032e-15
KLHDC7A	2.11867e-12	0.36681	0.661	0.526	4.46318e-08
ANGPT4	1.6947e-12	0.368252	0.255	0.124	3.57005e-08
RPL32	1.14443e-24	0.368727	0.958	0.922	2.41086e-20
PHF14	3.52954e-11	0.369419	0.477	0.322	7.43533e-07
HSPA2	1.17107e-19	0.370829	0.917	0.887	2.46697e-15
ENPP6	2.95382e-10	0.372132	0.505	0.363	6.22252e-06
ENSGALG00010027362	9.7211e-33	0.372817	0.958	0.928	2.04785e-28
SELENOW	9.00342e-13	0.372867	0.788	0.663	1.89666e-08
SLC37A4	2.56951e-28	0.373483	0.967	0.927	5.41292e-24
CYP26A1	4.30899e-08	0.373658	0.115	0.044	0.000907732
CST3	3.89582e-16	0.373901	0.935	0.894	8.20694e-12
ERGIC2	2.79651e-10	0.377021	0.473	0.326	5.89112e-06
SYNM	1.18926e-08	0.37719	0.305	0.196	0.00025053
ENSGALG00010027915	2.58552e-19	0.377741	0.892	0.817	5.44665e-15
ENSGALG00010024166	6.05943e-09	0.380081	0.292	0.178	0.000127648
PAK1	3.35375e-09	0.385278	0.344	0.224	7.065e-05
RPS3A	2.21056e-23	0.385951	0.96	0.923	4.65676e-19
MYOC	1.96261e-11	0.387469	0.499	0.354	4.13444e-07
MLPH	4.75565e-14	0.38783	0.546	0.364	1.00183e-09
ETV5	1.22642e-09	0.388304	0.304	0.181	2.58359e-05
GLUL	5.09043e-32	0.388438	0.963	0.983	1.07235e-27
SYT11	2.07643e-07	0.39034	0.371	0.271	0.00437422
ESYT1	1.3279e-26	0.390407	0.946	0.903	2.79736e-22
PLPPR1	1.1168e-09	0.392929	0.261	0.147	2.35266e-05
SEMA6D	2.18921e-12	0.39353	0.426	0.265	4.61179e-08
UBA52	1.99013e-24	0.394355	0.927	0.878	4.19241e-20
NRIP3	6.41045e-10	0.394422	0.257	0.142	1.35043e-05
RPS3	1.05912e-23	0.395867	0.937	0.897	2.23113e-19
ENSGALG00010006504	4.69403e-12	0.397414	0.706	0.59	9.88845e-08
BCAT1	2.24747e-10	0.397898	0.375	0.237	4.73452e-06
RPL7A	3.62968e-20	0.398633	0.906	0.864	7.64628e-16
ENSGALG00010020074	3.63248e-13	0.399085	0.203	0.079	7.65218e-09
MOCS2	3.00723e-11	0.399561	0.365	0.231	6.33504e-07
SPERT	1.45368e-19	0.400271	0.114	0.006	3.06232e-15
AKAP12	1.21105e-15	0.40031	0.368	0.197	2.55119e-11
CLMN	1.10759e-11	0.400321	0.443	0.291	2.33325e-07
LRRC3B	1.05934e-17	0.400494	0.173	0.044	2.23161e-13
TSPAN13	5.27161e-13	0.400934	0.403	0.25	1.11052e-08
ENSGALG00010029752	1.7113e-10	0.402104	0.534	0.401	3.60503e-06
CAMK4	5.76823e-14	0.403068	0.196	0.073	1.21513e-09
LURAP1L	1.45312e-11	0.4035	0.411	0.263	3.06114e-07
TXN	2.79327e-13	0.404889	0.85	0.751	5.88431e-09
MED9	6.54149e-12	0.407755	0.617	0.479	1.37803e-07
CCDC152	1.07882e-14	0.408286	0.13	0.028	2.27264e-10
ENSGALG00010017422	1.19867e-12	0.408494	0.19	0.074	2.52512e-08
WNK2	8.18176e-11	0.409368	0.596	0.454	1.72357e-06
RPS8	1.49859e-40	0.411184	0.975	0.947	3.15693e-36
RNF145	1.93987e-12	0.4114	0.51	0.35	4.08654e-08
KBTBD11	2.22708e-13	0.414664	0.613	0.455	4.69157e-09
RPL3	6.27239e-19	0.416733	0.906	0.822	1.32134e-14
NDUFA4	2.91553e-15	0.416769	0.752	0.618	6.14186e-11
ACSBG1	5.00098e-13	0.417925	0.277	0.138	1.05351e-08
GHR	1.54871e-15	0.418585	0.672	0.518	3.26251e-11
RPS6	1.76742e-33	0.420102	0.957	0.915	3.72325e-29
ENSGALG00010027617	4.39631e-12	0.420299	0.478	0.324	9.26128e-08
HMGN2P46	9.94709e-14	0.422191	0.75	0.644	2.09545e-09
RPL9	5.52889e-23	0.426138	0.912	0.822	1.16472e-18
OSBPL2	2.1134e-11	0.427471	0.276	0.149	4.45209e-07
RPS7	1.89095e-17	0.429379	0.828	0.759	3.98347e-13
ZFP36L2	3.86415e-10	0.430179	0.347	0.219	8.14021e-06
RPS4Y1	2.04067e-28	0.431711	0.946	0.894	4.29887e-24
RACK1	1.45298e-18	0.432109	0.883	0.797	3.06084e-14
RNF152	3.04033e-14	0.434927	0.198	0.076	6.40476e-10
PCP4L1	3.31143e-08	0.435269	0.123	0.049	0.000697586
ENSGALG00010025671	8.36752e-15	0.435711	0.21	0.079	1.7627e-10
NAAA	1.04252e-17	0.435962	0.227	0.078	2.19617e-13
TWF1	2.49549e-13	0.436344	0.502	0.349	5.257e-09
PIM3	4.25726e-10	0.436696	0.386	0.255	8.96834e-06
HMGCS1	5.86051e-09	0.438984	0.216	0.115	0.000123457
TMEM59	6.45716e-13	0.443518	0.682	0.551	1.36026e-08
SNCG	5.57121e-12	0.444079	0.32	0.177	1.17363e-07
GDF3	9.19937e-18	0.445868	0.759	0.633	1.93794e-13
NBL1	1.3053e-16	0.447587	0.28	0.121	2.74975e-12
MXI1	9.6948e-15	0.450081	0.293	0.141	2.04231e-10
ST8SIA2	1.04919e-16	0.450133	0.734	0.579	2.21022e-12
CTSV	4.08699e-13	0.450807	0.39	0.229	8.60965e-09
ERMN	8.1804e-18	0.456258	0.79	0.659	1.72328e-13
PTP4A1	1.38837e-11	0.457579	0.5	0.353	2.92475e-07
WFIKKN2	1.94202e-06	0.464396	0.029	0	0.0409107
SEC62	1.28911e-19	0.464582	0.78	0.656	2.71563e-15
C17orf58	1.44502e-19	0.46583	0.209	0.059	3.04407e-15
YBX1	2.84341e-21	0.471161	0.94	0.885	5.98993e-17
ASPA	2.16775e-14	0.471441	0.421	0.259	4.56659e-10
C1QTNF4	2.62071e-13	0.471846	0.547	0.401	5.52078e-09
F3	5.89123e-19	0.472304	0.813	0.669	1.24105e-14
ENSGALG00010007069	3.48191e-14	0.478629	0.575	0.418	7.335e-10
STK10	2.2162e-16	0.480447	0.312	0.151	4.66865e-12
DLGAP1	1.79765e-15	0.484816	0.417	0.24	3.78693e-11
RPS12	2.51798e-28	0.488109	0.945	0.912	5.30438e-24
S1PR1	1.17115e-16	0.48922	0.595	0.422	2.46714e-12
HSPA8	7.90861e-26	0.489392	0.946	0.879	1.66603e-21
SLC38A4	5.47045e-18	0.493186	0.194	0.055	1.1524e-13
ITGB1BP3	2.58497e-22	0.493776	0.906	0.835	5.44551e-18
RPS20	3.71066e-43	0.495505	0.95	0.9	7.81687e-39
HIF1A	3.55176e-19	0.496493	0.68	0.505	7.48215e-15
SCRG1	2.92731e-15	0.499001	0.421	0.255	6.16668e-11
CRB2	3.79376e-13	0.503392	0.309	0.167	7.99193e-09
TUBB4B	1.84668e-23	0.505454	0.821	0.659	3.89021e-19
TPRG1L	3.09435e-13	0.505895	0.412	0.256	6.51856e-09
BAMBI	2.37392e-16	0.507236	0.311	0.149	5.00089e-12
GSTM2	3.79756e-23	0.511128	0.836	0.75	7.99994e-19
PALM	1.07263e-14	0.512128	0.427	0.267	2.2596e-10
C1QB	1.84231e-05	0.513678	0.023	0	0.388102
NINJ2	1.23028e-16	0.51516	0.661	0.501	2.59171e-12
ENSGALG00010006301	3.41464e-18	0.517507	0.478	0.303	7.19328e-14
PREX2	2.27235e-17	0.522619	0.594	0.417	4.78693e-13
EFHD1	5.15735e-14	0.524175	0.43	0.271	1.08645e-09
MMD2	2.63185e-17	0.525326	0.35	0.176	5.54425e-13
TUBB2B	1.37337e-25	0.526462	0.811	0.646	2.89314e-21
RGCC	1.82885e-17	0.530603	0.495	0.299	3.85266e-13
GNG4	2.01317e-17	0.537242	0.583	0.408	4.24094e-13
TMEM263	1.19733e-18	0.537876	0.35	0.169	2.5223e-14
PNRC1	5.04994e-37	0.540135	0.888	0.795	1.06382e-32
TSC22D1	2.19905e-21	0.541823	0.746	0.581	4.63251e-17
NINJ1	4.65556e-17	0.542212	0.218	0.077	9.8074e-13
ATP1A1	1.81284e-30	0.54354	0.873	0.778	3.81893e-26
ACBD7	1.09798e-57	0.543715	0.964	0.972	2.313e-53
TPT1	6.56384e-42	0.543931	0.946	0.885	1.38274e-37
SLIT2	1.62326e-23	0.543953	0.392	0.173	3.41957e-19
VWC2	1.56391e-19	0.550136	0.555	0.356	3.29453e-15
SUN2	1.45598e-18	0.552351	0.305	0.133	3.06717e-14
ENSGALG00010014888	4.17959e-20	0.553071	0.188	0.045	8.80471e-16
PPIC	1.60845e-18	0.554442	0.268	0.106	3.38835e-14
HSBP1L1	4.00897e-18	0.561711	0.388	0.212	8.4453e-14
ENSGALG00010021468	1.28362e-23	0.564254	0.217	0.051	2.70408e-19
COLEC12	4.47418e-20	0.564637	0.682	0.501	9.4253e-16
CHEK1	3.19076e-21	0.566668	0.462	0.255	6.72166e-17
RPLP0	3.77287e-48	0.574939	0.946	0.869	7.94792e-44
RPSAP58	7.51488e-26	0.578771	0.909	0.831	1.58308e-21
RLBP1	2.69906e-40	0.58202	0.895	0.838	5.68583e-36
HHLA2	3.7231e-21	0.582198	0.521	0.306	7.84309e-17
URAH	2.71757e-19	0.588846	0.67	0.521	5.72483e-15
TBX3	7.93237e-19	0.595216	0.321	0.146	1.67103e-14
HMGN1	3.03683e-30	0.595558	0.799	0.658	6.39738e-26
C1R	9.9951e-25	0.607695	0.681	0.485	2.10557e-20
CRIP2	1.8718e-24	0.613465	0.293	0.097	3.94313e-20
NR2F2	8.38513e-23	0.6143	0.469	0.25	1.76641e-18
DPYSL2	2.69779e-39	0.616495	0.888	0.827	5.68316e-35
ENSGALG00010024682	2.32921e-14	0.62064	0.856	0.741	4.90671e-10
ASS1	4.22036e-07	0.626386	0.056	0.012	0.00889061
AP1S2	7.48725e-38	0.627517	0.857	0.745	1.57726e-33
CCND1	5.48725e-27	0.629973	0.769	0.603	1.15594e-22
FAM181B	6.91257e-23	0.632852	0.415	0.208	1.4562e-18
RPS16	2.12835e-47	0.635906	0.926	0.814	4.48358e-43
CXCR4	2.64629e-21	0.639893	0.587	0.378	5.57468e-17
HSPB9	5.1102e-20	0.647646	0.808	0.713	1.07651e-15
AIF1L	1.79733e-05	0.648829	0.057	0.018	0.378626
ENSGALG00010028201	2.46585e-29	0.658181	0.486	0.226	5.19456e-25
LDHB	1.68881e-52	0.658491	0.93	0.844	3.55764e-48
CRABP1	1.05061e-31	0.679585	0.729	0.473	2.21321e-27
RYR2	1.20259e-27	0.679843	0.33	0.113	2.53337e-23
GPR37	7.96433e-37	0.682956	0.808	0.651	1.67777e-32
C1QC	4.10911e-06	0.693055	0.027	0	0.0865626
GPX3	2.20577e-35	0.699563	0.813	0.703	4.64667e-31
CYP1B1	1.94641e-11	0.701082	0.399	0.271	4.10031e-07
ENSGALG00010018038	1.40967e-07	0.735441	0.035	0	0.00296962
ENSGALG00010003796	4.35636e-43	0.75033	0.23	0.008	9.17711e-39
GPX1	9.69356e-06	0.778702	0.479	0.383	0.204205
TENM4	4.78515e-35	0.780391	0.317	0.077	1.00804e-30
CA2	1.48647e-107	0.784324	0.961	0.982	3.1314e-103
FCER1G	2.42634e-06	0.795839	0.045	0.008	0.0511132
SLC25A21	8.47078e-32	0.811298	0.475	0.223	1.78445e-27
ITGB8	1.28151e-28	0.815044	0.398	0.172	2.69964e-24
ENSGALG00010011204	4.08139e-30	0.868276	0.618	0.379	8.59786e-26
CD74	1.33551e-06	0.875112	0.038	0.004	0.0281338
SAA	6.70344e-18	0.899768	0.096	0.003	1.41215e-13
CENPX	7.60604e-43	0.901551	0.582	0.288	1.60229e-38
SOCS3	8.64422e-28	0.905756	0.502	0.287	1.82099e-23
ENSGALG00010013189	3.40816e-35	0.909499	0.177	0	7.17962e-31
RPLP1	1.04375e-168	0.916168	0.993	0.965	2.19877e-164
CPXM2	1.20649e-42	0.94022	0.43	0.14	2.54159e-38
SVBP	1.17781e-62	0.952148	0.825	0.61	2.48118e-58
AQP11	3.99129e-45	0.961701	0.394	0.106	8.40805e-41
SST7	4.57996e-25	1.00245	0.418	0.194	9.64814e-21
PRSS56	8.79937e-35	1.04559	0.274	0.054	1.85368e-30
OPTC	2.4587e-60	1.06657	0.725	0.419	5.17951e-56
SFRP1	3.01202e-74	1.10924	0.818	0.529	6.34513e-70
PPDPF	1.5111e-110	1.13945	0.921	0.831	3.18328e-106
SYT10	2.74362e-51	1.19377	0.42	0.106	5.77971e-47
ENSGALG00010021453	1.84848e-71	1.19396	0.688	0.29	3.894e-67
SELENOP1	8.37369e-76	1.25901	0.755	0.428	1.764e-71
ENSGALG00010012120	3.25086e-76	1.32343	0.43	0.047	6.84827e-72
S100A4	2.35262e-10	1.4235	0.05	0	4.95602e-06
ENSGALG00010029641	1.55234e-09	1.47588	0.046	0	3.27016e-05
FTH1	3.70435e-79	1.64879	0.972	0.932	7.80358e-75
TUBA1A	2.80537e-171	1.66248	0.958	0.795	5.90978e-167
ENSGALG00010028611	5.53416e-108	1.99115	0.669	0.196	1.16583e-103
GBE	1.72478e-23	2.65624	0.122	0.001	3.63342e-19
WIF1	1.31762e-140	2.96392	0.589	0.017	2.77571e-136
AVD	1.6994e-14	3.789	0.072	0	3.57995e-10
