# Supplementary material for: Heparin-binding epidermal growth factor and fibroblast growth factor 2 rescue Müller glia-derived progenitor cell formation in microglia- and macrophage-ablated chick retinas
Source: Development. 2023 Dec 6;150(23):dev202070. doi: 10.1242/dev.202070 (PMC10730090; doi:10.1242/dev.202070)
Supplement: Table S2. DEGs in MG in retinas treated with NMDA (pct.1) vs NMDA + clodronate-liposomes (pct.2). Negative avg log2FC represents an increase and positive avg log2FC represents a decrease. [file develop-150-202070-TableS2.xlsx]

## Sheet: file
Column1	p_val	avg_log2FC	pct.1	pct.2	p_val_adj
ENSGALG00010011204	5.18514e-134	-3.14644	0.37	0.817	1.0923e-129
ENSGALG00010020854	2.60536e-123	-2.03574	0.435	0.826	5.48846e-119
ANXA1	2.55419e-119	-1.59346	0.061	0.53	5.38065e-115		cluster1.markers <- FindMarkers(clod_MG, ident.1 = "NMDA 24 hr", ident.2 = "Clod NMDA 24 hr", group.by = "orig.ident", logfcthreshold = 0.1, min.pct = 0.01)
ENSGALG00010012677	2.13003e-83	-1.51739	0.615	0.857	4.48713e-79
S100A11	1.83426e-56	-1.49228	0.219	0.547	3.86406e-52
ENSGALG00010012473	3.54854e-63	-1.3441	0.369	0.692	7.47536e-59
ENSGALG00010028834	8.08628e-75	-1.33745	0.303	0.669	1.70345e-70
MLC1	2.70635e-71	-1.23427	0.285	0.655	5.70119e-67
AKR1B10	2.82296e-47	-1.22369	0.312	0.601	5.94685e-43
IFIT5	1.46239e-08	-1.2201	0.006	0.044	0.000308068
GPC6	4.73089e-48	-1.18399	0.459	0.714	9.9661e-44
CYP1B1	1.51612e-38	-1.18194	0.307	0.601	3.19386e-34
SORBS2	2.98607e-58	-1.13533	0.442	0.742	6.29045e-54
CKB	5.65283e-106	-1.13286	0.939	0.983	1.19082e-101
POU6F2	8.97249e-49	-1.12946	0.171	0.476	1.89015e-44
ENSGALG00010012481	5.77416e-54	-1.11551	0.382	0.683	1.21638e-49
PPP2R2C	9.13646e-62	-1.09401	0.105	0.427	1.92469e-57
USP25	4.54514e-55	-1.08028	0.213	0.538	9.57478e-51
CA2	2.88212e-68	-1.05024	0.732	0.944	6.07148e-64
C1QTNF4	4.77915e-54	-1.03106	0.187	0.497	1.00678e-49
ENSGALG00010008935	4.07333e-61	-1.02798	0.589	0.812	8.58087e-57
ID4	1.78931e-38	-1.01583	0.428	0.662	3.76935e-34
ENSGALG00010010124	1.54968e-46	-1.01144	0.436	0.716	3.26457e-42
TUBA1A	1.0053e-80	-0.999112	0.866	0.962	2.11777e-76
GHR	1.76011e-42	-0.995173	0.239	0.514	3.70784e-38
GRB10	3.46732e-49	-0.992115	0.635	0.833	7.30426e-45
TUBB3	4.90716e-35	-0.981125	0.272	0.523	1.03374e-30
NRXN1	6.36369e-52	-0.973475	0.625	0.822	1.34058e-47
FZD5	4.02654e-61	-0.970582	0.119	0.449	8.48231e-57
RHOB	3.02049e-53	-0.951073	0.599	0.824	6.36295e-49
ANXA2	6.37407e-37	-0.947334	0.467	0.702	1.34276e-32
CD99	1.49711e-38	-0.927905	0.287	0.547	3.15382e-34
PCDH9	2.06015e-61	-0.910801	0.394	0.777	4.33991e-57
AQP4	3.5089e-36	-0.909543	0.168	0.415	7.39185e-32
NPAS3	2.85565e-23	-0.902971	0.405	0.582	6.01571e-19
ENSGALG00010002792	8.07993e-34	-0.899854	0.457	0.646	1.70212e-29
FSTL5	1.48748e-47	-0.892269	0.511	0.782	3.13353e-43
LAPTM4A	2.77626e-33	-0.891989	0.576	0.746	5.84846e-29
FADS2	1.70567e-54	-0.88918	0.081	0.364	3.59317e-50
DLGAP1	2.04099e-32	-0.874384	0.34	0.589	4.29955e-28
ADGRB3	1.66969e-25	-0.872762	0.459	0.655	3.51738e-21
COL11A1	2.44415e-41	-0.865589	0.554	0.744	5.14884e-37
CHL1	5.60163e-33	-0.839157	0.305	0.544	1.18004e-28
PTDSS2	2.42102e-33	-0.838529	0.482	0.681	5.10013e-29
ARL4C	3.9158e-38	-0.833255	0.207	0.474	8.24902e-34
ENHO	1.51679e-35	-0.824349	0.159	0.404	3.19527e-31
NR4A3	1.56867e-24	-0.810743	0.252	0.467	3.30455e-20
NKAIN4	7.06127e-36	-0.809541	0.2	0.448	1.48753e-31
COL5A1	6.15607e-33	-0.802989	0.551	0.723	1.29684e-28
CARHSP1	1.59403e-24	-0.799745	0.49	0.646	3.35799e-20
ABLIM1	9.76507e-37	-0.798436	0.138	0.385	2.05711e-32
TENM3	1.69376e-28	-0.794244	0.487	0.681	3.56807e-24
MYO6	2.9195e-35	-0.791704	0.25	0.503	6.15022e-31
RLBP1	7.39071e-42	-0.787544	0.161	0.437	1.55693e-37
NFIA	4.37458e-34	-0.77566	0.674	0.843	9.2155e-30
MSI2	2.11894e-26	-0.771537	0.395	0.592	4.46377e-22
ENSGALG00010012958	8.03939e-23	-0.771024	0.244	0.439	1.69358e-18
DOCK3	3.21633e-35	-0.768738	0.151	0.395	6.77552e-31
CNTN1	7.7116e-24	-0.763465	0.322	0.521	1.62453e-19
ENSGALG00010030081	2.64785e-23	-0.761674	0.363	0.551	5.57796e-19
GPR37L1	2.52268e-27	-0.761427	0.168	0.375	5.31427e-23
SSBP2	1.29028e-24	-0.756288	0.335	0.538	2.71811e-20
SYNPO2	4.4429e-38	-0.753688	0.07	0.287	9.35942e-34
SELENOP2	1.44165e-39	-0.753416	0.583	0.772	3.03698e-35
LHFPL1	1.31695e-28	-0.753255	0.295	0.509	2.77429e-24
TMSB15B	3.96685e-31	-0.75255	0.614	0.77	8.35657e-27
ENSGALG00010027730	1.92805e-30	-0.750841	0.113	0.319	4.06163e-26
SIX6	5.54404e-29	-0.744268	0.423	0.625	1.16791e-24
FGFRL1	2.835e-21	-0.742759	0.521	0.695	5.97222e-17
COLEC12	1.17524e-19	-0.727553	0.278	0.443	2.47575e-15
ZNF385D	2.47911e-20	-0.725056	0.687	0.817	5.22249e-16
CADM1	3.47832e-40	-0.723902	0.755	0.923	7.32744e-36
MEGF10	3.37807e-32	-0.721192	0.155	0.389	7.11625e-28
SFRP1	5.35937e-21	-0.718744	0.521	0.679	1.12901e-16
FOS	2.95038e-32	-0.718068	0.696	0.84	6.21527e-28
ENSGALG00010001483	1.27171e-09	-0.717256	0.174	0.293	2.67899e-05
MARCKS	2.95224e-33	-0.712672	0.559	0.725	6.2192e-29
NREP	1.02633e-26	-0.690783	0.325	0.557	2.16206e-22
BRINP3	1.89993e-32	-0.689612	0.052	0.237	4.0024e-28
B4GALNT4	2.22744e-24	-0.679455	0.534	0.69	4.69232e-20
SAT1	1.26053e-28	-0.677864	0.569	0.74	2.65543e-24
RRH	3.01658e-35	-0.677421	0.073	0.282	6.35474e-31
MYO16	5.51894e-16	-0.676916	0.324	0.481	1.16262e-11
SCD5	4.8283e-23	-0.67482	0.337	0.53	1.01713e-18
TJP2	1.61323e-20	-0.668173	0.206	0.385	3.39843e-16
CDC14A	1.66206e-22	-0.667916	0.454	0.631	3.5013e-18
UCHL1	4.18839e-23	-0.662409	0.31	0.517	8.82325e-19
RBP3	6.97014e-12	-0.660028	0.09	0.2	1.46833e-07
IMPG1	8.16942e-26	-0.653704	0.268	0.509	1.72097e-21
MYO10	5.94157e-19	-0.651411	0.381	0.556	1.25165e-14
AUTS2	4.14498e-22	-0.649195	0.429	0.624	8.73182e-18
DCLK1	2.58009e-13	-0.640033	0.465	0.605	5.43521e-09
PCP4	1.47818e-15	-0.63968	0.25	0.406	3.11392e-11
MAB21L1	4.24479e-23	-0.637527	0.369	0.559	8.94208e-19
CCDC3	2.42273e-22	-0.630075	0.117	0.291	5.10373e-18
CAB39L	1.12033e-17	-0.627912	0.309	0.465	2.36009e-13
PLXNB3	4.02389e-26	-0.627059	0.119	0.314	8.47674e-22
ENSGALG00010027007	1.80353e-21	-0.622496	0.247	0.437	3.79931e-17
SYT12	2.03152e-21	-0.621377	0.363	0.551	4.27959e-17
SERF2	2.35842e-45	-0.621175	0.882	0.941	4.96825e-41
ADAMTS18	1.74486e-17	-0.620452	0.321	0.479	3.67571e-13
CSPG5	2.63326e-20	-0.619674	0.573	0.73	5.54723e-16
ENSGALG00010002788	1.84299e-17	-0.617322	0.344	0.488	3.88243e-13
EZR	1.41366e-23	-0.613827	0.474	0.657	2.97801e-19
CCND1	3.32075e-17	-0.611826	0.525	0.652	6.99549e-13
ID3	1.76978e-18	-0.611749	0.217	0.39	3.72821e-14
DBI	1.19536e-22	-0.603296	0.676	0.76	2.51815e-18
MMD2	3.64082e-24	-0.602001	0.154	0.35	7.66975e-20
SOX5	4.97114e-13	-0.597081	0.427	0.561	1.04722e-08
ROMO1	2.91588e-50	-0.594138	0.845	0.936	6.14259e-46
GLO1	8.98601e-22	-0.593192	0.656	0.758	1.89299e-17
PPP3CA	3.2076e-18	-0.591709	0.515	0.65	6.75714e-14
GLUL	3.90489e-15	-0.591382	0.617	0.73	8.22604e-11
ZNF608	1.78554e-17	-0.587759	0.259	0.429	3.76142e-13
ANXA6	5.20583e-24	-0.585058	0.276	0.481	1.09666e-19
CA8	1.63219e-27	-0.582883	0.07	0.251	3.43837e-23
ID1	4.2638e-24	-0.582505	0.081	0.251	8.98212e-20
DACH2	6.72817e-17	-0.579635	0.19	0.348	1.41736e-12
ASPH	4.90531e-22	-0.579	0.372	0.568	1.03335e-17
TEAD1	1.69383e-20	-0.578926	0.161	0.341	3.56822e-16
RBMS3	2.90879e-13	-0.575986	0.3	0.441	6.12766e-09
ND1	4.59054e-47	-0.568031	0.895	0.946	9.67043e-43
ABHD12	5.74992e-26	-0.565217	0.258	0.479	1.21128e-21
ENSGALG00010026293	3.68643e-15	-0.564197	0.256	0.409	7.76584e-11
BMPR2	3.99189e-13	-0.563976	0.155	0.286	8.40931e-09
CELF2	5.0824e-15	-0.563272	0.598	0.714	1.07066e-10
CD151	1.41055e-17	-0.558896	0.51	0.643	2.97146e-13
MPZL1	1.04008e-14	-0.558485	0.415	0.549	2.19103e-10
FMC1	2.67744e-21	-0.558039	0.471	0.634	5.64029e-17
PDE4D	9.10396e-26	-0.55756	0.625	0.814	1.91784e-21
SORCS2	2.11054e-23	-0.556671	0.701	0.866	4.44607e-19
ARNTL2	1.90433e-21	-0.555424	0.147	0.329	4.01166e-17
MEIS2	1.43311e-14	-0.552856	0.258	0.422	3.019e-10
RSU1	2.40224e-18	-0.552153	0.535	0.672	5.06055e-14
CCND2	2.52641e-14	-0.551969	0.249	0.399	5.32213e-10
RGS3	1.337e-09	-0.548823	0.267	0.38	2.81652e-05
SLC27A1	6.25556e-19	-0.548714	0.101	0.253	1.3178e-14
NDRG4	2.12122e-14	-0.547441	0.493	0.62	4.46857e-10
SYT11	2.61666e-21	-0.544507	0.202	0.392	5.51225e-17
CLIC4	3.01319e-16	-0.54361	0.415	0.557	6.34759e-12
LMBR1	2.90278e-17	-0.543362	0.157	0.315	6.115e-13
PAG1	8.45112e-13	-0.538129	0.18	0.315	1.78031e-08
PTN	9.21761e-24	-0.535062	0.692	0.817	1.94178e-19
TANC1	7.34247e-20	-0.532239	0.15	0.319	1.54676e-15
ARHGEF28	4.22254e-12	-0.531713	0.429	0.563	8.8952e-08
PTPRO	5.97789e-09	-0.531692	0.132	0.232	0.00012593
NBEA	3.47651e-16	-0.530434	0.389	0.561	7.32362e-12
ENSGALG00010022169	1.9623e-14	-0.530109	0.208	0.359	4.13379e-10
ENSGALG00010005559	5.14285e-14	-0.530103	0.146	0.282	1.08339e-09
HDAC4	6.44905e-16	-0.529955	0.498	0.659	1.35856e-11
ENSGALG00010027281	6.83707e-19	-0.529624	0.735	0.845	1.4403e-14
PRIMA1	1.61952e-27	-0.528982	0.05	0.214	3.41168e-23
KLHL2	5.85572e-16	-0.527752	0.187	0.341	1.23357e-11
NR2E1	3.96924e-20	-0.525934	0.149	0.322	8.3616e-16
TRPM1	3.5307e-17	-0.524456	0.149	0.315	7.43777e-13
DACH1	3.98573e-26	-0.522929	0.72	0.855	8.39635e-22
ST8SIA6	8.63857e-12	-0.521326	0.268	0.402	1.8198e-07
AKT3	1.78639e-13	-0.520706	0.412	0.554	3.76322e-09
PCDHGC3	5.5681e-19	-0.520622	0.608	0.728	1.17298e-14
PRKN	1.59579e-13	-0.520549	0.395	0.538	3.3617e-09
GPM6B	2.45655e-25	-0.518114	0.753	0.897	5.17498e-21
TRDMT1	5.75377e-09	-0.517687	0.3	0.401	0.000121209
LAMP2	6.33333e-14	-0.514272	0.482	0.611	1.33418e-09
DIP2C	1.8127e-18	-0.51374	0.267	0.448	3.81864e-14
PLEKHG5	5.08609e-07	-0.513215	0.145	0.23	0.0107144
FABP5	8.08628e-14	-0.511598	0.765	0.843	1.70346e-09
S1PR1	6.77319e-16	-0.511581	0.141	0.286	1.42684e-11
PHACTR1	1.12777e-11	-0.51021	0.47	0.582	2.37577e-07
CLASP1	6.13013e-09	-0.50995	0.216	0.326	0.000129137
CDH18	1.97526e-06	-0.508335	0.092	0.167	0.0416108
RORB	4.89897e-17	-0.503996	0.759	0.857	1.03202e-12
RAPGEF2	1.99395e-17	-0.503599	0.339	0.512	4.20046e-13
GALNT18	1.20818e-15	-0.502369	0.204	0.368	2.54516e-11
OPTC	4.03589e-22	-0.502285	0.048	0.186	8.50201e-18
LGR4	3.12373e-19	-0.501589	0.145	0.312	6.58045e-15
JAKMIP1	1.77861e-12	-0.499248	0.178	0.317	3.74683e-08
ENSGALG00010020663	2.12602e-16	-0.499022	0.377	0.538	4.47868e-12
ADAMTS1	8.41018e-14	-0.49785	0.292	0.449	1.77169e-09
PLEKHA5	1.84121e-11	-0.494146	0.424	0.535	3.87869e-07
HIGD2A	1.17125e-21	-0.493012	0.675	0.791	2.46736e-17
ENSGALG00010019061	1.00408e-21	-0.492215	0.056	0.2	2.1152e-17
ENSGALG00010007069	6.24032e-07	-0.491905	0.325	0.411	0.0131459
IFITM5	9.74084e-22	-0.491301	0.775	0.902	2.05201e-17
ACAP2	4.45437e-13	-0.490604	0.237	0.38	9.38357e-09
GRIA3	6.01198e-14	-0.488741	0.232	0.378	1.26648e-09
S100A10.1	1.41051e-14	-0.487581	0.787	0.868	2.97137e-10
NFIC	4.31114e-12	-0.48498	0.46	0.589	9.08184e-08
ENSGALG00010017662	5.56673e-11	-0.484558	0.43	0.542	1.17269e-06
PPME1	3.03427e-13	-0.483581	0.199	0.336	6.392e-09
MEIS1	1.69288e-11	-0.482859	0.308	0.446	3.56622e-07
HEPACAM	1.55624e-16	-0.482781	0.168	0.331	3.27838e-12
BASP1	1.40229e-24	-0.481279	0.778	0.882	2.95406e-20
PROM1	8.22593e-15	-0.47979	0.195	0.352	1.73287e-10
ENSGALG00010010796	8.11853e-16	-0.479557	0.637	0.747	1.71025e-11
NES	1.32067e-20	-0.479502	0.73	0.889	2.78212e-16
FRMD4B	1.85986e-11	-0.478005	0.118	0.232	3.91799e-07
ABCD3	3.6642e-12	-0.474855	0.308	0.444	7.71901e-08
GDF3	3.05854e-10	-0.472044	0.501	0.591	6.44312e-06
PADI3	3.1893e-10	-0.471844	0.05	0.132	6.71859e-06
TMEM65	6.67445e-12	-0.470642	0.211	0.34	1.40604e-07
ENSGALG00010007298	2.23967e-11	-0.468653	0.321	0.444	4.71809e-07
DPF3	3.84228e-09	-0.467699	0.24	0.355	8.09415e-05
APP	3.80598e-26	-0.466326	0.756	0.902	8.01767e-22
COBL	7.37989e-15	-0.465394	0.236	0.39	1.55465e-10
NLGN3	1.2786e-28	-0.463255	0.032	0.181	2.6935e-24
PCLO	8.068e-14	-0.461056	0.37	0.535	1.6996e-09
ENSGALG00010005203	2.02834e-08	-0.45972	0.105	0.197	0.00042729
IGSF11	9.27665e-16	-0.459654	0.159	0.31	1.95422e-11
USH1C	7.11245e-13	-0.458887	0.174	0.308	1.49831e-08
FNBP1L	4.84792e-15	-0.458879	0.312	0.465	1.02126e-10
JAM3	6.53638e-07	-0.458078	0.344	0.434	0.0137695
ENSGALG00010029279	4.09369e-15	-0.45719	0.596	0.699	8.62376e-11
NCAM2	7.80848e-08	-0.456209	0.479	0.575	0.00164493
MPP5	4.14559e-09	-0.454745	0.181	0.286	8.7331e-05
CHD7	2.0702e-10	-0.45448	0.47	0.575	4.36109e-06
ENSGALG00010008041	7.59887e-16	-0.454462	0.691	0.819	1.60078e-11
RILPL1	1.51572e-11	-0.454232	0.301	0.427	3.19301e-07
GPT2	3.04763e-21	-0.451189	0.048	0.183	6.42013e-17
IVNS1ABP	2.05254e-13	-0.449031	0.391	0.523	4.32387e-09
NASP	1.74689e-10	-0.448817	0.197	0.312	3.68001e-06
ZMIZ1	1.79894e-09	-0.448277	0.487	0.589	3.78965e-05
TLE1	1.20157e-13	-0.447783	0.245	0.399	2.53123e-09
PLCE1	2.37891e-14	-0.446714	0.12	0.254	5.01142e-10
ECH1	8.6767e-10	-0.444938	0.319	0.42	1.82783e-05
NR2F1	1.57414e-16	-0.444655	0.118	0.265	3.31609e-12
KLF6	2.2034e-07	-0.444195	0.444	0.528	0.00464169
ANKRD39	5.41336e-10	-0.443813	0.305	0.418	1.14038e-05
EDPE	1.14477e-07	-0.442725	0.015	0.059	0.00241157
OPCML	6.25476e-16	-0.440915	0.078	0.206	1.31763e-11
FUT10	2.10296e-16	-0.440037	0.066	0.19	4.43009e-12
PTPRG	5.19615e-08	-0.439344	0.259	0.361	0.00109462
CLASP2	1.34681e-08	-0.436695	0.256	0.366	0.000283718
PAK1	4.25178e-14	-0.436044	0.122	0.253	8.9568e-10
CNTNAP5	2.96481e-09	-0.435952	0.182	0.293	6.24567e-05
SLC1A3	1.71019e-24	-0.435907	0.821	0.977	3.60269e-20
RIMS2	2.21702e-06	-0.435226	0.159	0.247	0.0467038
ME1	2.56e-08	-0.43421	0.504	0.596	0.00053929
DYNC1I1	4.50252e-11	-0.433889	0.242	0.371	9.485e-07
PKIA	2.44382e-10	-0.433806	0.451	0.561	5.14814e-06
BGLAP	4.04803e-12	-0.432989	0.249	0.38	8.52759e-08
SPOCK3	2.69198e-16	-0.431209	0.784	0.897	5.67092e-12
KCNMA1	3.43818e-08	-0.429897	0.341	0.453	0.000724287
CCDC85C	2.20675e-08	-0.429169	0.258	0.366	0.000464873
PHLDA1	5.19253e-17	-0.428966	0.755	0.908	1.09386e-12
ACTG1	2.69796e-13	-0.428423	0.608	0.716	5.68352e-09
STOX2	1.71508e-06	-0.428265	0.275	0.354	0.0361299
MYO3A	1.28543e-07	-0.42785	0.088	0.172	0.0027079
SCG3	2.62842e-07	-0.427306	0.587	0.655	0.00553702
SRSF5	2.75927e-12	-0.426895	0.305	0.448	5.81267e-08
RGL1	1.67155e-07	-0.426544	0.209	0.305	0.00352129
MAPKAPK3	1.32832e-14	-0.425748	0.056	0.164	2.79824e-10
ENSGALG00010028254	2.01352e-13	-0.425542	0.07	0.181	4.24168e-09
PCYT2	7.79498e-10	-0.425473	0.304	0.429	1.64209e-05
ENSGALG00010028342	6.19939e-28	-0.424805	0.014	0.138	1.30596e-23
ABI2	2.12619e-10	-0.423289	0.306	0.42	4.47902e-06
RAB6A	5.57817e-13	-0.422429	0.768	0.854	1.1751e-08
SNTB1	1.23352e-07	-0.422367	0.38	0.467	0.00259854
RORA	1.05e-13	-0.420852	0.499	0.653	2.21194e-09
USH2A	6.27201e-07	-0.419423	0.059	0.125	0.0132126
DPYSL4	4.28869e-12	-0.419175	0.078	0.185	9.03455e-08
ENPP6	2.09823e-07	-0.418824	0.124	0.209	0.00442013
TMEFF2	1.27298e-15	-0.418545	0.15	0.303	2.68165e-11
GBE1	1.70776e-19	-0.418295	0.164	0.341	3.59757e-15
PIP5K1B	1.58965e-11	-0.416184	0.181	0.31	3.34876e-07
ENSGALG00010022674	2.13329e-10	-0.413056	0.415	0.531	4.494e-06
RTN4	5.70178e-19	-0.411808	0.726	0.834	1.20114e-14
SRPK2	5.14471e-12	-0.411337	0.292	0.43	1.08378e-07
ENSGALG00010025298	7.81791e-12	-0.411172	0.173	0.305	1.64692e-07
CTNNAL1	1.19721e-11	-0.409726	0.439	0.584	2.52203e-07
ENSGALG00010025957	1.57907e-20	-0.409428	0.053	0.188	3.32647e-16
PHIP	3.49453e-09	-0.40836	0.198	0.31	7.36158e-05
ENSGALG00010023091	7.52958e-11	-0.408212	0.603	0.688	1.58618e-06
NCAPD2	1.45525e-07	-0.408155	0.328	0.423	0.00306562
P4HA3	2.61678e-10	-0.40575	0.237	0.361	5.5125e-06
ETV5	4.67034e-09	-0.404682	0.307	0.415	9.83854e-05
SOX6	1.59007e-12	-0.404635	0.173	0.312	3.34964e-08
AP2A2	2.47615e-07	-0.40438	0.455	0.533	0.00521626
DIAPH2	3.79772e-12	-0.40128	0.508	0.617	8.00028e-08
DMD	1.49681e-12	-0.399874	0.743	0.852	3.15318e-08
SIPA1L2	6.87132e-22	-0.399135	0.128	0.31	1.44751e-17
KCTD8	2.52563e-10	-0.398928	0.101	0.206	5.32049e-06
PKDCC	2.91488e-15	-0.398675	0.127	0.268	6.14048e-11
LIN7C	4.26458e-08	-0.398369	0.249	0.348	0.000898377
DUSP16	6.0345e-08	-0.394211	0.314	0.425	0.00127123
ARL8BL	4.0515e-10	-0.394128	0.424	0.523	8.53489e-06
GSTA3	1.00449e-17	-0.393375	0.276	0.441	2.11605e-13
ENSGALG00010024766	1.10789e-09	-0.391528	0.149	0.256	2.33387e-05
PACRG	2.68453e-10	-0.39103	0.109	0.214	5.65524e-06
SYNE2	9.57068e-11	-0.38963	0.31	0.437	2.01616e-06
GJA1	1.90899e-06	-0.389589	0.127	0.204	0.0402147
ENSGALG00010002118	1.92992e-14	-0.388187	0.114	0.247	4.06557e-10
PLXNB2	2.84017e-08	-0.387562	0.374	0.486	0.00059831
LFNG	4.5015e-07	-0.386245	0.224	0.321	0.00948285
EFNB1	2.81028e-08	-0.384285	0.43	0.523	0.000592013
PHLPP1	1.76239e-08	-0.3828	0.303	0.409	0.000371265
MOB1B	5.20506e-08	-0.381842	0.385	0.474	0.0010965
VIM	1.09158e-25	-0.381669	0.956	0.981	2.29952e-21
FAM177A1	2.12384e-12	-0.381508	0.186	0.322	4.47408e-08
DLGAP4	1.50453e-11	-0.380441	0.317	0.449	3.16943e-07
ENSGALG00010018578	2.97393e-17	-0.380086	0.078	0.213	6.26488e-13
DOK6	2.25922e-11	-0.379373	0.352	0.477	4.75927e-07
POLA1	1.02243e-12	-0.378899	0.061	0.164	2.15386e-08
CAV1	8.39301e-15	-0.377224	0.042	0.143	1.76807e-10
TTYH3	1.14096e-07	-0.377031	0.331	0.429	0.00240355
TMEM131L	1.76287e-12	-0.376998	0.08	0.19	3.71367e-08
GSTM2	1.21446e-08	-0.375989	0.619	0.709	0.000255839
CDC42SE2	3.90372e-11	-0.375546	0.254	0.383	8.22357e-07
ENSGALG00010012120	4.10604e-19	-0.373293	0.049	0.178	8.64978e-15
ACOT9	8.92507e-09	-0.371721	0.186	0.289	0.000188015
ANXA5	3.94551e-10	-0.371413	0.347	0.462	8.31161e-06
ARID1B	1.01245e-07	-0.370949	0.487	0.582	0.00213284
MEF2A	3.68937e-07	-0.370778	0.29	0.387	0.00777203
WIF1	1.61123e-09	-0.367013	0.182	0.294	3.39422e-05
ENSGALG00010023320	3.91141e-13	-0.366398	0.517	0.632	8.23978e-09
SOX9	2.4876e-09	-0.365074	0.655	0.765	5.24039e-05
ND2	2.60499e-17	-0.364975	0.76	0.841	5.48767e-13
DESI1	2.32461e-10	-0.36359	0.311	0.434	4.89703e-06
ENSGALG00010029333	3.916e-11	-0.363198	0.645	0.716	8.24945e-07
IQSEC1	1.19751e-09	-0.36275	0.189	0.308	2.52268e-05
TSPAN7	7.95777e-09	-0.36192	0.396	0.502	0.000167638
TSPAN5	4.75647e-09	-0.359794	0.366	0.479	0.0001002
CRYAB	1.39929e-17	-0.359541	0.035	0.145	2.94774e-13
MFGE8	1.52981e-08	-0.359248	0.296	0.409	0.00032227
NTM	2.58144e-09	-0.35852	0.553	0.671	5.43807e-05
WWOX	3.55254e-07	-0.357737	0.232	0.331	0.00748378
FUT9	1.62188e-11	-0.356794	0.108	0.223	3.41666e-07
SLC2A1	1.7383e-08	-0.356312	0.666	0.749	0.000366191
PLIN4	8.73376e-14	-0.356096	0.11	0.237	1.83985e-09
ENSGALG00010008348	2.09025e-12	-0.355967	0.102	0.22	4.40331e-08
GNAI3	5.27206e-10	-0.355756	0.52	0.61	1.11061e-05
DNM3	8.25061e-10	-0.355324	0.199	0.315	1.73807e-05
PRNP	1.26261e-08	-0.355177	0.611	0.711	0.000265982
SOCS5	5.82962e-08	-0.354504	0.097	0.181	0.00122807
FAM181B	9.34971e-13	-0.35278	0.092	0.207	1.96961e-08
TBL1X	3.80764e-09	-0.352477	0.699	0.794	8.02116e-05
ENSGALG00010012752	2.25754e-15	-0.352444	0.01	0.08	4.75573e-11
ARHGAP39	1.13594e-08	-0.352322	0.105	0.197	0.000239298
MYL6	3.34995e-14	-0.352232	0.767	0.829	7.05699e-10
TMEM109	1.81156e-07	-0.351351	0.156	0.247	0.00381623
PIK3R2	2.63467e-07	-0.350676	0.297	0.392	0.0055502
GRIK1	6.07925e-17	-0.349322	0.132	0.296	1.28066e-12
LDHA	2.93193e-10	-0.348473	0.901	0.925	6.17639e-06
OXSR1	2.20683e-07	-0.34843	0.157	0.246	0.0046489
LIMS1	1.59168e-11	-0.348147	0.15	0.274	3.35303e-07
NEDD8	1.39956e-11	-0.347889	0.674	0.739	2.94832e-07
HMX1	1.93306e-12	-0.347354	0.095	0.211	4.07219e-08
POU2F1	1.52672e-06	-0.345441	0.253	0.345	0.0321619
ENSGALG00010015292	3.36051e-09	-0.343578	0.134	0.239	7.07926e-05
MCM4	2.0139e-20	-0.34277	0.053	0.192	4.24248e-16
COX14	9.24083e-11	-0.34268	0.451	0.57	1.94667e-06
CTNNA2	3.3677e-08	-0.340168	0.279	0.404	0.000709439
KPNB1	7.32334e-11	-0.339929	0.423	0.537	1.54274e-06
CKAP5	8.70863e-08	-0.33971	0.232	0.333	0.00183456
ATP5E	3.80884e-15	-0.339288	0.804	0.88	8.0237e-11
TMTC4	1.65395e-07	-0.339173	0.192	0.291	0.00348422
TOMM6	5.04641e-19	-0.338882	0.852	0.901	1.06308e-14
STMN1	1.56804e-17	-0.336852	0.469	0.615	3.30323e-13
MCM5	6.24485e-15	-0.33633	0.069	0.188	1.31554e-10
NDUFB2	2.28755e-20	-0.335775	0.816	0.895	4.81894e-16
MTSS2	1.57119e-08	-0.335509	0.083	0.169	0.000330987
SPPL2A	2.01237e-06	-0.335225	0.323	0.408	0.0423926
NDUFAF8	7.07273e-07	-0.33423	0.459	0.53	0.0148994
JCAD	1.06971e-06	-0.333687	0.288	0.376	0.0225344
WBP1	1.19549e-07	-0.332867	0.297	0.397	0.00251842
TCP11L1	1.98121e-07	-0.331484	0.149	0.24	0.00417363
METTL27	2.31179e-10	-0.331287	0.131	0.244	4.87002e-06
MAML3	1.06787e-06	-0.329373	0.128	0.211	0.0224958
CYP4B7	2.01782e-09	-0.327981	0.069	0.155	4.25074e-05
TBX3	3.93887e-07	-0.327927	0.126	0.209	0.00829762
ADGRA1	6.2344e-08	-0.327882	0.505	0.601	0.00131334
ENSGALG00010028431	3.28325e-28	-0.327163	0.009	0.127	6.91648e-24
DENND2D	1.82397e-16	-0.326594	0.034	0.136	3.84238e-12
FBXW11	4.62538e-07	-0.326178	0.262	0.354	0.00974382
GLDC	3.08813e-11	-0.325444	0.084	0.188	6.50545e-07
MMD	1.19894e-06	-0.325215	0.146	0.232	0.0252568
CDK14	1.4106e-08	-0.323952	0.576	0.674	0.000297157
ATF4	4.64989e-07	-0.32344	0.713	0.821	0.00979545
TRIM2	1.57143e-09	-0.323228	0.169	0.282	3.31037e-05
NFIL3	1.32366e-07	-0.322941	0.11	0.195	0.00278842
YWHAZ	6.31775e-09	-0.32181	0.639	0.709	0.00013309
ENSGALG00010010677	2.1917e-13	-0.32173	0.047	0.143	4.61704e-09
SEPTIN11	1.64208e-07	-0.32112	0.196	0.291	0.0034592
PIGBOS1	4.33956e-08	-0.320791	0.593	0.657	0.000914171
ROR2	1.62358e-11	-0.320085	0.065	0.164	3.42024e-07
POLE3	2.09811e-06	-0.318757	0.152	0.235	0.0441987
PLEKHB1	7.79181e-07	-0.318327	0.537	0.625	0.0164142
MPC1L	8.30804e-08	-0.318138	0.549	0.627	0.00175017
TNRC6B	3.75574e-10	-0.317937	0.31	0.443	7.91185e-06
GRID1	1.24756e-11	-0.317681	0.188	0.328	2.6281e-07
NR3C2	5.01918e-07	-0.315079	0.205	0.301	0.0105734
HAUS6	4.39387e-08	-0.314754	0.074	0.153	0.000925612
SSX2IP	5.27818e-07	-0.313073	0.08	0.157	0.011119
NCALD	3.32957e-07	-0.312673	0.133	0.221	0.00701408
ENSGALG00010001271	1.05908e-08	-0.310851	0.549	0.639	0.000223105
ENSGALG00010002192	2.03207e-11	-0.309986	0.093	0.202	4.28076e-07
AQP11	2.03833e-11	-0.309811	0.042	0.125	4.29394e-07
ZNF367	6.06515e-12	-0.309779	0.041	0.127	1.27768e-07
C2orf69	6.13364e-09	-0.309655	0.162	0.267	0.000129211
MCM3	1.14609e-18	-0.30937	0.029	0.138	2.41436e-14
MYPN	2.30944e-12	-0.308763	0.082	0.192	4.86507e-08
KIF21A	9.75454e-07	-0.30769	0.564	0.627	0.0205489
ALDOC	1.36763e-14	-0.307436	0.971	0.981	2.88105e-10
ENSGALG00010019132	1.11885e-07	-0.307027	0.532	0.587	0.00235696
PRDX1	3.76775e-11	-0.306138	0.768	0.829	7.93715e-07
SGCB	3.83029e-09	-0.3058	0.177	0.284	8.06889e-05
NDUFS5	2.49721e-12	-0.3053	0.735	0.81	5.26063e-08
CBX5	3.656e-08	-0.304258	0.161	0.256	0.000770174
AHDC1	2.90219e-11	-0.303735	0.132	0.254	6.11374e-07
H3-IX	1.43718e-08	-0.303678	0.267	0.375	0.000302757
ENSGALG00010009754	4.72319e-08	-0.300725	0.22	0.326	0.000994987
FSCN1	4.04812e-10	-0.300402	0.457	0.573	8.52777e-06
PDK3	5.18293e-13	-0.299821	0.189	0.331	1.09184e-08
SLC23A2	7.33478e-12	-0.299753	0.07	0.172	1.54515e-07
VPS26B	1.40366e-06	-0.298939	0.222	0.307	0.0295694
USP12	2.10913e-06	-0.298477	0.114	0.19	0.0444308
ENSGALG00010022897	7.33674e-07	-0.29809	0.225	0.321	0.0154556
CALCR	4.27362e-09	-0.29655	0.049	0.125	9.00281e-05
ENSGALG00010029245	4.20705e-09	-0.296547	0.151	0.26	8.86258e-05
PPP4R4	1.4912e-07	-0.296504	0.086	0.166	0.00314136
ND4	9.3099e-13	-0.295925	0.833	0.899	1.96122e-08
MAPRE2	8.53792e-08	-0.295716	0.355	0.458	0.0017986
MRPS21	4.83212e-10	-0.295436	0.658	0.726	1.01794e-05
GAREM2	2.15106e-24	-0.295328	0.002	0.089	4.53141e-20
TPM3	1.05243e-08	-0.29477	0.507	0.601	0.000221704
PLXDC2	3.53445e-07	-0.294739	0.37	0.472	0.00744567
ENSGALG00010024331	1.03129e-11	-0.294232	0.078	0.185	2.17251e-07
ENSGALG00010010861	2.05616e-07	-0.294003	0.05	0.115	0.0043315
MTPN	1.70943e-07	-0.293553	0.349	0.456	0.00360109
ENSGALG00010026916	1.63462e-07	-0.293548	0.496	0.571	0.0034435
WWTR1	2.14296e-06	-0.293394	0.141	0.22	0.0451435
MCM6	4.87995e-14	-0.29294	0.061	0.171	1.02801e-09
MAP4K4	1.64367e-06	-0.292654	0.588	0.652	0.0346256
FOXP2	2.10976e-09	-0.292526	0.068	0.155	4.44442e-05
SEMA3C	1.04321e-11	-0.292079	0.027	0.103	2.19762e-07
ENSGALG00010015382	1.64535e-10	-0.291931	0.033	0.106	3.4661e-06
UNC5B	2.20514e-06	-0.290913	0.1	0.172	0.0464536
BAZ1B	8.57596e-07	-0.288291	0.296	0.39	0.0180661
DUT	1.26632e-10	-0.287893	0.148	0.265	2.66763e-06
AGAP1	1.04872e-11	-0.286719	0.358	0.507	2.20922e-07
PSMD4	1.09216e-09	-0.2863	0.497	0.596	2.30074e-05
ENSGALG00010028068	1.43578e-06	-0.285904	0.197	0.287	0.0302462
CDK2	2.1327e-08	-0.285818	0.061	0.138	0.000449275
ENSGALG00010009962	6.19323e-13	-0.285565	0.105	0.226	1.30467e-08
SCRG1	4.86324e-11	-0.285527	0.04	0.12	1.02449e-06
ENSGALG00010028339	2.14231e-14	-0.285472	0.023	0.106	4.51299e-10
CKS1B	9.16629e-08	-0.285405	0.169	0.263	0.00193097
ENSGALG00010000561	7.56381e-17	-0.28425	0.89	0.932	1.59339e-12
FSTL4	7.93723e-17	-0.284037	0.041	0.152	1.67206e-12
ZCCHC24	1.23041e-06	-0.282185	0.422	0.512	0.0259199
GNAO1	1.23002e-06	-0.282102	0.196	0.291	0.0259116
EEF1A2	9.43659e-09	-0.28089	0.603	0.681	0.000198791
TMEM30A	1.57004e-06	-0.280685	0.289	0.382	0.0330745
CREG1	7.71873e-07	-0.279758	0.175	0.265	0.0162603
TUBB2B	1.68798e-06	-0.278414	0.808	0.871	0.0355589
PLP2	2.59214e-11	-0.278226	0.071	0.169	5.4606e-07
RTN1	1.39112e-11	-0.277643	0.128	0.254	2.93053e-07
SORL1	1.94306e-13	-0.277614	0.081	0.199	4.09326e-09
ENSGALG00010004493	4.33675e-12	-0.27736	0.058	0.157	9.13579e-08
B3GLCT	4.06187e-12	-0.277284	0.036	0.12	8.55674e-08
ETV1	5.11353e-08	-0.276499	0.082	0.164	0.00107722
ATP1A1	2.85699e-08	-0.276427	0.616	0.69	0.000601853
CDCA7	2.72865e-18	-0.276279	0.021	0.12	5.74817e-14
HIPK2	1.57576e-06	-0.275472	0.549	0.629	0.0331951
ENSGALG00010016130	8.16967e-08	-0.27506	0.025	0.078	0.00172102
PCNA	2.06788e-09	-0.274969	0.214	0.329	4.3562e-05
CLCN5	2.74243e-07	-0.274455	0.096	0.174	0.0057772
ENSGALG00010018506	1.63048e-07	-0.274067	0.119	0.207	0.00343477
TMOD2	7.86179e-08	-0.271439	0.07	0.146	0.00165616
DNAJC9	1.19952e-08	-0.271202	0.114	0.209	0.000252691
TOX	5.15431e-19	-0.270637	0.029	0.139	1.08581e-14
ST3GAL1	5.00106e-07	-0.269737	0.072	0.145	0.0105352
SLITRK2	2.83941e-08	-0.269706	0.126	0.22	0.00059815
CENPS	1.35153e-14	-0.269424	0.047	0.152	2.84713e-10
ENO1	1.08306e-14	-0.267935	0.927	0.965	2.28158e-10
FABP9	8.91467e-07	-0.267765	0.862	0.936	0.0187796
ADGRL2	6.72005e-08	-0.267195	0.166	0.265	0.00141565
NDUFV3	9.52698e-07	-0.266983	0.518	0.596	0.0200695
ALAD	2.0355e-07	-0.26647	0.278	0.38	0.00428799
DCAF6	1.18635e-06	-0.264857	0.204	0.296	0.0249916
PCYOX1	1.62688e-09	-0.264809	0.067	0.153	3.42718e-05
SESN1	1.05454e-06	-0.264614	0.183	0.27	0.0222149
GDPD4	2.06021e-17	-0.263718	0.016	0.103	4.34004e-13
ND5	7.69479e-17	-0.263115	0.795	0.878	1.62099e-12
PITPNA	5.53073e-08	-0.262325	0.519	0.61	0.0011651
HADHB	2.35731e-07	-0.261985	0.162	0.258	0.00496591
APC	1.31697e-06	-0.261593	0.614	0.695	0.0277432
CRYBB2	3.76379e-16	-0.260966	0.017	0.101	7.9288e-12
ANKRD28	3.89021e-07	-0.260895	0.231	0.329	0.00819512
NLGN4Y	9.84743e-07	-0.260555	0.325	0.423	0.0207446
EIF5	1.02595e-08	-0.260099	0.697	0.777	0.000216126
GATD3AL1	9.24986e-07	-0.259441	0.521	0.577	0.0194858
DCX	4.38217e-10	-0.259	0.094	0.193	9.23147e-06
LRRTM1	2.22091e-15	-0.258928	0.034	0.132	4.67856e-11
CBR3	2.345e-07	-0.258316	0.236	0.333	0.00493997
ENSGALG00010014169	1.49347e-13	-0.258271	0.016	0.089	3.14614e-09
SULF2	1.23861e-08	-0.257788	0.078	0.164	0.000260926
UNC13C	1.22466e-07	-0.25724	0.091	0.176	0.00257988
CDH8	2.40324e-09	-0.256747	0.05	0.129	5.06267e-05
TPM2	1.7759e-06	-0.25608	0.465	0.542	0.0374111
EPB41L5	7.23342e-07	-0.25472	0.031	0.084	0.0152379
KLHDC7A	2.32891e-08	-0.25416	0.164	0.268	0.000490608
BTG2	2.172e-06	-0.253604	0.387	0.476	0.0457554
GFRA4	5.22547e-10	-0.251745	0.027	0.094	1.1008e-05
INPP4B	2.7237e-07	-0.250757	0.03	0.085	0.00573774
TBCA	9.78383e-09	-0.249034	0.729	0.808	0.000206106
DOK4	1.23924e-13	-0.247041	0.025	0.106	2.61059e-09
ENSGALG00010022015	4.26353e-08	-0.246716	0.006	0.042	0.000898155
CORO7	1.25542e-07	-0.246086	0.093	0.176	0.00264466
TMED10	1.73481e-07	-0.246051	0.704	0.789	0.00365455
GPHN	6.75393e-08	-0.245678	0.262	0.371	0.00142278
HMGB1	3.93817e-08	-0.245316	0.598	0.659	0.000829614
SYP	8.98083e-09	-0.244095	0.306	0.432	0.00018919
MED29	1.15548e-07	-0.243707	0.653	0.733	0.00243413
MT4	1.56491e-17	-0.242543	0.655	0.798	3.29664e-13
MCM2	7.28578e-08	-0.240621	0.122	0.216	0.00153482
SKP1	3.04177e-09	-0.240543	0.532	0.634	6.4078e-05
RRM1	1.04214e-11	-0.239323	0.037	0.12	2.19537e-07
ENSGALG00010022677	1.00787e-06	-0.238796	0.089	0.164	0.0212318
PMP22	1.6389e-07	-0.238359	0.083	0.16	0.00345251
ALDH4A1	2.11579e-07	-0.238322	0.074	0.148	0.00445712
RRM2	2.52549e-15	-0.237866	0.012	0.087	5.3202e-11
SH3BGRL	1.00354e-09	-0.237407	0.234	0.355	2.11405e-05
RPL38	3.10781e-12	-0.237387	0.923	0.96	6.54692e-08
ENSGALG00010006301	2.71271e-07	-0.237218	0.128	0.216	0.0057146
ANOS1	3.30812e-13	-0.236519	0.045	0.143	6.96889e-09
CENPK	7.54574e-08	-0.236161	0.055	0.125	0.00158958
ELOVL2	1.34045e-07	-0.235726	0.044	0.11	0.00282379
SOHO1	2.70317e-08	-0.235547	0.123	0.218	0.000569451
ENSGALG00010012456	4.1475e-08	-0.235276	0.062	0.138	0.000873712
ABLIM3	3.56031e-10	-0.23464	0.032	0.105	7.50016e-06
DPYSL2	4.27937e-07	-0.233986	0.755	0.843	0.00901492
DENND5A	7.43945e-09	-0.233723	0.057	0.136	0.000156719
ENSGALG00010012317	1.08606e-10	-0.233641	0.035	0.111	2.28788e-06
ADAMTS19	1.0337e-07	-0.233435	0.142	0.24	0.00217759
PYGB	1.71365e-07	-0.233109	0.061	0.132	0.00360998
FAM65B	1.81816e-09	-0.23278	0.034	0.103	3.83014e-05
SORT1	4.20437e-09	-0.232688	0.035	0.103	8.85692e-05
ENSGALG00010000353	5.76404e-07	-0.231362	0.761	0.841	0.0121425
ENSGALG00010008895	5.79664e-12	-0.231137	0.022	0.094	1.22112e-07
ATP5I	3.03868e-15	-0.230817	0.886	0.92	6.40129e-11
LLGL1	1.1395e-07	-0.229914	0.163	0.261	0.00240048
ENSGALG00010022315	8.25777e-07	-0.228952	0.775	0.857	0.0173958
CACNG4	1.19895e-11	-0.228408	0.029	0.105	2.52572e-07
JUND	1.71746e-08	-0.227339	0.689	0.772	0.000361801
KIAA1328	1.20628e-06	-0.225613	0.08	0.152	0.0254115
PRPSAP1	7.18987e-07	-0.225247	0.132	0.22	0.0151462
DCTN2	1.58045e-07	-0.224083	0.352	0.451	0.00332937
HIST1H101	5.21105e-10	-0.223336	0.084	0.181	1.09776e-05
PPL	9.71911e-10	-0.22071	0.007	0.052	2.04743e-05
BCOR	1.89857e-08	-0.218227	0.058	0.136	0.000399953
ENSGALG00010023880	2.03797e-11	-0.217192	0.056	0.15	4.2932e-07
CTDSPL	1.76023e-07	-0.217091	0.212	0.315	0.00370809
COX2	4.08761e-19	-0.214631	0.938	0.965	8.61095e-15
PRLR	4.98074e-08	-0.214362	0.034	0.096	0.00104924
TXNRD1	8.71096e-09	-0.213881	0.061	0.141	0.000183505
CYTB	5.231e-17	-0.212917	0.917	0.955	1.10196e-12
COLGALT2	9.60478e-07	-0.212638	0.065	0.132	0.0202334
TBX5	3.69466e-08	-0.212629	0.019	0.07	0.000778318
CDH4	4.67816e-09	-0.210784	0.673	0.787	9.85502e-05
E2F1	5.41593e-16	-0.210731	0.019	0.105	1.14092e-11
EPHB6	1.15013e-08	-0.210142	0.026	0.085	0.000242287
PBXIP1	5.3625e-08	-0.209681	0.092	0.178	0.00112967
ATP5L	1.67086e-09	-0.209463	0.877	0.929	3.51983e-05
NDUFA1	4.53305e-07	-0.208339	0.756	0.833	0.00954933
NIM1K	8.92795e-07	-0.206352	0.042	0.101	0.0188076
SVBP	2.23975e-06	-0.206243	0.772	0.836	0.0471826
ND6	6.1824e-13	-0.206177	0.916	0.953	1.30238e-08
MYO3B	1.15718e-06	-0.206151	0.078	0.153	0.0243772
METTL7A	8.13427e-10	-0.205965	0.028	0.094	1.71357e-05
LRRC75B	2.19694e-08	-0.204837	0.011	0.056	0.000462807
SLC16A2	1.33289e-06	-0.204531	0.128	0.213	0.0280786
ENSGALG00010021346	8.3397e-09	-0.204195	0.92	0.958	0.000175684
TBC1D8B	1.27433e-06	-0.200447	0.052	0.113	0.0268451
NDUFA13	1.09438e-06	-0.198317	0.796	0.854	0.0230541
UBA52	1.69101e-07	-0.197699	0.895	0.949	0.00356228
ENSGALG00010021453	8.78748e-07	-0.196901	0.019	0.063	0.0185117
COX7C	6.10953e-09	-0.196277	0.89	0.925	0.000128703
CABP2	3.70179e-08	-0.195691	0.081	0.167	0.000779819
TKTL1	2.87666e-09	-0.194899	0.298	0.413	6.05998e-05
ENSGALG00010003610	7.78209e-07	-0.194196	0.031	0.084	0.0163938
NEU4	3.35082e-07	-0.193975	0.06	0.129	0.00705884
PALM	1.8456e-06	-0.192849	0.069	0.136	0.0388795
PLEKHB2	1.00583e-06	-0.192208	0.457	0.535	0.0211889
SORBS1	1.28322e-07	-0.191611	0.121	0.213	0.00270323
ENSGALG00010024435	4.80107e-10	-0.191439	0.029	0.098	1.01139e-05
FGF1	9.92558e-09	-0.1913	0.023	0.08	0.000209092
COX1	1.19444e-16	-0.191151	0.922	0.958	2.51621e-12
DCK2	5.54009e-13	-0.190433	0.024	0.103	1.16708e-08
PHKA2	7.48506e-12	-0.188629	0.018	0.085	1.5768e-07
UQCR10	1.12102e-07	-0.187043	0.822	0.885	0.00236154
RHOA	6.75775e-07	-0.186833	0.792	0.855	0.0142359
SOD1	1.39797e-08	-0.186294	0.587	0.666	0.000294496
TYMS	4.77149e-10	-0.185417	0.04	0.117	1.00516e-05
ENSGALG00010022011	2.28161e-06	-0.185062	0.013	0.051	0.0480643
ENSGALG00010015661	1.11954e-07	-0.184913	0.022	0.073	0.00235843
DYNLT5	5.56613e-07	-0.182185	0.055	0.12	0.0117256
FAM107A	5.39252e-08	-0.18038	0.034	0.096	0.00113599
SNX17	3.12598e-08	-0.180173	0.872	0.906	0.000658519
ARHGEF26	2.47105e-08	-0.180056	0.031	0.092	0.000520552
BRCA1	9.49688e-16	-0.179522	0.004	0.066	2.00061e-11
TMEM43	4.87975e-11	-0.178887	0.047	0.134	1.02797e-06
SLC39A8	1.84467e-06	-0.17644	0.024	0.07	0.0388598
ISYNA1	1.48211e-09	-0.176227	0.01	0.057	3.12221e-05
KCND2	6.76148e-08	-0.175488	0.248	0.362	0.00142437
KCNK5	2.41221e-10	-0.174901	0.018	0.078	5.08157e-06
RFT1	5.27101e-07	-0.174163	0.03	0.084	0.0111039
IRF1	1.03579e-08	-0.173413	0.01	0.054	0.0002182
ENSGALG00010005414	7.77865e-07	-0.172492	0.045	0.106	0.0163865
CMTM7	1.20853e-08	-0.16922	0.031	0.094	0.000254589
SPARC	1.81147e-15	-0.167909	0.224	0.382	3.81604e-11
RHBG	5.03043e-07	-0.167795	0.038	0.096	0.0105971
ENSGALG00010007121	5.97447e-10	-0.166653	0.02	0.08	1.25858e-05
ATP6	1.53875e-14	-0.16295	0.937	0.967	3.24153e-10
CENPH	3.18166e-09	-0.161778	0.02	0.077	6.70248e-05
ICA1	9.46424e-07	-0.161571	0.044	0.105	0.0199374
CHN1	4.57791e-07	-0.161177	0.102	0.183	0.00964381
HEY1	9.57322e-07	-0.160799	0.051	0.113	0.020167
ALDH1A1	4.01471e-09	-0.159886	0.005	0.044	8.45739e-05
ENSGALG00010020729	2.07649e-06	-0.156926	0.011	0.047	0.0437434
GRIK3	2.13035e-07	-0.154874	0.023	0.073	0.00448779
SMOX	1.09209e-07	-0.151809	0.017	0.064	0.0023006
KIAA1671	6.07475e-09	-0.15116	0.095	0.19	0.000127971
RAD51	1.81902e-07	-0.149694	0.011	0.051	0.00383196
SLC26A5	3.96822e-07	-0.148158	0.095	0.176	0.00835946
PDE3B	2.27519e-08	-0.147966	0.072	0.155	0.000479291
ENSGALG00010014188	1.88075e-10	-0.145897	0.005	0.049	3.96199e-06
ENSGALG00010012392	6.35067e-11	-0.145575	0.005	0.051	1.33783e-06
ID2	4.25483e-12	-0.145375	0.086	0.202	8.96322e-08
WDR76	3.97857e-13	-0.143778	0.028	0.111	8.38125e-09
PDLIM3	2.38413e-11	-0.14259	0.008	0.061	5.02242e-07
ENSGALG00010023545	3.00507e-07	-0.135417	0.034	0.092	0.00633049
ABCA5	1.72655e-07	-0.135126	0.011	0.052	0.00363716
ENSGALG00010016815	8.22491e-07	-0.133363	0.006	0.037	0.0173266
ENSGALG00010003099	1.04982e-07	-0.133351	0.079	0.162	0.00221156
NEB	7.71697e-07	-0.132501	0.015	0.056	0.0162566
CGN	1.48479e-06	-0.132098	0.02	0.064	0.0312786
C11ORF52	1.20534e-11	-0.129367	0.006	0.056	2.53916e-07
TMEM71	7.31105e-07	-0.129299	0.005	0.035	0.0154015
SCN9A	6.43635e-08	-0.12814	0.012	0.056	0.00135588
ENSGALG00010005395	9.47557e-08	-0.124711	0.032	0.091	0.00199612
SOSTDC1	8.48871e-11	-0.121604	0.003	0.045	1.78823e-06
ADCY7	4.09732e-11	-0.11996	0.01	0.064	8.63141e-07
VIT	1.33316e-09	-0.119587	0.007	0.052	2.80843e-05
ERC2	7.42545e-07	-0.117926	0.114	0.2	0.0156425
D2HGDH	1.10221e-06	-0.117751	0.01	0.045	0.0232192
ENSGALG00010012468	6.51028e-08	-0.117642	0.002	0.03	0.00137146
BCKDHB	5.51128e-07	-0.117241	0.061	0.129	0.0116101
MYB	6.93109e-07	-0.116393	0.005	0.035	0.014601
ENSGALG00010022162	4.43363e-07	-0.11169	0.012	0.052	0.00933988
MERTK	1.59068e-14	-0.111043	0.034	0.131	3.35094e-10
TK1	2.18593e-07	-0.106963	0.02	0.068	0.00460487
GPR75	1.20819e-06	-0.104419	0.031	0.084	0.0254518
ENSGALG00010029207	6.72302e-07	-0.102976	0.016	0.059	0.0141627
PATL2	1.84163e-07	-0.101176	0.002	0.028	0.00387958
ENSGALG00010006080	4.0229e-07	0.110523	0.078	0.017	0.00847464
ENSGALG00010018757	6.09963e-08	0.111501	0.075	0.012	0.00128495
ENSGALG00010024329	1.75114e-06	0.115148	0.074	0.017	0.0368895
ENSGALG00010024557	8.12651e-07	0.116368	0.049	0.003	0.0171193
ENSGALG00010015087	8.85529e-07	0.120406	0.052	0.005	0.0186546
ENSGALG00010016424	7.50153e-07	0.1218	0.056	0.007	0.0158027
RARA	2.34217e-07	0.123122	0.064	0.009	0.00493401
ENSGALG00010015186	1.67568e-07	0.130855	0.129	0.047	0.00352998
OXTR	1.94415e-07	0.132272	0.05	0.002	0.00409555
TSHZ1	9.55886e-07	0.134572	0.122	0.047	0.0201367
RAB7B	2.01836e-06	0.136234	0.093	0.03	0.0425188
HIST1H3H.4	4.91886e-07	0.13679	0.058	0.007	0.0103621
DISP3	1.36179e-06	0.138264	0.076	0.019	0.0286875
TNFRSF9	1.51306e-06	0.13972	0.1	0.033	0.0318741
CDCP1	2.87297e-07	0.141629	0.116	0.04	0.00605221
ENSGALG00010000840	1.12669e-07	0.1435	0.062	0.007	0.00237349
UBB.1	1.989e-06	0.144392	0.989	0.99	0.0419002
ATP10A	9.29511e-07	0.150618	0.075	0.017	0.0195811
CHST12	3.95019e-07	0.154042	0.141	0.057	0.00832148
SLC22A23	2.16618e-06	0.16144	0.395	0.267	0.0456328
VSTM2B	7.84874e-07	0.161706	0.085	0.023	0.0165342
ENSGALG00010016955	1.15715e-07	0.163822	0.052	0.002	0.00243765
STAC	7.69051e-07	0.165761	0.056	0.007	0.0162008
FZD7	4.69211e-09	0.168827	0.158	0.057	9.8844e-05
RPL29	7.92163e-09	0.16914	0.922	0.943	0.000166877
ENSGALG00010015185	3.10367e-07	0.172318	0.087	0.023	0.0065382
SOX10	3.15331e-08	0.174684	0.052	0	0.000664276
HOMER2	5.07745e-07	0.176916	0.197	0.099	0.0106962
CHIC2	1.38457e-06	0.177494	0.128	0.052	0.0291673
CACNA1E	1.03399e-08	0.178697	0.092	0.019	0.000217821
RSPO4	8.70476e-07	0.180009	0.096	0.03	0.0183374
ENSGALG00010007160	1.77028e-06	0.182528	0.073	0.017	0.0372928
ENSGALG00010020074	3.26596e-09	0.185703	0.169	0.063	6.88006e-05
RPL7A	1.32729e-06	0.186656	0.89	0.915	0.0279606
CIB2	2.86351e-07	0.187036	0.085	0.021	0.00603227
RPL17	1.11273e-06	0.192934	0.89	0.908	0.0234407
EPHA2	7.81918e-08	0.193445	0.114	0.035	0.00164719
TCERG1L	3.66398e-07	0.194633	0.096	0.028	0.00771854
ATP8B4	5.13494e-07	0.197302	0.047	0.002	0.0108173
ENSGALG00010016800	2.5475e-08	0.198593	0.896	0.909	0.000536656
RAB20	8.10071e-07	0.199808	0.136	0.056	0.017065
ENSGALG00010015122	1.12184e-06	0.200797	0.11	0.04	0.0236328
ACOT11	5.15448e-07	0.200997	0.114	0.04	0.0108584
RPL30	4.83212e-08	0.205349	0.883	0.889	0.00101793
DNAJA4	1.46449e-07	0.207227	0.181	0.084	0.0030851
GADD45A	4.59015e-09	0.207412	0.306	0.167	9.66962e-05
TGIF1	3.69849e-08	0.207582	0.151	0.059	0.000779124
TMEM171	2.38959e-07	0.207597	0.249	0.134	0.00503392
SLC25A22	1.08026e-10	0.20943	0.174	0.057	2.27567e-06
CLBA1	3.92956e-08	0.21261	0.066	0.007	0.0008278
RACK1	1.45072e-06	0.213273	0.859	0.885	0.0305608
RPS11	1.98655e-08	0.214561	0.929	0.911	0.000418488
RPL26L1	9.18945e-10	0.215148	0.923	0.936	1.93585e-05
FOXP4	1.61787e-12	0.215406	0.128	0.023	3.4082e-08
ENSGALG00010003182	8.61912e-11	0.216363	0.088	0.009	1.8157e-06
PYCR1	5.16077e-08	0.21674	0.145	0.056	0.00108717
SLC4A7	8.65995e-08	0.217181	0.309	0.171	0.00182431
RNF130	9.62062e-09	0.217553	0.126	0.038	0.000202668
MYO9B	2.25252e-06	0.217906	0.191	0.099	0.0474516
TNFRSF1A	9.95832e-08	0.218654	0.174	0.078	0.00209782
SLC7A5	4.1617e-07	0.219576	0.103	0.033	0.00876703
ENSGALG00010002597	2.77575e-07	0.219592	0.172	0.078	0.0058474
LRRFIP1	1.60358e-06	0.220183	0.258	0.15	0.0337811
SNCA	4.12028e-07	0.220253	0.101	0.031	0.00867977
FERMT1	6.95407e-07	0.220768	0.137	0.057	0.0146495
EGR3	1.72559e-06	0.220995	0.093	0.03	0.0363513
SMYD2	3.01653e-09	0.222505	0.197	0.084	6.35462e-05
TIPARP	9.77324e-07	0.22328	0.105	0.037	0.0205883
VAMP2	5.18125e-09	0.224259	0.201	0.087	0.000109148
TNS4	1.77802e-09	0.225224	0.065	0.002	3.74558e-05
RPL23A	9.05325e-09	0.230314	0.91	0.908	0.000190716
SH3RF2	9.51328e-11	0.230903	0.132	0.033	2.00407e-06
EPS8	1.00246e-07	0.232303	0.263	0.143	0.00211179
ENSGALG00010020003	1.75914e-10	0.232789	0.338	0.179	3.7058e-06
UPRT	1.30233e-09	0.233654	0.21	0.092	2.7435e-05
RFFL	1.99659e-06	0.235064	0.179	0.091	0.0420601
CHST8	1.09356e-08	0.235652	0.124	0.038	0.000230369
ENSGALG00010027018	4.53856e-12	0.235849	0.13	0.026	9.56093e-08
ENSGALG00010020018	1.75337e-14	0.236895	0.172	0.04	3.69365e-10
RAB9A	3.10263e-07	0.238126	0.247	0.139	0.006536
VMP1	1.39717e-06	0.238629	0.54	0.413	0.0294328
RPL37A	1.76131e-14	0.239959	0.958	0.965	3.71038e-10
ITPKA	1.43492e-07	0.242658	0.191	0.092	0.0030228
GK2	6.68615e-09	0.244516	0.193	0.084	0.00014085
HEPH	4.44456e-08	0.246968	0.252	0.136	0.000936292
TVP23A	1.31853e-08	0.248901	0.206	0.098	0.000277763
RPS3	6.97301e-08	0.249661	0.896	0.911	0.00146893
PXN	3.35155e-07	0.250258	0.254	0.143	0.00706037
ATAD3A	4.89345e-08	0.25096	0.239	0.122	0.00103085
ENSGALG00010029508	6.79764e-08	0.251252	0.222	0.113	0.00143199
H2B-I.2	1.64077e-10	0.252161	0.121	0.028	3.45646e-06
SULF1	9.62612e-08	0.252201	0.073	0.012	0.00202784
ENSGALG00010025255	4.21057e-11	0.252559	0.141	0.037	8.86999e-07
C1GALT1C1	1.62212e-06	0.253413	0.155	0.073	0.0341715
ABR	1.46449e-06	0.256418	0.406	0.284	0.0308509
SGMS1	3.25582e-07	0.256709	0.496	0.357	0.00685872
PKLR	1.54849e-16	0.257158	0.948	0.983	3.26206e-12
SERP1	4.25475e-07	0.257187	0.796	0.84	0.00896306
GLIS3	2.71839e-08	0.25866	0.227	0.111	0.000572655
RPS12	2.06449e-10	0.259877	0.926	0.925	4.34905e-06
TLE3	5.76824e-07	0.260653	0.331	0.206	0.0121514
ENSGALG00010013189	4.74115e-12	0.26312	0.087	0.003	9.98771e-08
FNTB	5.7919e-07	0.263508	0.226	0.122	0.0122012
PIGC	2.2342e-07	0.264788	0.188	0.091	0.00470657
RRAGD	3.83337e-08	0.265308	0.363	0.226	0.000807538
ST6GALNAC4	2.96966e-07	0.265573	0.282	0.164	0.00625589
TRPM2	1.26725e-06	0.265782	0.173	0.085	0.0266959
WLS	5.8335e-08	0.267713	0.09	0.021	0.00122889
EXD3	1.27416e-06	0.268373	0.249	0.143	0.0268415
TEAD4	2.03791e-09	0.26891	0.239	0.113	4.29306e-05
ADAMTS12	2.63705e-09	0.26914	0.255	0.124	5.5552e-05
HOMER3	1.01266e-09	0.269247	0.218	0.098	2.13328e-05
HMGA2	5.55492e-11	0.269285	0.119	0.024	1.1702e-06
ENSGALG00010004240	1.25378e-06	0.271731	0.393	0.272	0.0264121
ESYT1	1.69481e-17	0.273275	0.935	0.958	3.57028e-13
XRCC5	2.96367e-07	0.274294	0.106	0.035	0.00624326
EEF1A1	2.75758e-17	0.275268	0.93	0.939	5.80912e-13
AGO3	3.64743e-08	0.276991	0.238	0.124	0.000768367
ENSGALG00010013044	1.13059e-09	0.279105	0.228	0.103	2.38169e-05
HSPA8	1.39734e-16	0.280033	0.918	0.96	2.94364e-12
HTATIP2	1.48855e-06	0.280199	0.174	0.087	0.0313579
PHLDB2	8.28919e-10	0.280416	0.191	0.073	1.7462e-05
CLDN19	9.08658e-13	0.282926	0.099	0.007	1.91418e-08
YTHDF2	9.02217e-08	0.283323	0.348	0.218	0.00190061
HOMER1	7.07862e-09	0.2853	0.272	0.146	0.000149118
CDH20	2.04595e-10	0.285485	0.192	0.073	4.31001e-06
CLMN	1.65888e-06	0.285772	0.227	0.127	0.0349459
IMP4	8.06262e-09	0.286705	0.341	0.2	0.000169847
RPL19	1.09558e-24	0.28719	0.955	0.955	2.30795e-20
DPH3P1	1.53451e-07	0.290014	0.238	0.127	0.0032326
MAPKAPK2	2.49691e-07	0.291291	0.392	0.265	0.00525998
LYPD1	2.22255e-15	0.291772	0.184	0.044	4.68202e-11
CREB3L1	1.09723e-12	0.2925	0.274	0.117	2.31143e-08
RPSAP58	2.23528e-17	0.295536	0.931	0.941	4.70883e-13
CD82	1.91145e-08	0.297346	0.097	0.023	0.000402667
GRIK4	1.75103e-11	0.299575	0.132	0.03	3.68873e-07
ISOC1	5.62721e-10	0.300268	0.167	0.059	1.18543e-05
RPL8	4.32881e-14	0.300439	0.902	0.913	9.11907e-10
BMP4	1.07567e-07	0.300757	0.236	0.124	0.002266
FKBP1A	3.26363e-09	0.300782	0.786	0.782	6.87517e-05
RASGEF1C	1.14339e-06	0.301022	0.287	0.178	0.0240867
HDLBP	7.71776e-07	0.301056	0.492	0.361	0.0162582
RPL32	3.54756e-18	0.301967	0.944	0.943	7.47328e-14
SLC35B1	4.32412e-07	0.302989	0.347	0.226	0.00910919
CCDC6	6.97234e-07	0.303449	0.353	0.232	0.0146879
NPTX2	1.23998e-07	0.30433	0.245	0.136	0.00261213
TUBB4B	1.11248e-07	0.306017	0.823	0.803	0.00234355
ENSGALG00010024655	8.12948e-11	0.306535	0.218	0.089	1.71256e-06
CYP24A1	1.00029e-12	0.307178	0.092	0.003	2.1072e-08
OSMR	1.82841e-13	0.307743	0.312	0.143	3.85173e-09
PCBD1	1.21184e-09	0.310176	0.41	0.254	2.55287e-05
CRYGS	1.0999e-15	0.311904	0.133	0.014	2.31705e-11
C3orf70	7.52512e-07	0.312789	0.226	0.124	0.0158524
FERMT2	1.92295e-07	0.314478	0.537	0.418	0.00405089
RPS4Y1	6.29902e-16	0.31524	0.916	0.897	1.32695e-11
PTS	8.36235e-09	0.315699	0.321	0.185	0.000176161
ENSGALG00010014072	4.94561e-10	0.316224	0.122	0.03	1.04184e-05
ANGPT4	1.83241e-08	0.316395	0.139	0.049	0.000386014
RPS13	8.75955e-14	0.316809	0.866	0.873	1.84529e-09
ENSGALG00010008653	1.10153e-15	0.316961	0.145	0.019	2.32048e-11
LMCD1	2.58317e-09	0.317063	0.115	0.03	5.4417e-05
ENSGALG00010015248	5.13404e-07	0.317129	0.587	0.484	0.0108154
ENSGALG00010016825	5.73844e-16	0.318358	0.122	0.007	1.20886e-11
DUSP5	1.05811e-10	0.319514	0.198	0.077	2.229e-06
RPS3A	1.75022e-13	0.320326	0.922	0.918	3.68702e-09
MICAL2	1.05764e-08	0.323336	0.096	0.021	0.000222802
CHCHD7	3.51636e-10	0.324487	0.285	0.145	7.40755e-06
UBE2G1	3.07244e-07	0.324628	0.359	0.235	0.0064724
ENSGALG00010015239	4.46705e-10	0.324801	0.298	0.159	9.41029e-06
LRFN5	3.28042e-12	0.325231	0.164	0.045	6.91054e-08
ENSGALG00010024707	2.03953e-06	0.325279	0.197	0.105	0.0429648
PTPN2	1.95746e-07	0.325461	0.325	0.199	0.00412359
TPD52	4.0019e-11	0.327179	0.292	0.141	8.4304e-07
MRAS	1.02273e-06	0.327352	0.364	0.253	0.0215448
FOSL2	8.32993e-15	0.331272	0.236	0.082	1.75478e-10
MAT2B	8.00085e-09	0.33138	0.308	0.171	0.000168546
RBM3	6.0026e-07	0.335846	0.752	0.72	0.0126451
RPLP1	8.84925e-31	0.336248	0.988	0.984	1.86418e-26
ENSGALG00010011660	7.71592e-07	0.336347	0.37	0.251	0.0162544
RPL18A	2.38193e-16	0.337857	0.869	0.869	5.01778e-12
UACA	1.17433e-09	0.341408	0.397	0.249	2.47384e-05
DPY19L1	2.06308e-08	0.34415	0.352	0.216	0.000434608
MOSPD2	2.97854e-07	0.349844	0.146	0.061	0.0062746
PEA15	1.01937e-06	0.349885	0.59	0.498	0.0214741
MTMR2	4.51514e-11	0.350907	0.472	0.305	9.51159e-07
CMIP	6.41621e-08	0.351336	0.158	0.066	0.00135164
SRPK1	1.09412e-10	0.351528	0.468	0.301	2.30488e-06
LYAR	4.26463e-09	0.351607	0.422	0.274	8.98387e-05
KCNK15	4.41253e-12	0.353782	0.087	0.003	9.29544e-08
NEK6	1.461e-07	0.357108	0.546	0.432	0.00307774
DDX19	3.84907e-08	0.357596	0.23	0.117	0.000810844
TOMM20	2.0917e-06	0.357977	0.549	0.432	0.0440637
MICALL2	1.07249e-09	0.358994	0.226	0.103	2.2593e-05
SUMO2	5.52469e-07	0.361566	0.643	0.542	0.0116383
ENSGALG00010029516	4.28935e-07	0.36181	0.32	0.206	0.00903595
ARVCF	6.42797e-09	0.365627	0.688	0.599	0.000135412
GABRG3	1.4024e-17	0.366498	0.19	0.035	2.9543e-13
COPS7B	1.01893e-11	0.369918	0.237	0.099	2.14649e-07
MEMO1	5.53769e-11	0.36999	0.394	0.239	1.16657e-06
YBX1	1.77676e-23	0.370932	0.926	0.944	3.74292e-19
GLI2	5.64503e-08	0.371756	0.409	0.277	0.00118918
NARS	3.83714e-08	0.373051	0.505	0.369	0.000808333
P3H1	1.1609e-11	0.373603	0.197	0.071	2.44554e-07
UBE2G2	4.29626e-07	0.376656	0.424	0.303	0.0090505
TSPAN18	9.79919e-23	0.376809	0.183	0.016	2.0643e-18
HES1	6.58359e-07	0.377039	0.545	0.448	0.013869
TMCO1	7.5047e-07	0.379458	0.573	0.463	0.0158094
ENSGALG00010012331	2.28621e-10	0.379899	0.274	0.141	4.81613e-06
TPI1	3.15931e-14	0.380999	0.866	0.862	6.65541e-10
FAM53B	3.19415e-16	0.382641	0.273	0.099	6.72879e-12
MICALL1	2.44015e-14	0.383458	0.233	0.08	5.14043e-10
ENSGALG00010010771	2.04435e-07	0.385386	0.59	0.49	0.00430663
UAP1	8.16041e-10	0.3855	0.215	0.098	1.71907e-05
MPP1	5.87092e-08	0.385665	0.122	0.042	0.00123677
DRD1	7.77019e-15	0.386723	0.204	0.059	1.63687e-10
PAIP2B	1.53253e-06	0.386942	0.531	0.416	0.0322842
ENSGALG00010021886	1.3359e-17	0.3906	0.182	0.033	2.81421e-13
NEO1	1.75258e-06	0.391158	0.479	0.366	0.0369199
GALNT2	5.91259e-11	0.392655	0.26	0.12	1.24555e-06
NUS1	5.66929e-11	0.395475	0.519	0.382	1.19429e-06
CISD2	1.60114e-07	0.396356	0.556	0.443	0.00337295
SPRY2	1.44182e-08	0.396919	0.704	0.672	0.000303735
CDV3	8.90342e-08	0.396934	0.568	0.449	0.00187559
RPL35A	1.68208e-24	0.397889	0.89	0.913	3.54348e-20
TNFRSF21	1.63983e-07	0.399726	0.604	0.519	0.00345447
RAD18	3.11108e-18	0.400424	0.235	0.064	6.5538e-14
ENSGALG00010006207	1.87224e-11	0.402101	0.48	0.3	3.94406e-07
RPL4	1.47821e-19	0.402796	0.918	0.916	3.11401e-15
ENSGALG00010012141	1.28802e-10	0.403389	0.345	0.192	2.71333e-06
SPTSSA	1.27391e-08	0.404403	0.515	0.385	0.000268362
PLPP3	5.11576e-07	0.404869	0.515	0.401	0.0107769
PPIB	2.05492e-14	0.405152	0.806	0.803	4.3289e-10
NECTIN1	1.00751e-10	0.407522	0.211	0.087	2.12243e-06
SLC1A4	1.04194e-10	0.40758	0.366	0.218	2.19496e-06
PTPDC1	1.6848e-15	0.410729	0.276	0.106	3.5492e-11
EPHB1	1.08373e-09	0.411693	0.188	0.078	2.283e-05
ENSGALG00010028611	3.53375e-15	0.413327	0.235	0.078	7.4442e-11
PTMA	9.68666e-27	0.41646	0.883	0.913	2.04059e-22
RRS1	1.02704e-09	0.418056	0.489	0.331	2.16357e-05
HIF1A	4.52614e-08	0.418497	0.619	0.505	0.000953477
ENSGALG00010008740	1.20235e-12	0.424639	0.143	0.031	2.53288e-08
FKBP11	3.64009e-10	0.425097	0.392	0.242	7.66822e-06
FN1	6.44572e-07	0.42566	0.235	0.132	0.0135786
DUSP7	2.21248e-14	0.426193	0.158	0.033	4.66081e-10
CRYBB1	2.22747e-13	0.433651	0.263	0.111	4.6924e-09
LIFR	1.86538e-11	0.440432	0.429	0.27	3.92961e-07
ATRNL1	4.24592e-09	0.443427	0.599	0.469	8.94446e-05
TAOK3	5.53969e-12	0.443586	0.338	0.179	1.16699e-07
H3F3B	6.26683e-25	0.444889	0.937	0.925	1.32017e-20
ADSS1	2.69466e-15	0.445452	0.303	0.131	5.67656e-11
PARP1	8.14347e-10	0.447474	0.727	0.725	1.7155e-05
CNBP	1.1211e-10	0.455903	0.697	0.591	2.3617e-06
SFPQ	1.03592e-11	0.45615	0.503	0.343	2.18227e-07
SMIM3	1.27247e-17	0.457139	0.24	0.073	2.68058e-13
RPL3	1.43459e-18	0.457553	0.882	0.857	3.02211e-14
NMU	1.69365e-16	0.458143	0.277	0.105	3.56785e-12
HMGA1	4.75972e-11	0.460072	0.648	0.537	1.00268e-06
HIGD1C	4.04744e-13	0.461107	0.411	0.233	8.52633e-09
ENSGALG00010006107	1.16634e-14	0.462401	0.249	0.091	2.45701e-10
CREM	1.52338e-10	0.463357	0.297	0.155	3.20916e-06
TIMP2	1.19347e-35	0.463912	0.858	0.958	2.51416e-31
PDGFRA	1.56646e-18	0.466338	0.194	0.038	3.2999e-14
HSP90AA1	1.58529e-30	0.466366	0.922	0.922	3.33956e-26
ITGAV	1.48338e-11	0.471967	0.729	0.716	3.12489e-07
EIF4A2	8.80146e-13	0.474077	0.824	0.768	1.85412e-08
SWAP70	1.07819e-08	0.474573	0.665	0.61	0.000227132
RDH10	2.35975e-09	0.480093	0.172	0.07	4.97104e-05
TFPI2	5.71518e-14	0.484787	0.155	0.033	1.20396e-09
SORCS1	2.0716e-10	0.488254	0.545	0.404	4.36403e-06
CD81	6.32779e-11	0.490205	0.697	0.652	1.33301e-06
NRN1L	9.37559e-08	0.490661	0.288	0.171	0.00197506
AHR1B	8.7466e-16	0.491421	0.322	0.143	1.84256e-11
SEPTIN9	6.66104e-16	0.492565	0.518	0.317	1.40322e-11
PFDN1	2.57754e-22	0.507944	0.812	0.805	5.42984e-18
TUBB6	5.13829e-13	0.509737	0.513	0.336	1.08243e-08
EIF5A2	1.14778e-10	0.511266	0.632	0.523	2.41791e-06
TRIO	3.60869e-12	0.511662	0.651	0.512	7.60206e-08
SAA	5.18537e-10	0.512349	0.083	0.009	1.09235e-05
ENSGALG00010003796	5.46804e-27	0.514046	0.194	0.007	1.1519e-22
SOX4	3.71752e-13	0.516161	0.527	0.373	7.83132e-09
SCCPDH	6.02208e-11	0.517386	0.494	0.347	1.26861e-06
GPX1	8.25013e-09	0.518295	0.742	0.692	0.000173797
RPL22L1	1.84632e-16	0.518801	0.767	0.695	3.88946e-12
PFDN4	2.32016e-14	0.519676	0.468	0.284	4.88765e-10
ENSGALG00010024776	5.09799e-14	0.524982	0.371	0.2	1.07394e-09
KDM7A	1.69457e-10	0.526398	0.412	0.26	3.56977e-06
MGAT5	3.45195e-12	0.527044	0.372	0.211	7.27188e-08
ATP11B	1.19024e-13	0.528005	0.377	0.204	2.50736e-09
HIKESHI	1.37038e-16	0.53056	0.45	0.253	2.88683e-12
FAM20C	6.74576e-14	0.531063	0.581	0.423	1.42106e-09
HIST1H2B7	4.74788e-16	0.532744	0.344	0.16	1.00019e-11
UBB	5.47073e-12	0.534398	0.877	0.826	1.15246e-07
NHS	8.36454e-15	0.537136	0.438	0.233	1.76207e-10
PRELID1	8.07137e-22	0.541028	0.784	0.756	1.70031e-17
DAPK1	2.93117e-17	0.542018	0.488	0.277	6.17481e-13
HSPA2	5.28418e-19	0.542728	0.823	0.794	1.11317e-14
SEC14L1	2.59457e-21	0.549614	0.361	0.143	5.46572e-17
ARC	4.03348e-22	0.550709	0.203	0.028	8.49693e-18
FAM43A	3.36025e-08	0.551679	0.191	0.091	0.00070787
NCKAP5	7.77488e-13	0.552853	0.596	0.451	1.63786e-08
NRXN3	2.23122e-08	0.553294	0.431	0.28	0.000470028
FLNB	1.67046e-18	0.554477	0.757	0.726	3.519e-14
OCA2	5.58465e-10	0.556084	0.562	0.446	1.17646e-05
TSPAN6	8.25478e-14	0.556437	0.575	0.422	1.73895e-09
BCL2L10	3.14135e-13	0.557991	0.535	0.378	6.61757e-09
HIST1H2B5	5.48107e-20	0.558246	0.333	0.127	1.15464e-15
H2B-I.1	9.70551e-13	0.56113	0.406	0.251	2.04456e-08
TSPEAR	4.68919e-25	0.563338	0.191	0.012	9.87825e-21
P4HB	2.41709e-10	0.567917	0.61	0.486	5.09183e-06
PGK2	6.78531e-24	0.568002	0.839	0.824	1.42939e-19
OAZ1	2.70561e-08	0.568807	0.861	0.833	0.000569965
HSBP1L1	1.1159e-16	0.57485	0.505	0.319	2.35075e-12
MAML2	1.65766e-15	0.578088	0.484	0.279	3.49203e-11
TES	3.99914e-13	0.579584	0.524	0.347	8.42459e-09
RGS7BP	8.69801e-21	0.580329	0.307	0.108	1.83232e-16
NAV3	4.80666e-19	0.581018	0.213	0.047	1.01257e-14
HTRA3	4.83776e-17	0.591919	0.442	0.232	1.01912e-12
SMIM29	4.61045e-18	0.592561	0.693	0.592	9.71238e-14
GNG11	7.52327e-10	0.596461	0.186	0.073	1.58485e-05
SOCS3	5.06856e-17	0.597589	0.437	0.239	1.06774e-12
FKBP6	3.62224e-20	0.600911	0.152	0.009	7.63061e-16
APLP2	6.59016e-12	0.608935	0.706	0.615	1.38828e-07
NLGN1	1.78905e-14	0.609381	0.498	0.301	3.76882e-10
GTF2H5	2.11814e-18	0.609601	0.641	0.497	4.46208e-14
ENSGALG00010024530	1.44813e-09	0.615008	0.137	0.042	3.05062e-05
ARIH1	2.74133e-18	0.61713	0.52	0.317	5.77489e-14
LRRC7	2.8003e-28	0.623039	0.319	0.077	5.8991e-24
FGFR1	2.38901e-22	0.627767	0.525	0.293	5.03268e-18
ENSGALG00010023528	5.64104e-17	0.62925	0.243	0.075	1.18834e-12
CXCR4	7.47371e-16	0.630112	0.586	0.422	1.57441e-11
CD44	2.02047e-10	0.633604	0.275	0.138	4.25632e-06
PABPC1	3.01192e-28	0.639529	0.825	0.784	6.34492e-24
NPM1	5.30081e-24	0.642887	0.804	0.739	1.11667e-19
FST	1.63628e-11	0.646785	0.323	0.171	3.44699e-07
ENSGALG00010007769	2.39939e-12	0.64812	0.476	0.303	5.05456e-08
CD59	1.96803e-19	0.651349	0.403	0.186	4.14586e-15
RHO	9.53219e-16	0.656318	0.33	0.141	2.00805e-11
NDFIP2	9.49329e-18	0.65783	0.627	0.486	1.99986e-13
ENSGALG00010021541	3.7392e-37	0.658196	0.298	0.033	7.87699e-33
MAPK4	6.77869e-22	0.659512	0.672	0.516	1.428e-17
SLC20A2	1.86729e-14	0.660486	0.557	0.406	3.93363e-10
TTC27	1.44474e-20	0.664812	0.643	0.479	3.04349e-16
ENSGALG00010013094	1.51057e-19	0.669917	0.186	0.028	3.18217e-15
MIF	3.77767e-42	0.672177	0.95	0.936	7.95804e-38
MED28	3.68701e-21	0.68087	0.517	0.307	7.76706e-17
ABCA1	7.89892e-26	0.687141	0.321	0.091	1.66399e-21
HRAS	3.33325e-20	0.689702	0.704	0.625	7.02183e-16
HMP19	3.35749e-17	0.693	0.724	0.617	7.07288e-13
ENSGALG00010012670	1.16267e-22	0.693773	0.271	0.071	2.44929e-18
CTSV	8.17414e-14	0.695566	0.503	0.317	1.72197e-09
JARID2	4.01985e-22	0.697942	0.417	0.188	8.46822e-18
NCS1	4.94598e-26	0.703627	0.5	0.254	1.04192e-21
ENSGALG00010025028	1.49718e-20	0.703672	0.254	0.068	3.15397e-16
GLIS1	2.49729e-34	0.706944	0.334	0.063	5.26079e-30
TCF7L2	6.86467e-21	0.721123	0.585	0.394	1.44611e-16
DOK5	1.54582e-24	0.725413	0.473	0.225	3.25642e-20
ENSGALG00010019700	8.37014e-18	0.728322	0.335	0.143	1.76325e-13
ARHGAP28	9.76286e-23	0.740417	0.372	0.139	2.05664e-18
NEMF	1.0575e-25	0.747233	0.505	0.258	2.22773e-21
SOX8	2.26843e-21	0.749177	0.576	0.385	4.77868e-17
NPM3	2.87181e-28	0.752095	0.442	0.171	6.04974e-24
CLN6	8.03977e-23	0.754025	0.596	0.422	1.69366e-18
NDNF	3.4849e-33	0.754521	0.346	0.08	7.34129e-29
VSNL1	2.04897e-17	0.754951	0.454	0.247	4.31635e-13
SRGN	5.55448e-07	0.765405	0.057	0.007	0.0117011
ADCYAP1	2.96802e-13	0.768038	0.392	0.232	6.25243e-09
NPC2	2.43283e-16	0.776981	0.51	0.329	5.125e-12
HBEGF	1.62567e-18	0.777673	0.513	0.315	3.42464e-14
PENK	7.1989e-21	0.779451	0.182	0.023	1.51652e-16
MSX1	6.90589e-28	0.794641	0.303	0.071	1.45479e-23
ENSGALG00010014070	5.31834e-26	0.796374	0.332	0.099	1.12036e-21
UCK2	1.27914e-27	0.803731	0.461	0.211	2.69464e-23
RSPO3	6.32327e-24	0.806633	0.176	0.009	1.33206e-19
SEMA6A	1.51413e-23	0.810578	0.671	0.497	3.18967e-19
DBNDD2	3.03853e-27	0.814258	0.725	0.655	6.40096e-23
SLC2A14	3.23432e-33	0.833865	0.515	0.225	6.81343e-29
ZNRF1	6.2032e-30	0.836809	0.588	0.35	1.30677e-25
ARPC1B	1.16092e-25	0.837861	0.422	0.174	2.44559e-21
EFNB2	6.10836e-17	0.840581	0.348	0.167	1.28679e-12
PPDPF	1.18744e-41	0.853839	0.824	0.828	2.50146e-37
TMSB4X	2.27582e-26	0.886149	0.933	0.904	4.79425e-22
PLSCR1	8.51931e-22	0.889472	0.665	0.517	1.79468e-17
RUNX1	3.48133e-24	0.892352	0.594	0.382	7.33377e-20
PHLDA2	6.6089e-19	0.896707	0.682	0.58	1.39223e-14
LRRC15	2.02358e-22	0.899563	0.756	0.685	4.26287e-18
FARP1	2.50357e-39	0.901146	0.557	0.221	5.27403e-35
TXN	2.33703e-38	0.90706	0.925	0.875	4.92318e-34
FABP4	3.63301e-09	0.907916	0.066	0.003	7.65331e-05
ENSGALG00010026354	3.12171e-44	0.934453	0.531	0.2	6.5762e-40
ADAMTS3	2.50011e-19	0.938074	0.459	0.246	5.26674e-15
ENSGALG00010023692	9.61912e-20	0.94998	0.317	0.124	2.02636e-15
TTR	5.88653e-11	0.950166	0.075	0.002	1.24006e-06
AQP1	4.17866e-12	0.986936	0.29	0.15	8.80276e-08
TMEM158	8.85626e-26	0.996051	0.495	0.251	1.86566e-21
CALML4	9.65787e-37	0.997419	0.547	0.27	2.03453e-32
POLR2F	1.10351e-40	0.999675	0.675	0.437	2.32465e-36
POSTN	5.9447e-17	1.00596	0.168	0.03	1.25231e-12
PCDH19	6.62756e-33	1.01567	0.448	0.174	1.39616e-28
CALM1	3.24383e-54	1.02216	0.891	0.852	6.83346e-50
SLCO1C1	1.02271e-29	1.02831	0.513	0.242	2.15443e-25
LNX1	1.17253e-44	1.03516	0.634	0.333	2.47006e-40
PDE6G	5.64582e-18	1.05155	0.306	0.113	1.18935e-13
C1H3ORF52	7.90373e-41	1.08794	0.455	0.138	1.665e-36
GLRX	4.02155e-44	1.11766	0.378	0.066	8.47179e-40
HAS2	6.01354e-48	1.13587	0.33	0.017	1.26681e-43
ENSGALG00010026198	2.44234e-28	1.14209	0.646	0.443	5.14502e-24
SIPA1L1	4.89731e-35	1.14839	0.537	0.242	1.03167e-30
DUSP1	5.2761e-40	1.16092	0.588	0.27	1.11146e-35
HPGDS	2.16398e-23	1.16127	0.182	0.014	4.55864e-19
OAF	1.56301e-59	1.19815	0.644	0.27	3.29264e-55
CST3	3.17327e-25	1.19841	0.825	0.808	6.6848e-21
HPX	6.56772e-41	1.212	0.311	0.03	1.38356e-36
THSD7B	2.17224e-43	1.2164	0.429	0.11	4.57603e-39
ENSGALG00010029641	5.11126e-09	1.22432	0.057	0	0.000107674
EXFABP	2.85102e-20	1.23476	0.187	0.028	6.00596e-16
HSPB9	5.11764e-38	1.23951	0.722	0.538	1.07808e-33
GPX3	1.83731e-45	1.24151	0.742	0.599	3.87048e-41
ENSGALG00010015567	2.31812e-62	1.2927	0.376	0.002	4.88334e-58
C6orf58	1.11293e-31	1.35614	0.617	0.418	2.3445e-27
PODXL	2.12387e-54	1.36856	0.496	0.118	4.47414e-50
CD74	1.41517e-07	1.38062	0.051	0.002	0.0029812
SDC4	3.70737e-54	1.40214	0.631	0.279	7.80994e-50
MDK	7.89512e-58	1.40307	0.763	0.601	1.66319e-53
GPR68	2.86039e-79	1.40932	0.516	0.047	6.02569e-75
GBE	4.07864e-16	1.48318	0.123	0.007	8.59206e-12
CTSK	6.20937e-43	1.50259	0.374	0.064	1.30807e-38
ENSGALG00010018898	1.87371e-48	1.54102	0.38	0.054	3.94715e-44
ENSGALG00010011099	2.68905e-78	1.54206	0.518	0.054	5.66476e-74
INHBA	2.36401e-48	1.7737	0.538	0.195	4.98001e-44
IGFBP4	1.01572e-91	2.12084	0.733	0.378	2.13973e-87
WNT6	7.64195e-100	2.14363	0.575	0.038	1.60985e-95
HBAD	3.93837e-09	2.24151	0.058	0	8.29657e-05
ENSGALG00010021760	1.21467e-10	2.26623	0.073	0.002	2.55883e-06
FTH1	2.25049e-63	2.42725	0.976	0.951	4.74088e-59
HBBA	1.07941e-08	2.46628	0.059	0.002	0.000227389
ENSGALG00010013098	3.44589e-127	2.5259	0.778	0.249	7.25911e-123
WNT4	2.28574e-82	2.65986	0.489	0.021	4.81514e-78
AVD	4.17309e-16	3.14702	0.107	0	8.79103e-12
HBA1	2.31489e-21	3.66647	0.142	0	4.87654e-17
