# Supplementary material for: Heparin-binding epidermal growth factor and fibroblast growth factor 2 rescue Müller glia-derived progenitor cell formation in microglia- and macrophage-ablated chick retinas
Source: Development. 2023 Dec 6;150(23):dev202070. doi: 10.1242/dev.202070 (PMC10730090; doi:10.1242/dev.202070)
Supplement: Table S3. DEGs in MG in retinas treated with saline (pct.1) vs NMDA (pct.2). Negative avg log2FC represents an increase and positive avg log2FC represents a decrease. [file develop-150-202070-TableS3.xlsx]

## Sheet: file
Column1	p_val	avg_log2FC	pct.1	pct.2	p_val_adj
FABP9	0	-4.78436	0.062	0.862	0		cluster1.markers <- FindMarkers(clod_MG, ident.1 = "Saline", ident.2 = "NMDA 24 hr", logfcthreshold = 0.1, min.pct = 0.01, group.by = "orig.ident")
HBA1	1.11441e-31	-3.6098	0.011	0.142	2.34762e-27
ENSGALG00010013098	1.20092e-293	-3.51802	0	0.778	2.52986e-289
LRRC15	8.8989e-278	-3.4048	0.008	0.756	1.87464e-273
MT3	1.13832e-211	-2.9578	0.143	0.752	2.39798e-207
S100A6	1.90308e-172	-2.89503	0.091	0.651	4.00904e-168
WNT4	2.95878e-156	-2.77397	0.002	0.489	6.23298e-152
TGFB2	5.99381e-184	-2.74141	0.01	0.567	1.26266e-179
C6orf58	6.7897e-203	-2.69929	0.017	0.617	1.43032e-198
MDK	1.72055e-188	-2.67357	0.3	0.763	3.6245e-184
MGP	2.42352e-10	-2.59766	0	0.035	5.10538e-06
FABP5	1.7125e-182	-2.52524	0.253	0.765	3.60755e-178
RUNX1	2.33293e-190	-2.46445	0.017	0.594	4.91456e-186
HBBA	3.09655e-15	-2.46215	0.002	0.059	6.52319e-11
MT4	6.68234e-161	-2.46026	0.11	0.655	1.4077e-156
S100A10.1	1.3736e-192	-2.4083	0.318	0.787	2.89362e-188
FGF14	1.39473e-185	-2.33344	0.059	0.646	2.93814e-181
WNT6	9.95064e-194	-2.28587	0	0.575	2.0962e-189
ENSGALG00010021760	3.57487e-20	-2.28154	0	0.073	7.53081e-16
HBAD	5.07148e-15	-2.23377	0.002	0.058	1.06836e-10
ENSGALG00010026198	9.28822e-151	-2.2096	0.137	0.646	1.95666e-146
SDC4	3.60547e-198	-2.14441	0.029	0.631	7.59529e-194
DBNDD2	1.39957e-159	-2.1179	0.287	0.725	2.94833e-155
SPP1	9.16352e-11	-2.07192	0	0.037	1.93039e-06
SMIM29	3.00574e-199	-2.06841	0.094	0.693	6.33188e-195
TMEM158	5.64781e-156	-2.0208	0.005	0.495	1.18977e-151
PHLDA2	2.82804e-138	-1.9313	0.196	0.682	5.95755e-134
ADAMTS3	2.89514e-135	-1.89089	0.013	0.459	6.09889e-131
FLNB	3.97583e-160	-1.88088	0.336	0.757	8.37548e-156
TXN	3.801e-182	-1.82009	0.85	0.925	8.00719e-178
HBEGF	3.16425e-147	-1.75104	0.029	0.513	6.6658e-143
PODXL	3.86298e-141	-1.73451	0.026	0.496	8.13775e-137
CTSK	6.28632e-110	-1.72391	0.004	0.374	1.32428e-105
ENSGALG00010018898	4.04107e-107	-1.72105	0.012	0.38	8.51292e-103
PHLDA1	2.52436e-115	-1.70153	0.462	0.755	5.31781e-111
TES	5.58946e-167	-1.68368	0.006	0.524	1.17748e-162
ENSGALG00010020652	1.67423e-134	-1.66588	0.044	0.506	3.52693e-130
LTBP2	7.74965e-148	-1.65125	0	0.465	1.63254e-143
GPR68	2.00407e-168	-1.62259	0	0.516	4.22176e-164
ENSGALG00010011099	3.56634e-153	-1.61979	0.021	0.518	7.51286e-149
RPL22L1	3.34068e-138	-1.60411	0.376	0.767	7.03748e-134
HSPA5	1.65827e-99	-1.60181	0.408	0.751	3.49332e-95
MANF	2.86098e-131	-1.59756	0.483	0.774	6.02694e-127
HMP19	1.70673e-111	-1.5936	0.346	0.724	3.59539e-107
TTC27	2.59588e-142	-1.56358	0.136	0.643	5.46848e-138
FKBP1A	1.07893e-136	-1.5623	0.525	0.786	2.27288e-132
ADCYAP1	2.59025e-105	-1.55498	0.021	0.392	5.45662e-101
QKI	9.91515e-153	-1.55038	0.822	0.847	2.08873e-148
HSP90B1	5.00851e-105	-1.52781	0.356	0.724	1.05509e-100
HMGA1	1.03104e-153	-1.52389	0.115	0.648	2.17198e-149
NES	7.61044e-95	-1.52308	0.456	0.73	1.60322e-90
TUBB6	1.25545e-162	-1.50031	0.004	0.513	2.64473e-158
PFDN1	2.06549e-139	-1.48816	0.557	0.812	4.35116e-135
ENSGALG00010026354	1.22968e-164	-1.47041	0.013	0.531	2.59045e-160
PCDH19	1.14222e-112	-1.44585	0.04	0.448	2.4062e-108
C1H3ORF52	4.28148e-124	-1.43972	0.026	0.455	9.01936e-120
SIPA1L1	4.69509e-82	-1.43864	0.156	0.537	9.89067e-78
FABP7	6.68253e-44	-1.4324	0.759	0.781	1.40774e-39
DUSP1	1.35388e-97	-1.42829	0.167	0.588	2.85208e-93
ECM1	7.01391e-103	-1.41847	0.088	0.498	1.47755e-98
ANXA2	1.68187e-119	-1.40956	0.038	0.467	3.54302e-115
SOX21	7.4177e-102	-1.39913	0.143	0.56	1.56261e-97
HSD17B12	2.14637e-116	-1.39227	0.353	0.742	4.52154e-112
MAML2	1.19067e-129	-1.392	0.033	0.484	2.50827e-125
SWAP70	2.70412e-103	-1.39147	0.262	0.665	5.69649e-99
CALM1	7.59137e-133	-1.38615	0.827	0.891	1.5992e-128
HRAS	1.97283e-101	-1.38608	0.376	0.704	4.15596e-97
FARP1	5.64905e-140	-1.38337	0.057	0.557	1.19003e-135
F2RL1	1.01211e-146	-1.37243	0.016	0.496	2.1321e-142
SFXN1	2.35197e-117	-1.35595	0.248	0.684	4.95467e-113
TNC	3.70761e-86	-1.35154	0.02	0.338	7.81046e-82
ENSGALG00010015567	3.6504e-114	-1.33274	0	0.376	7.68993e-110
LNX1	7.56905e-108	-1.33043	0.205	0.634	1.5945e-103
ABHD17C	5.60471e-103	-1.32804	0.119	0.542	1.18069e-98
TRIO	2.27902e-76	-1.3186	0.29	0.651	4.80099e-72
SDC1	9.14897e-118	-1.28336	0.118	0.582	1.92732e-113
NPM1	1.47486e-111	-1.2832	0.547	0.804	3.10693e-107
EDA2R	8.07728e-127	-1.27326	0.004	0.419	1.70156e-122
SLC12A4	3.02813e-96	-1.26913	0.25	0.652	6.37906e-92
VMP1	1.28231e-123	-1.25383	0.075	0.54	2.70131e-119
CBFB	3.50926e-125	-1.25231	0.083	0.554	7.3926e-121
PPIB	6.78917e-113	-1.24707	0.636	0.806	1.43021e-108
PLSCR1	9.03909e-82	-1.24514	0.282	0.665	1.90417e-77
RPS2	9.26537e-136	-1.24367	0.832	0.865	1.95184e-131
ARVCF	1.98922e-95	-1.23733	0.318	0.688	4.19049e-91
NPM3	2.13657e-125	-1.22067	0.016	0.442	4.50091e-121
OAF	8.5514e-103	-1.22003	0.226	0.644	1.80144e-98
IGFBP3	1.14211e-112	-1.20877	0.033	0.442	2.40597e-108
SLC2A14	3.81642e-111	-1.20781	0.077	0.515	8.03966e-107
SOX4	2.74104e-97	-1.20581	0.123	0.527	5.77427e-93
PABPC1	1.63287e-108	-1.19249	0.588	0.825	3.43981e-104
HPGDS	2.93806e-49	-1.18902	0.002	0.182	6.18932e-45
POSTN	4.0716e-46	-1.18612	0.001	0.168	8.57723e-42
NDRG1	4.11877e-84	-1.18202	0.12	0.508	8.67659e-80
HAS2	1.26164e-95	-1.18018	0.003	0.33	2.65778e-91
ENSGALG00010014070	9.49768e-98	-1.17307	0.001	0.332	2.00078e-93
BMERB1	1.46491e-81	-1.1722	0.678	0.77	3.08598e-77
ATP2B1	1.81979e-82	-1.16926	0.396	0.711	3.83358e-78
NME2	2.30606e-128	-1.16186	0.78	0.851	4.85794e-124
DYL1	1.51305e-92	-1.15807	0.293	0.679	3.18739e-88
PRLL	3.31489e-60	-1.15739	0.002	0.218	6.98316e-56
PFKFB3	1.90101e-111	-1.15261	0.063	0.499	4.00467e-107
DAPK1	5.32789e-97	-1.14735	0.082	0.488	1.12237e-92
ENSGALG00010023692	2.49547e-51	-1.14489	0.069	0.317	5.25695e-47
PARP1	2.86876e-77	-1.13907	0.481	0.727	6.04334e-73
POLR2L	1.20898e-92	-1.13561	0.614	0.769	2.54683e-88
EIF5A2	5.28548e-99	-1.12468	0.205	0.632	1.11344e-94
KDM7A	3.46367e-68	-1.12286	0.091	0.412	7.29658e-64
NPC2	7.74702e-80	-1.12257	0.132	0.51	1.63199e-75
INHBA	6.05399e-41	-1.12076	0.268	0.538	1.27533e-36
SEMA6A	1.37112e-64	-1.12016	0.367	0.671	2.88841e-60
ARHGAP28	2.57414e-84	-1.10686	0.038	0.372	5.42269e-80
NHS	2.36064e-79	-1.10678	0.082	0.438	4.97293e-75
CALR	3.13921e-74	-1.10169	0.302	0.648	6.61306e-70
CD44	1.88282e-79	-1.09709	0	0.275	3.96635e-75
THSD7B	3.11172e-58	-1.09024	0.129	0.429	6.55515e-54
ATRNL1	2.42417e-69	-1.08399	0.244	0.599	5.10676e-65
IGLL1	1.51486e-06	-1.07964	0	0.02	0.0319121
NKAIN2	5.6283e-58	-1.07749	0.293	0.613	1.18566e-53
RSU1	1.13315e-77	-1.07602	0.164	0.535	2.38709e-73
MAPK4	1.26816e-76	-1.07038	0.345	0.672	2.6715e-72
ARRDC3	5.42439e-86	-1.06638	0.188	0.6	1.1427e-81
TIMP2	2.68682e-127	-1.06544	0.891	0.858	5.66005e-123
ALCAM	8.90154e-68	-1.05318	0.142	0.493	1.8752e-63
MINPP1	5.25031e-70	-1.05305	0.109	0.439	1.10603e-65
CDV3	5.32708e-81	-1.04038	0.181	0.568	1.1222e-76
MSX1	6.96142e-89	-1.04	0	0.303	1.46649e-84
FAM107B	2.05993e-71	-1.03927	0.188	0.544	4.33944e-67
GAP43	2.37937e-58	-1.03305	0.017	0.248	5.01237e-54
SEPTIN9	5.05601e-93	-1.02424	0.111	0.518	1.0651e-88
SERPINE2	6.59468e-70	-1.01872	0.16	0.512	1.38923e-65
ABCA1	8.10013e-92	-1.01859	0.004	0.321	1.70637e-87
P4HB	1.35406e-63	-1.01642	0.264	0.61	2.85246e-59
AVPI1	4.01885e-87	-1.01641	0.075	0.442	8.4661e-83
UCK2	7.3924e-93	-1.01597	0.074	0.461	1.55728e-88
NEMF	2.38979e-81	-1.01194	0.124	0.505	5.03434e-77
SLC20A2	3.09524e-63	-1.00991	0.219	0.557	6.52042e-59
PPP1R19L	1.22895e-72	-1.00753	0.238	0.593	2.58891e-68
ESYT1	5.19051e-165	-1.00029	0.946	0.935	1.09343e-160
TIMP3	1.45245e-27	-0.996399	0.102	0.282	3.05973e-23
NEK6	2.93655e-83	-0.98781	0.149	0.546	6.18614e-79
TMSB15B	2.01185e-76	-0.982841	0.216	0.614	4.23816e-72
HTRA3	5.91759e-85	-0.977876	0.073	0.442	1.2466e-80
UACA	2.90651e-106	-0.972807	0.018	0.397	6.12285e-102
TCF7L2	6.2091e-59	-0.965248	0.262	0.585	1.30801e-54
GLIS1	3.42638e-96	-0.963604	0.004	0.334	7.21801e-92
BMP4	1.49098e-66	-0.959351	0.001	0.236	3.1409e-62
PDIA3	4.15422e-49	-0.957393	0.333	0.62	8.75128e-45
FAM20C	5.02168e-64	-0.957038	0.238	0.581	1.05787e-59
NCS1	2.64568e-81	-0.955919	0.124	0.5	5.57339e-77
CD81	2.2297e-53	-0.944433	0.488	0.697	4.69708e-49
RPL35A	5.18572e-123	-0.936131	0.879	0.89	1.09242e-118
ZNRF1	2.03924e-61	-0.934663	0.265	0.588	4.29585e-57
FABP4	1.92235e-18	-0.931795	0	0.066	4.04962e-14
GLRX	4.26668e-76	-0.931124	0.052	0.378	8.98819e-72
PAM	2.23124e-70	-0.925839	0.102	0.442	4.70033e-66
FST	1.38902e-43	-0.920316	0.087	0.323	2.9261e-39
AKR7L	7.76793e-55	-0.917873	0.325	0.614	1.63639e-50
RRS1	8.85108e-71	-0.915551	0.131	0.489	1.86457e-66
PTMA	3.5285e-113	-0.91248	0.904	0.883	7.43314e-109
PLIN2	1.02129e-59	-0.907375	0.12	0.435	2.15144e-55
ENSGALG00010020003	5.02525e-99	-0.905935	0.002	0.338	1.05862e-94
C1QBP	1.15678e-67	-0.900101	0.309	0.646	2.43687e-63
HSPE1	2.10443e-67	-0.897194	0.621	0.766	4.43319e-63
PMEPA1	6.51054e-65	-0.89561	0.143	0.479	1.37151e-60
HDLBP	4.51732e-77	-0.895531	0.123	0.492	9.51618e-73
HSPD1	2.58895e-64	-0.894335	0.351	0.671	5.45387e-60
NCL	3.86895e-63	-0.893371	0.498	0.749	8.15032e-59
ARPC1A	2.87118e-70	-0.892232	0.137	0.49	6.04842e-66
ACTB	7.40447e-136	-0.891405	0.909	0.95	1.55983e-131
SEC61G	4.56165e-73	-0.885408	0.63	0.795	9.60957e-69
G0S2	1.75791e-27	-0.885315	0.054	0.209	3.70322e-23
ARPC1B	5.39487e-104	-0.877167	0.029	0.422	1.13648e-99
ARF6	7.6375e-67	-0.864	0.176	0.536	1.60891e-62
RBMS1	1.06678e-50	-0.860733	0.223	0.531	2.24727e-46
CRYBB1	4.36387e-75	-0.859952	0.001	0.263	9.19294e-71
PRELID1	2.1244e-66	-0.857277	0.654	0.784	4.47526e-62
YWHAH	5.77072e-58	-0.855938	0.154	0.48	1.21566e-53
KLHDC2	1.27765e-54	-0.853933	0.244	0.564	2.6915e-50
PA2G4	6.18773e-66	-0.852827	0.228	0.576	1.30351e-61
ENSGALG00010007769	5.54405e-24	-0.845179	0.267	0.476	1.16791e-19
TMEM26	1.0404e-79	-0.842968	0.039	0.362	2.1917e-75
SST1	1.18911e-10	-0.842967	0.006	0.052	2.50499e-06
UBE2V1	2.48293e-62	-0.837225	0.244	0.596	5.23054e-58
C1D	6.46279e-84	-0.836092	0.06	0.415	1.36145e-79
KLF2	1.13819e-57	-0.835948	0	0.205	2.39771e-53
ENSGALG00010014625	1.78437e-66	-0.832896	0.095	0.42	3.75896e-62
ENSGALG00010025028	2.55718e-48	-0.831838	0.036	0.254	5.38696e-44
SPRY2	2.86295e-41	-0.829391	0.534	0.704	6.03109e-37
PDIA4	1.39067e-55	-0.828431	0.154	0.471	2.92959e-51
CD99	1.84748e-83	-0.826963	0	0.287	3.8919e-79
LDLRAD4	2.30917e-44	-0.826905	0.407	0.666	4.86449e-40
NEBL	1.25721e-60	-0.823647	0.112	0.429	2.64843e-56
CANX	1.39134e-50	-0.821041	0.324	0.631	2.931e-46
CCT4	8.04256e-60	-0.818326	0.212	0.559	1.69425e-55
C8orf59	1.81808e-63	-0.817492	0.247	0.59	3.82996e-59
RSPO3	1.60751e-47	-0.814711	0.002	0.176	3.38637e-43
EIF3J	1.18161e-49	-0.811336	0.442	0.706	2.48918e-45
HPX	1.30488e-33	-0.809082	0.103	0.311	2.74887e-29
POLR2F	8.02393e-44	-0.804943	0.454	0.675	1.69032e-39
EFNB2	5.4711e-34	-0.804714	0.129	0.348	1.15254e-29
MIF	3.65447e-91	-0.80283	0.953	0.95	7.6985e-87
HES1	1.27324e-34	-0.801858	0.309	0.545	2.68221e-30
DHRS7	4.13401e-49	-0.796485	0.212	0.514	8.7087e-45
EEF1A1	3.15803e-133	-0.792692	0.942	0.93	6.6527e-129
ENSGALG00010020695	9.36394e-22	-0.79097	0.003	0.086	1.97261e-17
AGRN	6.05374e-54	-0.790491	0.25	0.577	1.27528e-49
NDNF	4.60068e-70	-0.789019	0.045	0.346	9.69179e-66
LRRC7	1.24191e-81	-0.788735	0.015	0.319	2.61621e-77
ENSGALG00010015248	2.15419e-47	-0.7879	0.304	0.587	4.53801e-43
ENSGALG00010013094	8.51918e-52	-0.787438	0	0.186	1.79465e-47
RPLP2	2.05836e-112	-0.786951	0.932	0.903	4.33615e-108
EBNA1BP2	2.16758e-57	-0.782287	0.229	0.564	4.56622e-53
FMN1	1.54811e-57	-0.782251	0.085	0.379	3.26125e-53
ATP6V1D	2.28863e-53	-0.781873	0.293	0.608	4.82124e-49
PEA15	8.6867e-50	-0.781504	0.29	0.59	1.82994e-45
ENSGALG00010006107	4.55119e-71	-0.77233	0	0.249	9.58754e-67
RPSAP58	1.01709e-123	-0.76848	0.909	0.931	2.14261e-119
ACTG1.1	3.16732e-92	-0.762794	0.92	0.935	6.67228e-88
KLF6	2.4515e-37	-0.762375	0.182	0.444	5.16433e-33
NMU	5.31415e-78	-0.761102	0.003	0.277	1.11948e-73
CDH2	1.99966e-39	-0.760636	0.049	0.249	4.21248e-35
ARF1	9.07025e-42	-0.751211	0.377	0.645	1.91074e-37
JARID2	1.31422e-40	-0.747136	0.155	0.417	2.76854e-36
IMPDH2	8.7507e-56	-0.745522	0.147	0.468	1.84342e-51
ELK3	1.23074e-59	-0.745322	0.096	0.403	2.59269e-55
ARC	6.2653e-57	-0.744773	0	0.203	1.31985e-52
ATP5G3	4.18426e-61	-0.743445	0.524	0.765	8.81457e-57
ENSGALG00010020298	3.69521e-43	-0.743154	0.506	0.7	7.78433e-39
VSNL1	4.70771e-46	-0.739904	0.161	0.454	9.91726e-42
ARIH1	3.82714e-52	-0.736281	0.204	0.52	8.06225e-48
IGFBP4	1.00295e-24	-0.735699	0.719	0.733	2.11282e-20
RPL38	6.5684e-119	-0.731225	0.953	0.923	1.3837e-114
LDHB	5.13148e-47	-0.730947	0.93	0.899	1.081e-42
SUB1	3.41349e-47	-0.724266	0.282	0.589	7.19086e-43
EDNRB	1.10212e-68	-0.723019	0.033	0.317	2.32173e-64
ENSGALG00010011674	1.61658e-54	-0.720946	0.002	0.2	3.40549e-50
RNF150	6.5675e-55	-0.71989	0.061	0.327	1.38351e-50
ENSGALG00010012555	3.21112e-50	-0.719637	0.105	0.383	6.76455e-46
MRAS	4.44238e-47	-0.712348	0.103	0.364	9.35831e-43
GPX1	1.10927e-71	-0.711979	0.479	0.742	2.3368e-67
SEC61B	1.12782e-45	-0.711632	0.384	0.66	2.37587e-41
GLIS3	3.35144e-62	-0.711137	0.003	0.227	7.06015e-58
RGS7BP	1.18353e-54	-0.711091	0.053	0.307	2.49323e-50
INSIG2	1.27462e-50	-0.71061	0.141	0.443	2.68511e-46
MAP1B	9.01854e-52	-0.707862	0.042	0.28	1.89985e-47
CNN3	1.70157e-46	-0.705845	0.253	0.554	3.58452e-42
FHOD3	3.91577e-24	-0.705799	0.077	0.231	8.24896e-20
ENSGALG00010020383	7.19439e-53	-0.705641	0.152	0.461	1.51557e-48
IPO7	3.4694e-45	-0.704813	0.234	0.528	7.30863e-41
LGALS1A	1.84891e-16	-0.704353	0.006	0.074	3.89492e-12
ITGA2	5.54297e-25	-0.703436	0.225	0.441	1.16768e-20
ENSGALG00010021541	4.9645e-75	-0.703239	0.015	0.298	1.04582e-70
RPS28	2.88049e-103	-0.702927	0.952	0.916	6.06804e-99
POLR3K	2.72373e-47	-0.699346	0.196	0.494	5.73781e-43
TIMM13	1.5578e-40	-0.696734	0.59	0.741	3.28166e-36
ENSGALG00010023528	4.42056e-32	-0.693146	0.062	0.243	9.31234e-28
ENSGALG00010012071	1.88102e-40	-0.692864	0.27	0.563	3.96255e-36
MED28	2.86018e-41	-0.692133	0.234	0.517	6.02525e-37
PPP3CA	4.87336e-42	-0.691551	0.215	0.515	1.02662e-37
CAMK2D	2.43854e-26	-0.689004	0.169	0.379	5.13703e-22
CREB3L1	3.46916e-79	-0.687815	0	0.274	7.30813e-75
TCP1	9.47939e-54	-0.687039	0.238	0.563	1.99693e-49
PPP1CB	4.5594e-40	-0.681877	0.464	0.713	9.60483e-36
SAT1	3.46196e-19	-0.678628	0.377	0.569	7.29297e-15
NUS1	5.71111e-43	-0.675297	0.24	0.519	1.2031e-38
TMCO1	5.03874e-32	-0.672498	0.328	0.573	1.06146e-27
ENSGALG00010024776	4.00765e-56	-0.671502	0.082	0.371	8.44251e-52
EIF2S2	2.80775e-42	-0.67089	0.279	0.565	5.9148e-38
CRIM1	4.62138e-31	-0.668297	0.148	0.369	9.73541e-27
RPL19	6.80237e-123	-0.667763	0.969	0.955	1.43299e-118
SPTSSA	1.52386e-36	-0.667051	0.247	0.515	3.21016e-32
GPR158	5.05324e-51	-0.666323	0.06	0.312	1.06452e-46
MAFF	1.40214e-56	-0.665778	0.06	0.33	2.95375e-52
SCG2	1.6507e-17	-0.664127	0.057	0.173	3.47736e-13
ENSGALG00010009044	3.73224e-29	-0.663002	0.236	0.464	7.86234e-25
PLPP1	1.28224e-40	-0.662978	0.197	0.478	2.70116e-36
SERP1	1.45811e-46	-0.661463	0.749	0.796	3.07166e-42
CCSER1	1.54721e-21	-0.661449	0.114	0.282	3.25936e-17
ATP5B	1.3934e-54	-0.660965	0.725	0.854	2.93534e-50
SPON1	2.23359e-42	-0.659057	0.296	0.591	4.70527e-38
SNRPD1	1.6939e-43	-0.657429	0.419	0.672	3.56838e-39
ENSGALG00010021346	2.06478e-96	-0.657141	0.956	0.92	4.34966e-92
SSR1	1.31867e-38	-0.656692	0.316	0.597	2.7779e-34
ENSGALG00010008948	6.2653e-57	-0.656016	0	0.203	1.31985e-52
HIKESHI	1.05026e-49	-0.655611	0.151	0.45	2.21248e-45
TPM4	5.95393e-55	-0.650698	0.038	0.286	1.25425e-50
ENSGALG00010012670	6.59407e-38	-0.649532	0.066	0.271	1.38911e-33
CCT7	8.81688e-36	-0.645066	0.225	0.491	1.85736e-31
PTPDC1	1.49898e-59	-0.643448	0.028	0.276	3.15774e-55
RRAGD	8.96617e-51	-0.640853	0.09	0.363	1.88881e-46
TRIB2	1.79522e-35	-0.640731	0.254	0.516	3.78182e-31
ENSGALG00010024873	5.67827e-49	-0.640442	0.096	0.366	1.19618e-44
TTR	1.57405e-06	-0.638961	0.03	0.075	0.033159
ITGAV	3.3241e-31	-0.638638	0.617	0.729	7.00256e-27
ENSGALG00010011515	1.26682e-51	-0.637202	0.103	0.384	2.66867e-47
NOP58	6.73388e-54	-0.636969	0.094	0.383	1.41856e-49
EPS8	1.47007e-64	-0.63687	0.014	0.263	3.09684e-60
XBP1	2.39893e-42	-0.63249	0.143	0.415	5.0536e-38
TMEM123	4.49746e-36	-0.630532	0.09	0.312	9.47435e-32
ENSGALG00010012742	6.50369e-35	-0.630268	0.343	0.603	1.37007e-30
TMSB4X	5.44049e-209	-0.628313	0.671	0.933	1.14609e-204
CCT2	1.09911e-33	-0.62456	0.316	0.576	2.31538e-29
ENSGALG00010010771	1.44315e-30	-0.62413	0.368	0.59	3.04014e-26
ENSGALG00010016500	1.67119e-62	-0.621236	0.845	0.867	3.52054e-58
SOX8	2.06625e-27	-0.621155	0.36	0.576	4.35276e-23
ENSGALG00010001585	4.6014e-41	-0.620971	0.063	0.282	9.69331e-37
MCTS1	3.78514e-46	-0.620479	0.157	0.448	7.97377e-42
SLC35B1	9.28046e-42	-0.617503	0.098	0.347	1.95502e-37
ENSGALG00010022013	2.68751e-45	-0.615189	0.15	0.437	5.6615e-41
SORCS1	5.15039e-22	-0.612299	0.342	0.545	1.08498e-17
NAV3	1.78757e-38	-0.606762	0.032	0.213	3.76568e-34
PCBD1	6.37632e-50	-0.605206	0.12	0.41	1.34324e-45
CYCS	4.97155e-42	-0.604753	0.251	0.554	1.04731e-37
MOXD1	6.09659e-32	-0.604163	0.001	0.119	1.28431e-27
LYAR	1.12149e-46	-0.601309	0.134	0.422	2.36253e-42
ZFAND3	9.94153e-31	-0.601034	0.301	0.547	2.09428e-26
ENSGALG00010004137	1.6581e-28	-0.600838	0.269	0.498	3.49296e-24
FKBP6	2.51215e-39	-0.600527	0.004	0.152	5.2921e-35
SLC2A13	8.58709e-41	-0.598768	0.121	0.378	1.80896e-36
NAA50	1.46664e-50	-0.5981	0.113	0.406	3.08962e-46
MYH9	1.01183e-34	-0.595834	0.079	0.285	2.13153e-30
IQGAP2	1.55918e-31	-0.591407	0.112	0.327	3.28458e-27
LRRTM3	4.89657e-56	-0.590804	0.021	0.251	1.03151e-51
CRELD2	3.59288e-48	-0.590792	0.053	0.291	7.56877e-44
ZC3H15	2.00238e-32	-0.590689	0.411	0.643	4.21822e-28
SDCBP2	4.1482e-28	-0.588077	0.452	0.661	8.73861e-24
SH3GLB1	5.59595e-29	-0.587396	0.312	0.558	1.17884e-24
ALYREF	1.52166e-36	-0.586671	0.252	0.52	3.20553e-32
PPIA	6.21296e-68	-0.585819	0.954	0.948	1.30882e-63
C12orf75	3.58217e-59	-0.585736	0.044	0.311	7.54621e-55
SLC43A3	2.177e-55	-0.585704	0.029	0.267	4.58606e-51
ITGB1BP3	5.93346e-68	-0.584188	0.906	0.885	1.24994e-63
PXYLP1	4.29551e-28	-0.582843	0.193	0.418	9.04892e-24
HEPH	1.81431e-48	-0.582839	0.033	0.252	3.82202e-44
TSPEAR	2.16358e-49	-0.582474	0.005	0.191	4.55781e-45
RPS29	8.11577e-104	-0.582385	0.998	0.994	1.70967e-99
CCT6A	1.14108e-37	-0.582367	0.303	0.58	2.40379e-33
CDC42	3.51779e-29	-0.582053	0.418	0.652	7.41057e-25
ENSGALG00010023171	4.47404e-43	-0.581822	0.06	0.286	9.42501e-39
YTHDF2	1.36632e-52	-0.581491	0.075	0.348	2.87828e-48
RNH1	7.0747e-34	-0.58087	0.131	0.367	1.49036e-29
FAM129A	4.62143e-50	-0.58055	0.011	0.207	9.73551e-46
RPS27A	2.92426e-68	-0.580488	0.9	0.888	6.16025e-64
H2B-I.1	1.30483e-28	-0.580375	0.187	0.406	2.74875e-24
DYNC1H1	1.40185e-30	-0.579385	0.383	0.63	2.95313e-26
MICALL2	1.05635e-46	-0.579081	0.024	0.226	2.22532e-42
USP19	2.43891e-46	-0.578895	0.067	0.308	5.1378e-42
MID1IP1	1.96533e-29	-0.577105	0.201	0.438	4.14017e-25
GNG2	2.9395e-38	-0.57655	0.122	0.372	6.19235e-34
BAZ1A	2.03668e-47	-0.576472	0.05	0.283	4.29047e-43
ITGA3	2.06887e-49	-0.575972	0.045	0.277	4.35828e-45
PTPN2	7.59724e-48	-0.575893	0.071	0.325	1.60043e-43
MYC	1.47287e-56	-0.57536	0.004	0.213	3.10275e-52
BTF3L4	5.55666e-47	-0.574767	0.183	0.49	1.17057e-42
SGMS1	2.82984e-33	-0.574551	0.226	0.496	5.96134e-29
RPLP1	4.40943e-111	-0.574366	0.993	0.988	9.28891e-107
HNRNPM	2.90766e-29	-0.574153	0.362	0.61	6.12528e-25
ELOVL5	3.90396e-44	-0.573658	0.121	0.396	8.22407e-40
LIMS2	2.45668e-43	-0.571489	0.073	0.311	5.17524e-39
PRSS23	6.13971e-60	-0.570674	0.004	0.224	1.29339e-55
RAC1	4.67817e-33	-0.570186	0.353	0.617	9.85504e-29
PDIA6	3.35738e-42	-0.568153	0.106	0.363	7.07266e-38
PSMD13	1.17297e-31	-0.567809	0.165	0.401	2.47098e-27
ENSGALG00010012141	4.53935e-37	-0.56738	0.109	0.345	9.5626e-33
ADSS1	8.95945e-53	-0.567362	0.051	0.303	1.8874e-48
LTBP1	2.4064e-31	-0.5673	0.006	0.13	5.06932e-27
MEMO1	5.5147e-51	-0.566316	0.105	0.394	1.16173e-46
JAK1	4.93838e-38	-0.564213	0.142	0.402	1.04032e-33
RPS26	5.1247e-54	-0.563791	0.92	0.876	1.07957e-49
ATP1B3	3.54429e-21	-0.5635	0.382	0.592	7.4664e-17
SYT12	1.9648e-28	-0.563383	0.15	0.363	4.13906e-24
TFRC	3.20706e-31	-0.562768	0.079	0.272	6.75599e-27
TAOK3	7.96214e-39	-0.56276	0.1	0.338	1.6773e-34
YWHAZ	5.03139e-29	-0.562616	0.391	0.639	1.05991e-24
CDH13	3.00286e-35	-0.562435	0.093	0.31	6.32583e-31
SIVA1	3.63164e-29	-0.561862	0.336	0.568	7.65041e-25
DNAJB11	6.82696e-34	-0.560807	0.138	0.378	1.43817e-29
CHCHD2	5.75556e-53	-0.560408	0.861	0.889	1.21247e-48
RPS12	8.09647e-68	-0.560364	0.945	0.926	1.7056e-63
RPL12	3.05788e-51	-0.558023	0.839	0.841	6.44174e-47
PPFIBP1	6.67177e-36	-0.556309	0.265	0.545	1.40547e-31
OSMR	7.78564e-53	-0.55613	0.054	0.312	1.64012e-48
IL1RAP	1.73565e-51	-0.555439	0.004	0.196	3.65632e-47
SNRPGP15	3.48681e-32	-0.555388	0.719	0.764	7.34531e-28
SYNCRIP	2.89418e-46	-0.554084	0.121	0.404	6.09687e-42
HOMER1	1.32123e-41	-0.550863	0.056	0.272	2.78331e-37
ATP11B	9.47608e-20	-0.549979	0.191	0.377	1.99623e-15
CDH11	3.24839e-31	-0.549167	0.192	0.438	6.84306e-27
SNRPA1	9.73734e-39	-0.549023	0.182	0.457	2.05127e-34
CNTF	7.687e-10	-0.548034	0.04	0.109	1.61934e-05
FOSL2	2.95271e-53	-0.547167	0.019	0.236	6.22019e-49
NIP7	1.00934e-34	-0.546217	0.162	0.42	2.12628e-30
NUDC	9.05098e-37	-0.545825	0.13	0.383	1.90668e-32
NDUFB6	5.88027e-31	-0.544579	0.527	0.706	1.23874e-26
TAX1BP3	1.34442e-39	-0.542403	0.104	0.349	2.83216e-35
PDGFRA	4.28957e-52	-0.542314	0.003	0.194	9.03641e-48
NOP56	2.68311e-29	-0.539826	0.262	0.51	5.65224e-25
DPYSL3	1.19651e-54	-0.538172	0.015	0.234	2.52056e-50
MGAT5	5.9103e-22	-0.538056	0.176	0.372	1.24506e-17
PHB1	5.61537e-31	-0.537975	0.271	0.527	1.18293e-26
HS2ST1	9.97404e-40	-0.537452	0.079	0.308	2.10113e-35
SLIRP	6.83863e-30	-0.537328	0.718	0.769	1.44063e-25
NRCAM	4.03145e-16	-0.537215	0.463	0.621	8.49266e-12
GAR1	7.71364e-42	-0.536608	0.117	0.38	1.62496e-37
BLCAP	6.71192e-48	-0.536115	0.097	0.37	1.41393e-43
ID3	6.77578e-37	-0.533831	0.036	0.217	1.42739e-32
MAFK	7.46851e-30	-0.532033	0.188	0.43	1.57332e-25
TPM3	2.21455e-29	-0.531574	0.253	0.507	4.66516e-25
MDH2	1.5386e-27	-0.530561	0.353	0.606	3.24122e-23
FAM13A	1.49028e-31	-0.529574	0.055	0.233	3.13942e-27
CCT3	2.55429e-25	-0.528629	0.391	0.615	5.38088e-21
UBA52	1.10613e-69	-0.528264	0.927	0.895	2.33018e-65
METAP2	6.3172e-30	-0.527793	0.271	0.531	1.33078e-25
HSPA8	1.33114e-63	-0.527572	0.946	0.918	2.80417e-59
CEBPB	5.93414e-44	-0.527521	0.06	0.289	1.25009e-39
FKBP11	3.4119e-31	-0.527444	0.158	0.392	7.18752e-27
RPL32	1.93811e-73	-0.526704	0.958	0.944	4.08283e-69
HOMER3	1.98502e-48	-0.526412	0.018	0.218	4.18164e-44
LYRM4	1.04946e-40	-0.525202	0.102	0.349	2.21079e-36
CCDC6	3.86784e-38	-0.524372	0.11	0.353	8.148e-34
SELENOF	1.31902e-22	-0.52293	0.467	0.635	2.77864e-18
ENSGALG00010023622	4.14738e-22	-0.522235	0.088	0.247	8.73688e-18
YWHAE	3.05702e-27	-0.522024	0.661	0.747	6.43991e-23
SSB	5.43985e-27	-0.521756	0.157	0.373	1.14596e-22
APLP2	6.55859e-15	-0.521209	0.569	0.706	1.38163e-10
CISD2	6.38205e-23	-0.520846	0.345	0.556	1.34444e-18
MRPL17	7.2993e-22	-0.519223	0.436	0.621	1.53767e-17
PNO1	1.97493e-32	-0.516925	0.088	0.295	4.16038e-28
MRPS15	5.52156e-29	-0.516895	0.315	0.563	1.16317e-24
RASA3	8.32799e-31	-0.516572	0.059	0.236	1.75438e-26
STIP1	5.63673e-32	-0.515551	0.213	0.473	1.18743e-27
YWHAG	2.19274e-21	-0.515465	0.397	0.619	4.61923e-17
SNRPF	3.3875e-29	-0.515455	0.399	0.624	7.13611e-25
TNFRSF21	1.75197e-17	-0.514671	0.446	0.604	3.69071e-13
STK40	4.75755e-41	-0.514351	0.056	0.272	1.00222e-36
ADGRG1	2.54529e-32	-0.514203	0.165	0.408	5.36191e-28
ENSGALG00010005572	7.16245e-37	-0.514084	0.15	0.409	1.50884e-32
CLN6	1.7253e-20	-0.513692	0.43	0.596	3.63452e-16
MARK3	1.74893e-19	-0.513347	0.426	0.62	3.68429e-15
RPL37	4.13234e-83	-0.513207	0.977	0.953	8.7052e-79
ENSGALG00010005353	1.3796e-41	-0.511925	0.093	0.342	2.90628e-37
DPP10	3.25183e-30	-0.511638	0.062	0.24	6.85032e-26
WDR1	1.11253e-32	-0.511371	0.169	0.424	2.34366e-28
COX2	1.23253e-28	-0.510563	0.93	0.938	2.59644e-24
RAB6A	2.36304e-23	-0.510365	0.673	0.768	4.97799e-19
SRPK1	4.05521e-36	-0.509355	0.195	0.468	8.54271e-32
ENSGALG00010021886	1.37867e-50	-0.508866	0	0.182	2.90431e-46
VIM	3.44123e-58	-0.508798	0.954	0.956	7.24929e-54
PDCD6	4.50672e-31	-0.508383	0.196	0.451	9.49386e-27
TGFB1	1.46637e-33	-0.506905	0.042	0.215	3.08906e-29
SNRPE	1.31366e-23	-0.506141	0.555	0.696	2.76737e-19
CCT5	6.06938e-27	-0.506138	0.304	0.542	1.27858e-22
IFITM5	3.17144e-20	-0.505145	0.788	0.775	6.68096e-16
AFAP1L2	8.26013e-52	-0.504245	0.026	0.248	1.74008e-47
ENSGALG00010001929	1.02948e-24	-0.503566	0.317	0.549	2.16871e-20
RFTN2	1.50206e-28	-0.503443	0.153	0.381	3.16423e-24
CFAP36	2.35312e-27	-0.503424	0.238	0.479	4.95708e-23
ACTR3	1.06199e-32	-0.501914	0.159	0.41	2.23718e-28
ANXA5	1.71749e-28	-0.50153	0.132	0.347	3.61806e-24
MSRA	5.52224e-22	-0.500302	0.221	0.428	1.16332e-17
DNAJA1	1.1487e-20	-0.500186	0.33	0.549	2.41985e-16
GABRG3	8.35376e-38	-0.499292	0.021	0.19	1.7598e-33
SFPQ	1.61838e-26	-0.49811	0.265	0.503	3.40928e-22
F3	5.56253e-09	-0.497569	0.813	0.784	0.00011718
C19orf70	2.79048e-25	-0.497542	0.454	0.656	5.87843e-21
NEO1	2.97054e-16	-0.494972	0.299	0.479	6.25774e-12
SEC14L1	7.50788e-35	-0.493877	0.122	0.361	1.58161e-30
PFN2	6.12356e-19	-0.492235	0.372	0.582	1.28999e-14
DYNLT1	1.92508e-31	-0.491813	0.193	0.444	4.05537e-27
RPL29	5.29509e-70	-0.490842	0.96	0.922	1.11546e-65
HNRNPDL	3.55272e-22	-0.490549	0.555	0.711	7.48416e-18
RAD18	2.47238e-42	-0.490304	0.035	0.235	5.20832e-38
CDC37	4.09342e-30	-0.49007	0.152	0.384	8.62319e-26
RPS20	1.10141e-53	-0.490003	0.95	0.92	2.32024e-49
NRXN3	6.57576e-08	-0.489485	0.307	0.431	0.00138525
NUCKS1	1.5443e-23	-0.488848	0.39	0.608	3.25323e-19
GLIPR2	6.50211e-36	-0.488701	0.011	0.158	1.36973e-31
PHTF2	7.20072e-44	-0.487961	0.061	0.293	1.5169e-39
PAPSS2	1.08453e-50	-0.487938	0.006	0.199	2.28467e-46
SNRPN	4.28298e-24	-0.487815	0.262	0.485	9.02253e-20
TFPI2	9.61424e-34	-0.487205	0.013	0.155	2.02534e-29
GALNT2	7.73703e-30	-0.486486	0.076	0.26	1.62988e-25
SERBP1	4.24087e-23	-0.485998	0.639	0.724	8.93382e-19
CHMP4B	1.71553e-24	-0.485666	0.312	0.555	3.61395e-20
TMTC1	4.34506e-32	-0.483796	0.034	0.194	9.1533e-28
SMARCA5	1.45907e-40	-0.483096	0.074	0.304	3.07368e-36
ETV4	2.1928e-51	-0.482774	0.015	0.222	4.61934e-47
UCHL3	2.99399e-27	-0.482436	0.219	0.457	6.30713e-23
RWDD4	6.15022e-25	-0.482261	0.293	0.525	1.29561e-20
FRZB	1.80579e-47	-0.481734	0.02	0.22	3.80409e-43
TMEM258	7.75976e-21	-0.481723	0.471	0.646	1.63467e-16
ARHGDIG	2.70276e-42	-0.481684	0.054	0.274	5.69364e-38
ENSGALG00010008740	8.04727e-35	-0.481503	0.006	0.143	1.69524e-30
CAB39	1.79835e-38	-0.481502	0.105	0.347	3.7884e-34
PXN	1.59267e-33	-0.481402	0.063	0.254	3.35513e-29
CTNNAL1	4.17768e-08	-0.481333	0.334	0.439	0.000880069
RPN1	6.61913e-23	-0.480738	0.382	0.609	1.39439e-18
MRPL20	4.81495e-20	-0.480315	0.454	0.626	1.01432e-15
CDK2AP2	2.21772e-25	-0.480315	0.284	0.521	4.67185e-21
CFL2	2.27796e-25	-0.479153	0.329	0.567	4.79876e-21
GNLY	6.02504e-12	-0.478414	0.074	0.177	1.26923e-07
ARHGAP18	4.8979e-51	-0.478062	0.088	0.371	1.03179e-46
MAPRE1	1.80005e-21	-0.476871	0.364	0.581	3.79199e-17
SERINC3	3.44673e-30	-0.476786	0.127	0.348	7.26089e-26
HIST1H2B5	4.79085e-25	-0.476759	0.139	0.333	1.00924e-20
UQCRHL	6.7093e-25	-0.476577	0.672	0.757	1.41338e-20
MARCKSL1	3.12455e-33	-0.476401	0.083	0.287	6.58218e-29
KHDRBS3	2.06628e-21	-0.475894	0.141	0.321	4.35283e-17
NMT1	4.05865e-26	-0.475605	0.14	0.349	8.54996e-22
PDAP1	5.42749e-26	-0.474387	0.259	0.5	1.14336e-21
PLEKHA3	2.01692e-30	-0.471583	0.147	0.375	4.24884e-26
EVL	8.53255e-26	-0.471577	0.181	0.402	1.79747e-21
POMP	2.45205e-26	-0.471565	0.245	0.488	5.16548e-22
SHFM1	4.97724e-25	-0.471465	0.732	0.769	1.0485e-20
CHCHD7	3.7179e-38	-0.470005	0.069	0.285	7.83214e-34
HDGF	9.88325e-21	-0.469511	0.544	0.694	2.08201e-16
AKAP13	1.41385e-14	-0.468322	0.425	0.595	2.97842e-10
CSGALNACT2	4.40901e-34	-0.467825	0.071	0.271	9.28802e-30
CD59	1.74022e-21	-0.467329	0.2	0.403	3.66596e-17
AHR1B	1.26737e-27	-0.466967	0.121	0.322	2.66984e-23
NOP16	2.5719e-37	-0.466774	0.117	0.363	5.41796e-33
ENSGALG00010000255	1.30909e-26	-0.465895	0.254	0.488	2.75772e-22
LYPD1	1.22053e-44	-0.46539	0.009	0.184	2.57118e-40
ATP5MC1	1.88065e-30	-0.463781	0.654	0.796	3.96179e-26
IPO5	2.32778e-37	-0.463418	0.071	0.285	4.9037e-33
CLTA	2.29825e-14	-0.462708	0.582	0.75	4.84149e-10
DUSP5	7.69342e-46	-0.461219	0.013	0.198	1.6207e-41
SDCBP	2.29933e-22	-0.460293	0.038	0.163	4.84378e-18
SLC38A1	2.21494e-25	-0.460088	0.046	0.19	4.666e-21
FOXP1	6.24542e-13	-0.459127	0.037	0.119	1.31566e-08
ODC	8.48535e-32	-0.458752	0.179	0.435	1.78752e-27
HNRNPH3	2.31433e-22	-0.458113	0.571	0.741	4.87537e-18
EIF3B	8.66044e-29	-0.457615	0.131	0.345	1.82441e-24
ATP5F1AZ	2.10991e-18	-0.457188	0.336	0.546	4.44474e-14
RPL10A	2.06801e-41	-0.456895	0.883	0.861	4.35647e-37
AFF2	3.48842e-21	-0.453943	0.152	0.339	7.3487e-17
PLEKHM3	6.72811e-20	-0.452883	0.233	0.437	1.41734e-15
ATAD3A	6.01179e-45	-0.452803	0.032	0.239	1.26644e-40
BCAR1	1.63792e-40	-0.452362	0.028	0.213	3.45044e-36
RPL36	6.01329e-52	-0.452321	0.946	0.924	1.26676e-47
VAMP2	1.63855e-42	-0.452017	0.019	0.201	3.45178e-38
ENSGALG00010014072	3.92371e-32	-0.45182	0.002	0.122	8.26568e-28
ADSS2	1.59534e-30	-0.451368	0.129	0.351	3.36075e-26
METRN	8.05534e-37	-0.451335	0.057	0.258	1.69694e-32
NLGN1	1.41441e-16	-0.450601	0.295	0.498	2.9796e-12
PLEKHO2	7.30684e-18	-0.450452	0.349	0.541	1.53926e-13
HIGD1C	2.56057e-27	-0.449235	0.181	0.411	5.39409e-23
PPID	3.1384e-31	-0.446637	0.139	0.371	6.61136e-27
NAP1L1	1.42717e-21	-0.445967	0.425	0.635	3.00648e-17
CTPS1	7.54481e-36	-0.445845	0.037	0.214	1.58939e-31
COPS7B	2.07044e-40	-0.445748	0.039	0.237	4.36158e-36
UBQLN1	9.09429e-29	-0.443352	0.129	0.347	1.9158e-24
CCT8	9.04137e-30	-0.443306	0.245	0.501	1.90465e-25
PLCB1	1.4207e-18	-0.443097	0.153	0.325	2.99285e-14
CHCHD3	9.47017e-29	-0.441633	0.222	0.473	1.99499e-24
KAZALD1	7.02915e-46	-0.441551	0.004	0.175	1.48076e-41
BCAR3	1.1328e-24	-0.441362	0.057	0.207	2.38636e-20
CDKAL1	3.50788e-13	-0.440445	0.269	0.446	7.38971e-09
CDK5RAP1	1.52144e-10	-0.439485	0.028	0.092	3.20506e-06
PIK3R1	3.20137e-17	-0.439347	0.234	0.428	6.74401e-13
DRD1	3.00165e-37	-0.439336	0.029	0.204	6.32328e-33
SURF4	2.61139e-22	-0.438612	0.21	0.426	5.50115e-18
SLC25A6	2.64176e-18	-0.438511	0.45	0.659	5.56513e-14
FUNDC2	3.06599e-18	-0.438405	0.224	0.418	6.45882e-14
EEF1E1	1.36598e-29	-0.437621	0.16	0.399	2.87757e-25
PLS3	3.30593e-24	-0.437407	0.177	0.389	6.96427e-20
SLC25A17	8.12956e-19	-0.436916	0.259	0.456	1.71257e-14
PKIA	3.55119e-23	-0.43687	0.231	0.451	7.48094e-19
TIMM10	1.85807e-17	-0.436409	0.577	0.702	3.91422e-13
ATP5J2	2.53111e-30	-0.436228	0.807	0.818	5.33203e-26
NHP2	1.75511e-24	-0.436	0.292	0.526	3.69732e-20
ATIC	1.86502e-28	-0.435967	0.124	0.335	3.92884e-24
RABGGTB	1.60376e-27	-0.435607	0.121	0.328	3.37848e-23
NFKBIA	5.30147e-16	-0.435454	0.036	0.132	1.11681e-11
NAXD	1.52131e-17	-0.435293	0.324	0.524	3.2048e-13
USP10	4.83906e-24	-0.434646	0.314	0.553	1.0194e-19
TEAD4	8.41685e-35	-0.434277	0.051	0.239	1.77309e-30
SAR1B	1.54645e-25	-0.434085	0.134	0.337	3.25774e-21
CLDN11	1.40034e-41	-0.433579	0.007	0.169	2.94995e-37
FANCD2	8.38019e-21	-0.433151	0.717	0.771	1.76537e-16
NAV2	2.35787e-11	-0.433103	0.607	0.676	4.96708e-07
TPD52	6.42393e-23	-0.43306	0.112	0.292	1.35327e-18
ETFA	2.77113e-24	-0.431931	0.157	0.363	5.83766e-20
SLC4A7	5.62111e-34	-0.431834	0.091	0.309	1.18414e-29
NUTF2	7.71115e-21	-0.431192	0.162	0.351	1.62443e-16
ENSGALG00010029333	6.01688e-16	-0.431128	0.486	0.645	1.26752e-11
ADGRB1	7.96201e-23	-0.431113	0.087	0.247	1.67728e-18
SSR3	7.50686e-16	-0.430109	0.277	0.461	1.58139e-11
TLN1	1.15538e-21	-0.429348	0.104	0.273	2.43392e-17
SYNJ2	1.09905e-35	-0.429093	0.028	0.195	2.31526e-31
TMED7	7.04467e-20	-0.428184	0.351	0.563	1.48403e-15
DOK5	1.91924e-14	-0.428181	0.294	0.473	4.04307e-10
UHRF1	6.29999e-35	-0.427339	0.007	0.146	1.32716e-30
ATP5L	1.95089e-48	-0.427288	0.913	0.877	4.10974e-44
SLK	3.61107e-31	-0.426078	0.084	0.282	7.60707e-27
ENSGALG00010027362	7.03653e-63	-0.425843	0.958	0.943	1.48231e-58
DKC1	4.76845e-33	-0.425401	0.071	0.268	1.00452e-28
SELENOK	3.19271e-27	-0.42483	0.125	0.334	6.72577e-23
RAD23A	1.14329e-18	-0.424158	0.374	0.583	2.40845e-14
PSMB7	3.48734e-16	-0.42409	0.434	0.612	7.34644e-12
AGO3	3.96943e-28	-0.423889	0.065	0.238	8.362e-24
ENSGALG00010026516	1.55694e-28	-0.423052	0.054	0.219	3.27986e-24
LRPAP1	2.5113e-10	-0.422863	0.494	0.627	5.29029e-06
RBPMS	2.40261e-26	-0.422851	0.091	0.272	5.06133e-22
MOSPD2	4.80448e-20	-0.422707	0.034	0.146	1.01211e-15
RBFOX2	4.78012e-28	-0.421844	0.129	0.34	1.00698e-23
SLC5A6	2.07921e-33	-0.420962	0.026	0.183	4.38007e-29
ERLIN2	2.61102e-26	-0.420897	0.191	0.424	5.50038e-22
YWHAQ	4.58035e-17	-0.420367	0.708	0.781	9.64897e-13
MAP2K2	1.14295e-24	-0.420297	0.057	0.208	2.40775e-20
TSPAN4	1.17356e-21	-0.419063	0.027	0.139	2.47222e-17
PPA1	8.98028e-16	-0.418154	0.283	0.479	1.89179e-11
FAM53B	8.56646e-36	-0.416589	0.068	0.273	1.80461e-31
ANXA7	1.38621e-26	-0.416026	0.056	0.215	2.92018e-22
EIF2S3	1.70129e-22	-0.415738	0.245	0.479	3.58395e-18
ETF1	6.60165e-18	-0.414919	0.33	0.541	1.3907e-13
DUSP7	7.48585e-32	-0.414361	0.017	0.158	1.57697e-27
TUBD1	4.29164e-20	-0.414215	0.014	0.107	9.04077e-16
RARS	4.75614e-21	-0.413389	0.227	0.442	1.00193e-16
GTPBP4	1.48596e-31	-0.4129	0.057	0.239	3.13033e-27
PITPNA	1.09085e-17	-0.412212	0.311	0.519	2.29798e-13
ENSGALG00010029508	3.19792e-47	-0.411702	0.021	0.222	6.73673e-43
SLC37A3	3.90232e-35	-0.410646	0.033	0.204	8.22062e-31
ENSGALG00010015900	3.38839e-33	-0.410335	0.031	0.193	7.13798e-29
MPP1	1.27643e-21	-0.410209	0.019	0.122	2.68892e-17
RRP12	5.36039e-29	-0.409372	0.048	0.21	1.12922e-24
PIGBOS1	1.21779e-18	-0.407417	0.381	0.593	2.56539e-14
ANAPC11	5.14274e-26	-0.407313	0.194	0.423	1.08337e-21
SYT1	5.00945e-14	-0.407143	0.434	0.631	1.05529e-09
LIFR	1.25697e-17	-0.405273	0.239	0.429	2.64793e-13
CPLANE2	7.35198e-21	-0.40518	0.213	0.422	1.54877e-16
MBNL3	4.195e-15	-0.404414	0.407	0.601	8.83718e-11
BYSL	1.15303e-21	-0.404022	0.122	0.3	2.42898e-17
MICALL1	2.24237e-26	-0.403105	0.068	0.233	4.72377e-22
GNG5	2.33229e-19	-0.402479	0.495	0.643	4.91321e-15
TMEM201	8.29642e-15	-0.401647	0.187	0.357	1.74772e-10
RPL6	1.81638e-39	-0.401553	0.912	0.904	3.82638e-35
SUCO	7.47367e-26	-0.401524	0.093	0.273	1.5744e-21
NR2F2	1.40382e-08	-0.401235	0.469	0.579	0.000295729
NDUFV3	2.93328e-19	-0.400856	0.306	0.518	6.17924e-15
MYL12A	1.24398e-17	-0.399971	0.346	0.546	2.62057e-13
COX7C	8.55208e-45	-0.399799	0.943	0.89	1.80158e-40
ENSGALG00010024682	1.66312e-29	-0.399248	0.856	0.907	3.50353e-25
RTRAF	6.42103e-16	-0.399158	0.367	0.562	1.35265e-11
NPL	2.69464e-23	-0.398975	0.105	0.285	5.67653e-19
GOT2	4.41304e-21	-0.398407	0.156	0.35	9.29651e-17
NSA2	7.49497e-18	-0.398081	0.428	0.639	1.57889e-13
JAGN1	1.55343e-20	-0.396788	0.271	0.488	3.27246e-16
CBX3	5.27759e-17	-0.396425	0.396	0.589	1.11178e-12
SDHAF2	3.31972e-22	-0.396336	0.226	0.453	6.99333e-18
SPCS3	1.85039e-18	-0.396286	0.282	0.482	3.89803e-14
SPTY2D1	1.86732e-20	-0.396106	0.13	0.304	3.9337e-16
C5orf24	4.61099e-17	-0.395922	0.31	0.521	9.7135e-13
CUBN	1.12835e-24	-0.395861	0.129	0.324	2.37699e-20
FAM135A	5.12869e-22	-0.395821	0.092	0.253	1.08041e-17
UPRT	3.90658e-41	-0.395207	0.025	0.21	8.2296e-37
RANBP1	1.59976e-33	-0.394722	0.129	0.367	3.37006e-29
GCSH	1.88503e-19	-0.394407	0.186	0.376	3.97101e-15
ENSGALG00010000798	6.46841e-09	-0.393541	0.125	0.225	0.000136264
SET	9.12782e-20	-0.392965	0.62	0.738	1.92287e-15
RPL31	2.18692e-35	-0.392839	0.887	0.862	4.60697e-31
COA3	3.26471e-13	-0.392086	0.496	0.648	6.87743e-09
RBM19	1.01632e-29	-0.392078	0.055	0.226	2.14098e-25
EIF3I	4.58785e-22	-0.39167	0.246	0.474	9.66477e-18
ITPKA	4.6988e-36	-0.391116	0.025	0.191	9.89849e-32
ENSGALG00010011531	2.30691e-18	-0.391073	0.314	0.514	4.85974e-14
UAP1	1.934e-22	-0.390518	0.068	0.215	4.07416e-18
KIFAP3	2.90773e-14	-0.390234	0.178	0.339	6.12543e-10
ENSGALG00010003928	4.47828e-16	-0.389537	0.555	0.683	9.43395e-12
CASP8	2.24189e-37	-0.389103	0.028	0.202	4.72277e-33
HSP90AB1	1.11388e-26	-0.387956	0.1	0.292	2.34651e-22
USP36	4.55511e-33	-0.387058	0.034	0.199	9.59579e-29
VCL	1.37478e-20	-0.386389	0.188	0.388	2.8961e-16
ENSGALG00010024234	3.05116e-15	-0.386299	0.253	0.434	6.42757e-11
JMY	5.30494e-23	-0.385953	0.035	0.159	1.11754e-18
ITPA	8.8517e-29	-0.385441	0.114	0.326	1.8647e-24
RFFL	3.26754e-33	-0.385154	0.024	0.179	6.88341e-29
ENSGALG00010004240	7.85438e-25	-0.384473	0.178	0.393	1.6546e-20
ENSGALG00010015936	1.56007e-50	-0.384007	0.971	0.939	3.28645e-46
ZEB1	6.28771e-22	-0.383962	0.107	0.278	1.32457e-17
NONO	1.78077e-20	-0.383819	0.262	0.486	3.75137e-16
THOP1	1.61704e-23	-0.383611	0.132	0.328	3.40647e-19
WDR3	1.483e-29	-0.383445	0.082	0.274	3.12409e-25
ARHGDIA	1.68743e-17	-0.383354	0.254	0.463	3.55474e-13
TCIRG1	1.3627e-31	-0.381661	0.035	0.195	2.87067e-27
IFRD1	9.62119e-27	-0.381551	0.089	0.274	2.0268e-22
PSMA1	1.08923e-14	-0.379641	0.304	0.491	2.29457e-10
TBL1X	3.97033e-14	-0.378306	0.577	0.699	8.36391e-10
ACOT13	3.98437e-21	-0.378276	0.174	0.373	8.39348e-17
CAST	9.35692e-25	-0.377978	0.049	0.195	1.97113e-20
PRDX4	4.50645e-10	-0.377935	0.703	0.708	9.49328e-06
RAN	1.24969e-17	-0.377887	0.454	0.63	2.63261e-13
MRPL54	6.44988e-15	-0.377822	0.478	0.639	1.35873e-10
PHLDB2	4.70432e-23	-0.377328	0.051	0.191	9.91013e-19
COPE	4.93453e-13	-0.37721	0.427	0.581	1.03951e-08
SLC16A3	3.89691e-18	-0.375876	0.199	0.39	8.20923e-14
GGCT	9.11232e-23	-0.375133	0.14	0.333	1.9196e-18
RRBP1	1.52605e-15	-0.374826	0.066	0.18	3.21479e-11
MRPL33	3.54144e-14	-0.374782	0.577	0.686	7.4604e-10
EIF4G2	1.68811e-15	-0.374342	0.571	0.698	3.55617e-11
ABR	5.91669e-25	-0.374153	0.182	0.406	1.24641e-20
ANXA11	2.25943e-25	-0.373991	0.019	0.137	4.75971e-21
LSM12	2.74975e-22	-0.373301	0.315	0.539	5.79262e-18
IER5L	7.08058e-29	-0.373047	0.088	0.28	1.49159e-24
SHISA5	3.54322e-19	-0.372898	0.061	0.19	7.46415e-15
HDAC2	1.58633e-18	-0.372317	0.166	0.348	3.34176e-14
AUP1	1.65143e-17	-0.372286	0.127	0.287	3.4789e-13
DYNC1LI1	2.4985e-18	-0.37115	0.2	0.397	5.26333e-14
ENSGALG00010028892	1.11448e-36	-0.370668	0.001	0.136	2.34777e-32
ENSGALG00010019004	7.70571e-33	-0.370399	0.056	0.242	1.62329e-28
DDX21	9.99976e-32	-0.369611	0.037	0.2	2.10655e-27
CD63	3.87663e-08	-0.369455	0.657	0.719	0.000816651
POLR1E	4.8037e-26	-0.369302	0.062	0.223	1.01195e-21
NARS	7.80893e-19	-0.368964	0.292	0.505	1.64503e-14
ENSGALG00010011660	4.85702e-23	-0.368598	0.162	0.37	1.02318e-18
XPA	8.20994e-18	-0.368312	0.23	0.432	1.72951e-13
PITRM1	1.98919e-32	-0.366644	0.049	0.226	4.19044e-28
EIF2S1	3.83711e-16	-0.366638	0.175	0.346	8.08326e-12
SLC38A2	1.24776e-10	-0.366245	0.267	0.421	2.62852e-06
RRP15	3.55705e-24	-0.366181	0.072	0.234	7.49329e-20
HNRNPA2B1	9.62985e-25	-0.365358	0.057	0.21	2.02862e-20
IFT27	2.18437e-27	-0.364988	0.069	0.242	4.6016e-23
TRIAP1	1.1265e-28	-0.364844	0.146	0.374	2.37308e-24
KLHL29	7.60869e-10	-0.364471	0.314	0.468	1.60285e-05
PDGFA	2.78771e-28	-0.364329	0.011	0.13	5.87259e-24
IMP4	1.06573e-32	-0.364207	0.112	0.341	2.24507e-28
YWHAB	1.40793e-14	-0.364089	0.516	0.658	2.96595e-10
CTNNA2	1.67107e-06	-0.364027	0.189	0.279	0.0352028
TUBB3	1.8022e-18	-0.363943	0.118	0.272	3.79651e-14
FCF1	1.34894e-20	-0.363577	0.069	0.212	2.84168e-16
SRSF7L.1	2.16767e-17	-0.363488	0.38	0.591	4.56642e-13
ENSGALG00010024944	3.3291e-14	-0.363433	0.301	0.491	7.01308e-10
SNRPB2	4.59188e-17	-0.362371	0.208	0.394	9.67325e-13
TRPM2	4.19331e-23	-0.362148	0.042	0.173	8.83363e-19
PPIP5K2	2.178e-25	-0.361868	0.04	0.181	4.58818e-21
TRA2B	1.53005e-13	-0.360838	0.344	0.532	3.22321e-09
ENSGALG00010029140	1.57592e-09	-0.360279	0.254	0.401	3.31982e-05
BRIX1	4.5976e-18	-0.35974	0.117	0.275	9.6853e-14
ENSGALG00010003260	2.12411e-08	-0.359114	0.009	0.048	0.000447465
TSHZ2	1.48795e-16	-0.358506	0.147	0.307	3.13451e-12
AP2M1	3.59743e-18	-0.357769	0.423	0.626	7.57835e-14
POP5	4.65466e-21	-0.357518	0.16	0.351	9.8055e-17
RBX1	1.03986e-12	-0.357006	0.395	0.562	2.19057e-08
BICD2	1.01581e-13	-0.35682	0.372	0.548	2.1399e-09
CRYGS	1.08375e-36	-0.356654	0	0.133	2.28303e-32
DUSP6	2.87765e-21	-0.356306	0.143	0.325	6.06206e-17
KCNK15	1.29601e-22	-0.356126	0.002	0.087	2.73018e-18
PKLR	1.4957e-42	-0.355992	0.979	0.948	3.15084e-38
SRSF1	1.09392e-15	-0.354819	0.314	0.517	2.30444e-11
NUDT16L1	1.02441e-11	-0.354405	0.563	0.701	2.15802e-07
RAB10	9.93167e-18	-0.354372	0.265	0.468	2.09221e-13
LMCD1	8.39886e-22	-0.353824	0.015	0.115	1.7693e-17
ABCE1	3.22807e-20	-0.35358	0.128	0.303	6.80024e-16
SMIM19	4.20554e-22	-0.352944	0.147	0.342	8.85939e-18
NRSN1	6.15966e-23	-0.352637	0.083	0.245	1.29759e-18
COL4A1	3.74184e-20	-0.352186	0.001	0.075	7.88256e-16
HIST1H2B7	1.60886e-15	-0.351961	0.18	0.344	3.38923e-11
TOMM20	1.47444e-14	-0.351743	0.365	0.549	3.10606e-10
ATP5PB	1.25316e-13	-0.351273	0.505	0.674	2.6399e-09
CDK14	2.33357e-08	-0.351055	0.433	0.576	0.000491591
EIF2B2	2.41563e-24	-0.350665	0.103	0.286	5.08877e-20
PLEKHB2	1.37232e-09	-0.350424	0.295	0.457	2.89093e-05
PYCR1	2.49517e-29	-0.34959	0.015	0.145	5.25632e-25
MAPKAPK2	6.93696e-22	-0.349508	0.187	0.392	1.46134e-17
TCF25	3.5616e-16	-0.349413	0.388	0.596	7.50286e-12
MICAL2	2.65246e-19	-0.348922	0.011	0.096	5.58768e-15
RPL8	5.60969e-34	-0.348771	0.921	0.902	1.18174e-29
ADAM10	1.29364e-14	-0.348659	0.185	0.354	2.72519e-10
PSMD6	2.17863e-19	-0.348647	0.179	0.372	4.5895e-15
ENSGALG00010020018	3.05051e-46	-0.348489	0.002	0.172	6.42621e-42
GALE	3.53495e-24	-0.348352	0.077	0.242	7.44673e-20
IFNGR2	1.60455e-22	-0.348251	0.119	0.301	3.38015e-18
NDUFB5	8.17062e-12	-0.348162	0.575	0.682	1.72122e-07
URI1	1.27532e-16	-0.348132	0.235	0.435	2.68659e-12
ENSGALG00010017943	7.38879e-16	-0.347749	0.093	0.223	1.55652e-11
ACTN1	5.86487e-24	-0.347489	0.038	0.171	1.23549e-19
LAP3	6.19312e-24	-0.347308	0.107	0.289	1.30464e-19
SPINT1	2.35406e-34	-0.347082	0.011	0.153	4.95906e-30
RPL27A	2.89786e-30	-0.346588	0.919	0.881	6.10464e-26
FGF18	3.1541e-19	-0.345963	0.02	0.114	6.64442e-15
GORASP2	4.80773e-16	-0.345651	0.114	0.259	1.0128e-11
CDK17	3.07786e-15	-0.344882	0.222	0.41	6.48381e-11
ERGIC1	5.4012e-19	-0.344352	0.232	0.442	1.13782e-14
ZFP36L1	6.40182e-09	-0.343691	0.613	0.675	0.000134861
NSG1	9.45149e-20	-0.34359	0.226	0.436	1.99105e-15
ENSGALG00010029498	1.36144e-14	-0.342286	0.348	0.541	2.86801e-10
ENSGALG00010023487	4.17609e-07	-0.342126	0.367	0.51	0.00879735
ENSGALG00010028009	1.08938e-31	-0.342104	0.054	0.233	2.29489e-27
SLC25A5	2.25909e-12	-0.342082	0.441	0.62	4.75899e-08
ENSGALG00010008888	1.25947e-12	-0.342008	0.199	0.358	2.65319e-08
CKS1B	1.30783e-28	-0.341661	0.028	0.169	2.75508e-24
RHOA	5.75125e-16	-0.34145	0.753	0.792	1.21156e-11
RPL7L1	7.82574e-11	-0.341231	0.182	0.321	1.64857e-06
PBX1	2.12595e-15	-0.34103	0.254	0.444	4.47852e-11
STAB1	1.51379e-12	-0.340942	0.013	0.073	3.18895e-08
ZYX	1.76334e-19	-0.340792	0.095	0.249	3.71466e-15
ENSGALG00010024766	2.9852e-33	-0.340754	0.011	0.149	6.28862e-29
GTF2H5	1.691e-10	-0.340498	0.538	0.641	3.56226e-06
LAMP1	1.03273e-07	-0.340044	0.197	0.316	0.00217556
LRP8	1.33897e-23	-0.339636	0.061	0.21	2.82068e-19
UBE2L3	1.0604e-21	-0.3393	0.259	0.491	2.23383e-17
HMGA2	1.05153e-27	-0.338929	0.007	0.119	2.21516e-23
GLI2	1.77821e-10	-0.338581	0.258	0.409	3.74598e-06
ENSGALG00010025255	2.89218e-32	-0.338556	0.009	0.141	6.09267e-28
NABP1	4.56639e-25	-0.338096	0.052	0.201	9.61955e-21
COPB1	2.98904e-20	-0.337968	0.097	0.257	6.2967e-16
ENSGALG00010000707	2.05716e-11	-0.337904	0.226	0.38	4.33361e-07
IFFO2	4.32477e-22	-0.337803	0.126	0.308	9.11055e-18
MRPL18	1.89474e-16	-0.337654	0.211	0.4	3.99146e-12
P3H1	2.46779e-21	-0.337209	0.059	0.197	5.19864e-17
EMP1	2.27441e-17	-0.336975	0.001	0.065	4.79126e-13
SERTAD2	1.69307e-14	-0.33691	0.194	0.364	3.56663e-10
RPL5	5.4347e-16	-0.336731	0.805	0.818	1.14487e-11
LMNB2	3.80208e-25	-0.336514	0.068	0.231	8.00947e-21
DLG3	4.85511e-14	-0.336056	0.301	0.472	1.02278e-09
ENSGALG00010000561	7.41759e-26	-0.33574	0.892	0.89	1.56259e-21
SYF2	4.80808e-15	-0.335708	0.245	0.431	1.01287e-10
LRFN5	6.92265e-28	-0.334906	0.027	0.164	1.45833e-23
CD164	4.4579e-09	-0.334749	0.213	0.351	9.39102e-05
PENK	2.51616e-18	-0.334723	0.062	0.182	5.30054e-14
DNAJC15	1.33873e-25	-0.334149	0.116	0.315	2.82017e-21
PDZRN3	1.27264e-29	-0.33414	0.007	0.127	2.68095e-25
CMIP	5.44061e-17	-0.333975	0.048	0.158	1.14612e-12
CCDC59	8.68307e-22	-0.333498	0.086	0.245	1.82918e-17
PTPN13	1.20761e-21	-0.333315	0.188	0.392	2.54395e-17
RPL15	1.32302e-34	-0.333281	0.932	0.904	2.78708e-30
BMS1	5.37609e-22	-0.333263	0.056	0.197	1.13253e-17
ADGRD2	2.70367e-28	-0.333238	0.017	0.145	5.69555e-24
AHSA1	2.61295e-17	-0.333016	0.227	0.428	5.50444e-13
ENSGALG00010021255	8.18596e-17	-0.332884	0.206	0.392	1.72445e-12
RDH10	1.97293e-08	-0.332833	0.09	0.172	0.000415617
BLOC1S1	2.35851e-10	-0.332263	0.379	0.545	4.96843e-06
PTPRA	4.15462e-17	-0.332262	0.092	0.23	8.75212e-13
METRNL	1.05825e-20	-0.332028	0.025	0.132	2.2293e-16
EEF1B2	6.82356e-14	-0.331732	0.705	0.757	1.43745e-09
BRPF1	1.22559e-24	-0.33162	0.026	0.15	2.58183e-20
PPRC1	2.47191e-33	-0.331573	0.013	0.154	5.20732e-29
HSPA9	2.06079e-08	-0.331313	0.289	0.437	0.000434125
ST6GALNAC4	2.14045e-21	-0.330978	0.11	0.282	4.50907e-17
C2H6ORF62	1.07456e-14	-0.330517	0.248	0.437	2.26367e-10
ENSGALG00010024655	1.22732e-23	-0.330325	0.065	0.218	2.58548e-19
EPRS	1.1425e-18	-0.329996	0.238	0.442	2.40679e-14
RFKL	3.3263e-24	-0.329877	0.046	0.186	7.00718e-20
DHX15	1.11627e-16	-0.329631	0.127	0.285	2.35153e-12
C10orf2	4.37094e-26	-0.329567	0.043	0.189	9.20783e-22
EHD3	4.20652e-23	-0.329329	0.071	0.226	8.86146e-19
NTMT1	3.09776e-17	-0.329281	0.255	0.459	6.52574e-13
GMPPB	2.10981e-23	-0.329178	0.12	0.309	4.44452e-19
PSMA2	6.09905e-13	-0.329166	0.306	0.486	1.28483e-08
RHBDF1	8.19578e-22	-0.328908	0.046	0.176	1.72652e-17
TIMM8A	3.84773e-22	-0.328616	0.15	0.347	8.10562e-18
NDFIP2	2.04507e-10	-0.328599	0.5	0.627	4.30814e-06
PRKAR1A	6.9206e-14	-0.328511	0.376	0.576	1.45789e-09
MRPL3	5.72062e-21	-0.32822	0.058	0.195	1.20511e-16
ARL4A	5.0166e-19	-0.327891	0.107	0.263	1.0568e-14
PSMC5	1.23928e-11	-0.327668	0.406	0.586	2.61066e-07
ATP5I	3.07601e-18	-0.32709	0.888	0.886	6.47992e-14
SPART	3.03452e-19	-0.326694	0.06	0.188	6.39253e-15
ENSGALG00010014113	9.59761e-20	-0.326656	0.006	0.087	2.02183e-15
LONRF2	2.09098e-16	-0.326609	0.079	0.205	4.40485e-12
PPP1CA	4.4126e-10	-0.326477	0.371	0.532	9.29559e-06
STARD13	4.05888e-12	-0.326457	0.055	0.145	8.55043e-08
TFG	1.74737e-19	-0.326456	0.161	0.352	3.681e-15
SMS	2.08503e-12	-0.326258	0.132	0.262	4.39232e-08
FAM102B	2.01694e-30	-0.325015	0.005	0.125	4.24889e-26
QARS	4.43995e-20	-0.324906	0.079	0.227	9.3532e-16
RALB	1.119e-15	-0.324495	0.125	0.275	2.35729e-11
CYP24A1	3.31756e-25	-0.324111	0	0.092	6.98876e-21
LRRFIP2	2.14111e-18	-0.323983	0.133	0.302	4.51046e-14
SSBP1	5.92885e-13	-0.323949	0.271	0.447	1.24897e-08
FAM13C	4.79116e-22	-0.323579	0.01	0.105	1.00931e-17
EIF4A2	2.05976e-15	-0.322745	0.747	0.824	4.33908e-11
ENSGALG00010019621	1.12266e-21	-0.32238	0.119	0.298	2.36499e-17
MAP1S	2.59943e-17	-0.322232	0.187	0.372	5.47597e-13
RPS11	3.96311e-34	-0.321972	0.945	0.929	8.34869e-30
ENSGALG00010028196	1.02862e-12	-0.321111	0.143	0.276	2.1669e-08
MAIP1	1.11212e-19	-0.320947	0.188	0.385	2.34279e-15
RPL22	4.31748e-25	-0.320745	0.904	0.877	9.0952e-21
BAK1	3.25894e-25	-0.320589	0.042	0.184	6.86528e-21
MYCBP	2.94755e-14	-0.320323	0.376	0.563	6.2093e-10
PCBD2	2.20738e-17	-0.319524	0.219	0.404	4.65006e-13
MRPL12	2.75134e-09	-0.319111	0.496	0.634	5.79596e-05
YBX3	7.04108e-17	-0.318727	0.182	0.36	1.48327e-12
TLCD1	5.60452e-18	-0.318604	0.145	0.316	1.18065e-13
AP2A2	1.07966e-12	-0.317863	0.277	0.455	2.27441e-08
PPAN	6.43535e-17	-0.317691	0.055	0.171	1.35567e-12
ERC1	1.193e-14	-0.317565	0.122	0.263	2.51318e-10
MYBBP1A	8.52931e-26	-0.317359	0.029	0.161	1.79679e-21
DYRK2	4.19418e-24	-0.317324	0.032	0.16	8.83546e-20
RPS6KL1	2.03535e-26	-0.317035	0.047	0.199	4.28767e-22
DAP	2.43961e-20	-0.316696	0.033	0.146	5.13928e-16
MYO9B	2.74603e-27	-0.315907	0.041	0.191	5.78478e-23
ENSGALG00010010876	1.54472e-16	-0.315742	0.204	0.392	3.2541e-12
PKP4	1.65627e-16	-0.315722	0.17	0.341	3.48909e-12
PLOD2	5.98669e-16	-0.315368	0.094	0.226	1.26116e-11
ENSGALG00010001165	1.48324e-26	-0.315366	0.094	0.281	3.1246e-22
ENSGALG00010017655	8.39205e-17	-0.315295	0.087	0.221	1.76787e-12
ENSGALG00010009098	3.19003e-24	-0.315071	0.085	0.255	6.72012e-20
MAMLD1	9.00894e-12	-0.314783	0.103	0.217	1.89782e-07
ENSGALG00010000303	3.75337e-18	-0.314736	0.085	0.226	7.90684e-14
CHST8	2.75622e-27	-0.314729	0.01	0.124	5.80624e-23
MGAT2	9.7552e-28	-0.314437	0.034	0.179	2.05503e-23
SNCA	6.43629e-17	-0.314295	0.018	0.101	1.35587e-12
DNAJC19	3.84883e-19	-0.31418	0.25	0.459	8.10795e-15
PPP3R1	1.3e-14	-0.313921	0.124	0.267	2.73858e-10
HSPA4L	2.2411e-16	-0.313671	0.223	0.414	4.7211e-12
ELMOD1	8.10226e-08	-0.313203	0.071	0.142	0.00170682
ACLY	2.57157e-21	-0.312897	0.062	0.203	5.41728e-17
BCL2L10	9.7278e-08	-0.312822	0.401	0.535	0.00204926
DCBLD2	1.47543e-23	-0.312643	0.041	0.175	3.10815e-19
TRAM1L1	1.3507e-19	-0.312447	0.149	0.333	2.84538e-15
NUDT8	1.03818e-25	-0.312428	0.087	0.265	2.18703e-21
MCAM	5.54256e-17	-0.312376	0.054	0.169	1.1676e-12
FERMT1	1.05855e-27	-0.311603	0.014	0.137	2.22995e-23
RRAS	3.06076e-26	-0.311089	0.062	0.224	6.44779e-22
RPL4	3.98251e-24	-0.31092	0.935	0.918	8.38955e-20
NDUFA1	2.37358e-11	-0.310837	0.698	0.756	5.00019e-07
IMPG2	5.49609e-09	-0.310683	0.069	0.146	0.000115781
ACAD9	2.81688e-11	-0.31018	0.215	0.376	5.93404e-07
CCN2	2.4024e-14	-0.310139	0.004	0.062	5.06089e-10
IDH2	1.16532e-13	-0.310037	0.224	0.393	2.45487e-09
ANP32B	7.55491e-13	-0.310024	0.404	0.588	1.59152e-08
PPT1	5.07427e-11	-0.309881	0.06	0.148	1.06895e-06
MMADHC	3.1393e-17	-0.309619	0.107	0.257	6.61324e-13
LAMTOR5	2.65456e-13	-0.309594	0.279	0.455	5.5921e-09
CKAP4	5.03656e-13	-0.309581	0.126	0.258	1.061e-08
BRD2	2.51917e-10	-0.309308	0.306	0.47	5.30687e-06
RET	9.85253e-29	-0.309285	0.002	0.11	2.07553e-24
RAP2C	1.76604e-18	-0.309188	0.1	0.252	3.72034e-14
OSBPL6	2.20001e-14	-0.309139	0.062	0.169	4.63454e-10
NDUFAB1	1.14654e-09	-0.308627	0.454	0.613	2.41531e-05
GFOD1	4.07608e-27	-0.308556	0.02	0.146	8.58666e-23
GRSF1	2.76108e-18	-0.308548	0.154	0.331	5.81649e-14
UQCR10	1.55943e-16	-0.30773	0.83	0.822	3.2851e-12
DNAJB6	5.2292e-14	-0.307585	0.238	0.416	1.10158e-09
SEC31A	4.70359e-27	-0.307285	0.048	0.204	9.90858e-23
TPM1	1.91276e-07	-0.30728	0.085	0.163	0.00402943
SDF2L1	2.26589e-13	-0.307149	0.125	0.257	4.77331e-09
MXRA8	1.34588e-14	-0.307099	0.159	0.315	2.83523e-10
FAM162A	5.684e-16	-0.306871	0.215	0.401	1.19739e-11
PRELID3B	3.69495e-15	-0.306851	0.101	0.235	7.78378e-11
DYNLT3	1.77383e-14	-0.306727	0.142	0.293	3.73675e-10
STXBP6	1.88888e-25	-0.30583	0.004	0.102	3.97912e-21
MOB3B	5.69098e-22	-0.305716	0.016	0.119	1.19886e-17
SNX32	5.86967e-12	-0.305536	0.215	0.371	1.23651e-07
NOP2	5.3863e-28	-0.305271	0.037	0.185	1.13468e-23
ZNF706	3.04306e-14	-0.305145	0.405	0.59	6.4105e-10
EIF4H	3.70706e-12	-0.304552	0.339	0.522	7.80929e-08
C4	6.43544e-17	-0.304522	0.024	0.114	1.35569e-12
PIN4	3.65931e-11	-0.3042	0.496	0.651	7.7087e-07
MRPL28	3.11562e-11	-0.303845	0.255	0.422	6.56337e-07
TCERG1L	3.41382e-22	-0.303654	0.006	0.096	7.19156e-18
ENSGALG00010009573	8.45913e-11	-0.303625	0.578	0.673	1.782e-06
EIF1AX	1.1615e-11	-0.302958	0.429	0.599	2.44682e-07
TUBB4B	1.30113e-11	-0.302919	0.821	0.823	2.74097e-07
ITGB4	2.33059e-16	-0.302701	0.075	0.199	4.90962e-12
XRCC5	2.55677e-21	-0.302525	0.012	0.106	5.38609e-17
NEDD8	7.24206e-10	-0.302296	0.57	0.674	1.52561e-05
CTNND2	4.92128e-12	-0.301998	0.09	0.199	1.03672e-07
HNRNPA1	1.25743e-09	-0.301828	0.625	0.74	2.64891e-05
GK2	8.05893e-24	-0.301795	0.05	0.193	1.69769e-19
ENSGALG00010022897	3.63487e-22	-0.301753	0.073	0.225	7.65722e-18
PEPD	2.59159e-16	-0.301588	0.143	0.305	5.45944e-12
NR1H3	7.32375e-16	-0.30078	0.14	0.298	1.54282e-11
GLRX5	1.01118e-14	-0.300697	0.204	0.378	2.13016e-10
B4GALT7	9.44242e-15	-0.300577	0.138	0.289	1.98914e-10
FARSA	1.15504e-29	-0.300527	0.096	0.299	2.4332e-25
S100A4	2.4478e-12	-0.300526	0.05	0.14	5.15653e-08
PFDN4	6.31017e-15	-0.3005	0.272	0.468	1.3293e-10
CDCP1	6.62375e-32	-0.300445	0	0.116	1.39536e-27
ACOT11	9.53372e-31	-0.300381	0.001	0.114	2.00837e-26
ENSGALG00010008991	4.50677e-12	-0.30033	0.256	0.422	9.49397e-08
PSMD2	2.99617e-15	-0.300278	0.254	0.449	6.31174e-11
MCM2	1.99717e-24	-0.300272	0.013	0.122	4.20725e-20
DHX37	1.2974e-17	-0.300179	0.164	0.343	2.7331e-13
EXD3	7.79346e-17	-0.300017	0.104	0.249	1.64177e-12
ZFYVE19	2.40431e-19	-0.299979	0.088	0.238	5.06491e-15
EIF3M	1.78902e-14	-0.299511	0.241	0.427	3.76875e-10
EVA1C	2.60786e-28	-0.299301	0.003	0.11	5.49371e-24
ENSGALG00010014527	3.61989e-26	-0.298958	0.027	0.158	7.62567e-22
ADO	6.79451e-10	-0.298932	0.136	0.257	1.43133e-05
FKBP3	7.73456e-11	-0.29854	0.386	0.557	1.62936e-06
SDHA	1.05484e-13	-0.298312	0.139	0.285	2.22212e-09
PPM1E	5.21523e-17	-0.29821	0.119	0.271	1.09864e-12
PSMB2	8.67048e-12	-0.298042	0.332	0.509	1.82652e-07
PRDX3	4.17567e-13	-0.297936	0.311	0.489	8.79647e-09
SRSF7L	4.68899e-14	-0.297361	0.158	0.315	9.87783e-10
SSR2	4.32276e-08	-0.297306	0.399	0.542	0.000910632
ENSGALG00010000696	1.62508e-13	-0.297283	0.181	0.339	3.4234e-09
EMC2	2.75617e-14	-0.297156	0.22	0.401	5.80615e-10
MRPS18A	1.137e-21	-0.297052	0.109	0.283	2.3952e-17
ABHD17B	7.56e-24	-0.296981	0.014	0.122	1.59259e-19
BZW2	5.93504e-19	-0.296831	0.131	0.302	1.25028e-14
EPHB1	7.71341e-10	-0.296652	0.095	0.188	1.62491e-05
SCCPDH	4.75349e-08	-0.296647	0.355	0.494	0.00100137
MRPL40	7.2765e-14	-0.296464	0.249	0.429	1.53287e-09
ENSGALG00010013493	7.51875e-26	-0.296389	0.05	0.202	1.5839e-21
ACTR2	1.16641e-19	-0.296313	0.17	0.364	2.45716e-15
ASNS	1.23647e-29	-0.296205	0.015	0.146	2.60475e-25
RAB27A	5.88763e-14	-0.296151	0.035	0.121	1.24029e-09
CD151	3.77634e-12	-0.295557	0.334	0.51	7.95524e-08
RPN2	2.86245e-15	-0.295272	0.181	0.352	6.03004e-11
PSMA6	5.25735e-18	-0.29518	0.274	0.482	1.10751e-13
PRR7	3.24499e-31	-0.295111	0.034	0.193	6.83589e-27
HACD3	4.09185e-21	-0.295016	0.103	0.271	8.61989e-17
KARS	9.66831e-14	-0.294795	0.237	0.421	2.03673e-09
LGMN	2.46388e-10	-0.294731	0.067	0.155	5.19041e-06
RAB14	2.29177e-13	-0.294722	0.254	0.444	4.82785e-09
MSRB1	3.85264e-21	-0.29462	0.015	0.114	8.11596e-17
CHGB	3.39239e-18	-0.293774	0.049	0.165	7.14641e-14
USMG5	1.54628e-08	-0.293426	0.569	0.689	0.000325739
CSNK1A1	2.13985e-09	-0.293208	0.405	0.566	4.50781e-05
NDUFS8	8.57765e-09	-0.293177	0.347	0.503	0.000180697
SH3RF2	2.02279e-32	-0.293139	0.005	0.132	4.26121e-28
CEBPZ	1.34576e-16	-0.293027	0.104	0.247	2.83498e-12
POLR1C	1.08681e-23	-0.292756	0.038	0.171	2.28946e-19
ENSGALG00010028085	1.4861e-17	-0.292707	0.196	0.388	3.13061e-13
UCHL1	7.89294e-08	-0.292556	0.197	0.31	0.00166273
TKTL1	1.39025e-12	-0.292342	0.155	0.298	2.92871e-08
RPL24	1.0913e-26	-0.291989	0.92	0.901	2.29892e-22
GFPT1	1.01183e-16	-0.291792	0.045	0.152	2.13152e-12
TIMM10B	1.91335e-19	-0.291364	0.105	0.266	4.03065e-15
ATP6V1A	2.89648e-13	-0.291328	0.154	0.3	6.10173e-09
LRPPRC	6.30821e-19	-0.29131	0.108	0.269	1.32889e-14
FOXP4	1.03756e-33	-0.290721	0.002	0.128	2.18572e-29
BICC1	1.70602e-21	-0.290172	0.04	0.164	3.59389e-17
CHURC1	1.09644e-15	-0.290171	0.812	0.823	2.30977e-11
CCDC58	1.16024e-29	-0.289962	0.052	0.222	2.44416e-25
AKAP9	1.97449e-06	-0.289889	0.309	0.437	0.0415945
WSB1	5.71243e-08	-0.289875	0.146	0.248	0.00120338
KDM1A	4.16372e-18	-0.28953	0.085	0.226	8.7713e-14
DDX18	1.57598e-24	-0.289494	0.051	0.198	3.31995e-20
TCEA1	1.88972e-20	-0.289433	0.105	0.271	3.98088e-16
NEUROD1	3.34827e-08	-0.289285	0.084	0.164	0.000705346
PSME3	6.83557e-17	-0.289073	0.134	0.295	1.43998e-12
PISD	1.58726e-24	-0.288004	0.069	0.23	3.34371e-20
HTRA2	3.1678e-19	-0.287348	0.117	0.282	6.67329e-15
RPS17	3.45314e-31	-0.287331	0.965	0.93	7.27439e-27
RAB3GAP2	2.21969e-17	-0.287052	0.101	0.246	4.676e-13
ATP5H	1.01261e-08	-0.286915	0.547	0.67	0.000213316
PSMD1	4.10598e-13	-0.286627	0.195	0.36	8.64965e-09
RASGEF1C	9.94184e-16	-0.286533	0.135	0.287	2.09435e-11
C4BPG	1.46385e-15	-0.286308	0.07	0.187	3.08374e-11
SELENOT	1.30099e-07	-0.28592	0.407	0.544	0.00274067
NOP14	4.44164e-16	-0.285916	0.104	0.249	9.35676e-12
ENSGALG00010015186	4.70289e-29	-0.28579	0.009	0.129	9.90711e-25
INPP4A	5.67423e-19	-0.285645	0.085	0.231	1.19533e-14
ENSGALG00010017450	6.62375e-32	-0.285475	0	0.116	1.39536e-27
LRRC20	4.81624e-21	-0.285338	0.011	0.103	1.01459e-16
CAPN11	2.08557e-15	-0.285291	0.085	0.212	4.39346e-11
LRRN4	7.2197e-30	-0.285197	0.001	0.111	1.5209e-25
SEC11A	6.90158e-11	-0.285166	0.303	0.473	1.45389e-06
ENSGALG00010024198	2.77389e-11	-0.285026	0.141	0.267	5.84347e-07
PWP1	1.10034e-22	-0.284222	0.043	0.175	2.31797e-18
WDR12	4.87105e-14	-0.284119	0.133	0.278	1.02614e-09
CAMK1	1.53477e-27	-0.284023	0.038	0.188	3.23315e-23
MKRN4P	1.01289e-16	-0.283718	0.162	0.339	2.13374e-12
NPTX2	1.22456e-20	-0.283445	0.089	0.245	2.57967e-16
MCMBP	1.45429e-18	-0.283325	0.056	0.182	3.06361e-14
RPUSD3	2.00797e-25	-0.283196	0.072	0.242	4.22999e-21
TAGLN2	1.39802e-29	-0.282641	0.014	0.144	2.94507e-25
RASSF1	6.04201e-19	-0.282627	0.047	0.166	1.27281e-14
UBE2N	2.90377e-09	-0.282528	0.409	0.563	6.11707e-05
DENND1A	5.11651e-12	-0.282374	0.233	0.404	1.07784e-07
PSMC2	6.52578e-14	-0.282231	0.187	0.354	1.37472e-09
SLC25A22	6.47815e-27	-0.282211	0.033	0.174	1.36469e-22
ENSGALG00010016800	3.10744e-26	-0.282109	0.934	0.896	6.54613e-22
KPNB1	6.51015e-10	-0.282012	0.269	0.423	1.37143e-05
NDUFA8	2.1094e-09	-0.281751	0.454	0.591	4.44366e-05
DDX19	7.19473e-14	-0.281538	0.102	0.23	1.51564e-09
DVL3	2.72689e-22	-0.281411	0.055	0.195	5.74447e-18
SGK3	1.84941e-14	-0.280997	0.079	0.198	3.89597e-10
SULF1	1.67893e-19	-0.280979	0.001	0.073	3.53682e-15
ENSGALG00010008136	1.47548e-24	-0.280709	0.06	0.215	3.10826e-20
EIF3A	4.51691e-17	-0.280284	0.129	0.291	9.51532e-13
FAP	1.1733e-15	-0.27992	0.003	0.063	2.47168e-11
LRRTM2	2.22454e-24	-0.279773	0.069	0.229	4.68621e-20
MAK16	1.68217e-22	-0.278543	0.084	0.245	3.54367e-18
MRPS9	7.16859e-17	-0.278036	0.058	0.176	1.51014e-12
EIF3G	4.00376e-09	-0.277872	0.515	0.646	8.43432e-05
SLC35B4	5.76029e-20	-0.277112	0.067	0.206	1.21346e-15
DIP2A	6.58264e-17	-0.276922	0.059	0.177	1.3867e-12
NAMPTP1	6.71006e-14	-0.275868	0.081	0.197	1.41354e-09
ANO8	1.11744e-21	-0.27582	0.064	0.21	2.35399e-17
GPC1	5.33241e-17	-0.275375	0.091	0.23	1.12333e-12
EMG1	2.27912e-27	-0.275235	0.025	0.159	4.8012e-23
NEU3	7.29365e-12	-0.275232	0.272	0.44	1.53648e-07
C1orf43	4.8619e-15	-0.274933	0.129	0.278	1.02421e-10
COX6A1	2.19147e-16	-0.274904	0.86	0.836	4.61655e-12
STT3A	2.83707e-16	-0.274272	0.14	0.301	5.97656e-12
DYNC1I2	8.6051e-09	-0.27392	0.42	0.578	0.000181275
SERPINH1	3.56987e-09	-0.27377	0.291	0.447	7.52029e-05
EPN2	1.2093e-12	-0.273522	0.184	0.34	2.54751e-08
ENSGALG00010026830	2.06806e-22	-0.273439	0.004	0.091	4.35657e-18
TRAPPC2L	2.93912e-12	-0.273048	0.18	0.332	6.19155e-08
RPS10	3.57346e-16	-0.272764	0.864	0.845	7.52786e-12
GNE	9.59844e-16	-0.272549	0.054	0.164	2.02201e-11
DLG1	1.39597e-08	-0.272272	0.261	0.406	0.000294075
ENSGALG00010027018	3.55514e-28	-0.272255	0.011	0.13	7.48926e-24
ENSGALG00010005262	1.7488e-08	-0.272149	0.201	0.331	0.000368403
UTP3	1.04177e-14	-0.27182	0.045	0.142	2.1946e-10
DNAJC2	3.68341e-17	-0.271428	0.146	0.315	7.75948e-13
FDPS	3.40392e-12	-0.271288	0.136	0.269	7.1707e-08
NVL	4.79071e-17	-0.270625	0.064	0.187	1.00921e-12
DEK	3.08099e-11	-0.270602	0.367	0.536	6.49041e-07
LBH	8.06057e-09	-0.27036	0.207	0.341	0.000169804
LBR	2.90632e-11	-0.269801	0.111	0.225	6.12246e-07
NOL7	2.90503e-15	-0.269394	0.135	0.289	6.11974e-11
UCHL5	1.58382e-18	-0.269321	0.131	0.303	3.33647e-14
CTBPL	2.19341e-20	-0.268857	0.093	0.251	4.62064e-16
EPHA5	6.10874e-11	-0.268722	0.04	0.115	1.28687e-06
EFEMP1	2.39666e-07	-0.268607	0.037	0.091	0.00504879
HPF1	2.8216e-12	-0.268329	0.147	0.288	5.94397e-08
ENSGALG00010008653	6.46384e-22	-0.268263	0.029	0.145	1.36167e-17
ENSGALG00010029311	5.44417e-24	-0.268186	0.076	0.244	1.14687e-19
PLEKHG4	4.58136e-19	-0.267967	0.03	0.136	9.65109e-15
ZNF385B	8.63845e-08	-0.267903	0.118	0.204	0.00181977
GTF2F2	1.0779e-13	-0.267601	0.18	0.34	2.27071e-09
WNT5A	1.54889e-24	-0.267464	0.043	0.182	3.2629e-20
RPL23A	1.67138e-21	-0.267271	0.943	0.91	3.52093e-17
YBX1	5.95302e-31	-0.267133	0.94	0.926	1.25406e-26
ENSGALG00010016400	3.76251e-19	-0.267116	0.097	0.251	7.92611e-15
CLNS1A	1.10124e-13	-0.266787	0.177	0.338	2.31987e-09
ENSGALG00010000718	5.25514e-10	-0.266726	0.787	0.813	1.10705e-05
RCC1	1.40477e-13	-0.266648	0.014	0.081	2.95928e-09
LSP1P1	4.59946e-29	-0.265756	0.1	0.301	9.68923e-25
MTERF4	3.41554e-16	-0.265431	0.103	0.244	7.19517e-12
AARS1	1.03021e-10	-0.265428	0.207	0.357	2.17025e-06
ABCC4	5.5382e-13	-0.264782	0.021	0.091	1.16668e-08
PTPA	2.26205e-18	-0.264024	0.097	0.249	4.76523e-14
PTP4A2	2.84354e-14	-0.263905	0.238	0.421	5.9902e-10
CYP51A1	1.5929e-18	-0.26263	0.056	0.182	3.3556e-14
SPCS1	8.62315e-08	-0.262375	0.471	0.609	0.00181655
RPS15	1.12925e-31	-0.262085	0.971	0.947	2.37888e-27
SURF6	3.67443e-12	-0.261995	0.094	0.207	7.74056e-08
SHB	5.34421e-17	-0.261973	0.127	0.285	1.12581e-12
RPL18A	1.52255e-20	-0.261402	0.895	0.869	3.20741e-16
ENSGALG00010017823	3.32107e-11	-0.261371	0.101	0.211	6.99618e-07
SOX2	1.45937e-08	-0.261361	0.55	0.638	0.00030743
MTNR1B	7.54607e-15	-0.261214	0.014	0.086	1.58965e-10
ENSGALG00010007182	1.07085e-11	-0.26119	0.06	0.151	2.25585e-07
TIMM23B	4.07167e-13	-0.261146	0.142	0.286	8.57739e-09
MTHFD2	2.52365e-12	-0.261128	0.029	0.104	5.31633e-08
ENSGALG00010007943	1.36073e-17	-0.261098	0.079	0.214	2.86651e-13
ENSGALG00010000069	1.72287e-24	-0.260987	0.027	0.151	3.62939e-20
VAMP3	3.07563e-08	-0.260807	0.35	0.507	0.000647913
RALGPS2	2.01534e-12	-0.260622	0.079	0.185	4.24551e-08
SMIM3	1.03636e-16	-0.260497	0.099	0.24	2.1832e-12
LMAN1L	6.76601e-10	-0.260438	0.187	0.324	1.42533e-05
PQLC2	3.48745e-15	-0.260043	0.029	0.115	7.34667e-11
SEC11C	2.44434e-10	-0.259423	0.271	0.426	5.14925e-06
ENSGALG00010010473	1.97998e-16	-0.259324	0.058	0.174	4.17103e-12
TET2	1.83754e-13	-0.258919	0.066	0.17	3.87097e-09
TMEM33	2.43948e-18	-0.258771	0.058	0.183	5.13901e-14
USP22	3.16938e-19	-0.258732	0.132	0.306	6.67661e-15
UBE2D3	1.51423e-14	-0.258673	0.248	0.439	3.18988e-10
TEX10	9.82351e-19	-0.258614	0.052	0.174	2.06942e-14
ENSGALG00010021669	1.67869e-11	-0.258575	0.244	0.41	3.53632e-07
ENSGALG00010027154	1.76533e-18	-0.258512	0.077	0.216	3.71885e-14
KDELR2	1.78929e-08	-0.258363	0.221	0.356	0.000376931
SEC13	6.61538e-21	-0.258001	0.112	0.284	1.3936e-16
AAAS	2.78853e-17	-0.25783	0.067	0.194	5.87433e-13
ENSGALG00010000817	7.59634e-16	-0.257799	0.902	0.863	1.60025e-11
RUNX2	2.43972e-08	-0.257701	0.029	0.083	0.000513951
ENSGALG00010022734	4.61695e-08	-0.257264	0.644	0.707	0.000972607
SMARCB1	2.08776e-08	-0.257216	0.14	0.249	0.000439808
CLIP1	4.8268e-18	-0.257183	0.065	0.193	1.01681e-13
RBM17	1.49584e-12	-0.257065	0.139	0.28	3.15114e-08
HELLS	7.54747e-24	-0.257049	0.031	0.158	1.58995e-19
RGS16	2.23469e-09	-0.256738	0.006	0.047	4.70759e-05
AFAP1	3.22438e-14	-0.256384	0.031	0.116	6.79249e-10
ENSGALG00010026064	1.06136e-11	-0.256235	0.236	0.397	2.23585e-07
TOMM70	1.13295e-14	-0.256132	0.112	0.25	2.38667e-10
TSPAN3	7.41204e-09	-0.255577	0.471	0.626	0.000156142
RPS23	4.92694e-29	-0.25549	0.971	0.943	1.03791e-24
SRP14	1.65321e-17	-0.25537	0.138	0.309	3.48264e-13
EIF3D	1.0427e-14	-0.255066	0.234	0.419	2.19656e-10
PITPNB	1.03092e-09	-0.254924	0.18	0.317	2.17174e-05
PSMC3	9.04205e-07	-0.25461	0.296	0.437	0.019048
HECTD1	7.78233e-08	-0.254446	0.198	0.325	0.00163942
MDN1	8.53211e-20	-0.254348	0.055	0.185	1.79737e-15
ARPC3	2.18907e-11	-0.254225	0.324	0.502	4.61149e-07
RAB9A	2.87824e-12	-0.253848	0.122	0.247	6.0633e-08
ATP6V1B2	1.18772e-07	-0.25384	0.138	0.236	0.00250205
ENSGALG00010005487	5.18745e-18	-0.253686	0	0.065	1.09279e-13
SBF2	8.65032e-07	-0.253549	0.186	0.298	0.0182228
UBE2G2	1.77895e-12	-0.253434	0.253	0.424	3.74754e-08
MITF	7.57754e-08	-0.25331	0.112	0.206	0.00159628
HNRNPU	6.32389e-10	-0.253012	0.296	0.455	1.33219e-05
BCL6	1.10529e-12	-0.252919	0.098	0.214	2.3284e-08
PIGC	5.77888e-16	-0.252807	0.068	0.188	1.21738e-11
CNOT9	2.68043e-19	-0.252678	0.066	0.201	5.6466e-15
SMDT1	2.17976e-09	-0.252567	0.384	0.542	4.59189e-05
SNX17	6.64885e-16	-0.252456	0.917	0.872	1.40065e-11
SMAP2	1.54616e-11	-0.252312	0.051	0.137	3.25714e-07
PSMD4	9.00307e-09	-0.252202	0.332	0.497	0.000189659
TSPAN18	1.73866e-19	-0.252097	0.055	0.183	3.66266e-15
ADIPOR2	2.01522e-14	-0.252008	0.064	0.173	4.24526e-10
HSPG2	4.79193e-19	-0.251915	0.074	0.213	1.00947e-14
ARHGEF6	2.90532e-15	-0.251534	0.059	0.169	6.12034e-11
ESF1	2.11518e-15	-0.251063	0.119	0.265	4.45583e-11
EIF4G3	9.51833e-14	-0.250398	0.198	0.366	2.00513e-09
NDUFS2	4.68032e-10	-0.250271	0.237	0.391	9.85956e-06
FXN	3.56276e-14	-0.249406	0.071	0.184	7.5053e-10
NUB1	1.76415e-12	-0.249403	0.182	0.34	3.71636e-08
PSMD3	1.64693e-14	-0.249354	0.15	0.303	3.46942e-10
AP2B1	1.62656e-10	-0.24933	0.337	0.509	3.42652e-06
ENSGALG00010000730	1.82459e-20	-0.248884	0.036	0.152	3.84369e-16
DNAJB9	1.4945e-16	-0.24878	0.074	0.2	3.14832e-12
ENSGALG00010029524	6.86904e-20	-0.24874	0.097	0.254	1.44703e-15
OSGIN1	3.89594e-16	-0.248731	0.021	0.104	8.20718e-12
RPS6KA5	2.22864e-14	-0.248537	0.133	0.28	4.69485e-10
EPHA2	1.00709e-22	-0.248318	0.013	0.114	2.12153e-18
ENSGALG00010026268	1.33424e-15	-0.248086	0.102	0.24	2.8107e-11
RBM22	9.15219e-09	-0.248051	0.218	0.36	0.0001928
STOML2	2.73017e-13	-0.247606	0.154	0.303	5.75138e-09
ENSGALG00010000124	1.38034e-27	-0.247223	0.02	0.149	2.90783e-23
SEC61A1	1.60558e-08	-0.247217	0.176	0.296	0.000338232
EPHA3	4.194e-12	-0.247104	0.036	0.114	8.83509e-08
KROX20	7.39475e-17	-0.24701	0.009	0.083	1.55778e-12
GNAS	8.3593e-09	-0.246863	0.244	0.389	0.000176097
PCYOX1L	2.17965e-13	-0.24631	0.063	0.167	4.59166e-09
THUMPD3	2.29971e-06	-0.246298	0.187	0.291	0.0484458
HACD2	9.94959e-12	-0.245874	0.115	0.237	2.09598e-07
CHST14	2.35837e-13	-0.245842	0.126	0.263	4.96814e-09
GMFB	8.20825e-15	-0.245614	0.038	0.132	1.72915e-10
ENSGALG00010007339	1.20776e-11	-0.245301	0.138	0.266	2.54426e-07
NOB1	2.51574e-14	-0.244768	0.077	0.194	5.29965e-10
ACOT9	7.40368e-18	-0.244674	0.061	0.186	1.55966e-13
SAMM50	2.54023e-09	-0.244621	0.145	0.261	5.35126e-05
ATG101	1.71298e-12	-0.244493	0.109	0.233	3.60855e-08
SBDS	2.82503e-09	-0.244374	0.321	0.48	5.95121e-05
CAPRIN1	1.50662e-11	-0.243069	0.354	0.535	3.17384e-07
CYB5R2	5.71839e-14	-0.242803	0.115	0.253	1.20464e-09
RBM3	2.36067e-07	-0.242649	0.688	0.752	0.00497299
ENSGALG00010011954	3.62741e-17	-0.242153	0.015	0.097	7.64149e-13
PPIH	1.8491e-15	-0.242091	0.162	0.33	3.89532e-11
SHISA4	2.01609e-11	-0.242066	0.083	0.186	4.24709e-07
DDX24	1.10556e-22	-0.241857	0.029	0.148	2.32897e-18
ENSGALG00010003251	1.32279e-16	-0.241434	0.229	0.428	2.78659e-12
HGS	2.32456e-12	-0.241196	0.129	0.261	4.89693e-08
TPST1	1.35957e-13	-0.240807	0.098	0.224	2.86407e-09
ENSGALG00010029544	2.58552e-18	-0.240147	0.039	0.149	5.44666e-14
DOCK5	1.17088e-17	-0.240139	0.016	0.101	2.46657e-13
RUVBL1	1.69259e-09	-0.239989	0.106	0.209	3.56561e-05
PSMB3	1.42039e-07	-0.239639	0.28	0.422	0.0029922
COPG1	1.5637e-13	-0.239414	0.122	0.256	3.29409e-09
AP2S1	1.28967e-07	-0.239372	0.471	0.608	0.00271682
SSRP1	7.2671e-15	-0.239098	0.065	0.177	1.53089e-10
XKR4	1.23591e-10	-0.239071	0.02	0.078	2.60357e-06
MCRIP2	5.15862e-18	-0.239001	0.031	0.133	1.08672e-13
SAMSN1	1.37842e-11	-0.238996	0.088	0.193	2.90378e-07
HNRNPAB	1.90254e-08	-0.238884	0.495	0.638	0.000400788
LEPROTL1	3.26682e-14	-0.238737	0.096	0.224	6.88189e-10
ENSGALG00010022449	9.96754e-10	-0.238601	0.238	0.396	2.09976e-05
PRRG1	2.62373e-17	-0.238583	0.062	0.183	5.52715e-13
U2AF1	6.51697e-11	-0.238548	0.335	0.512	1.37286e-06
ACAT2	1.13667e-13	-0.238497	0.071	0.181	2.39452e-09
ZP2	9.73e-25	-0.238373	0.002	0.095	2.04972e-20
ACAT1	2.49293e-19	-0.23819	0.072	0.213	5.25161e-15
TUBG1	3.17277e-12	-0.237724	0.081	0.188	6.68375e-08
MFN1	2.23593e-16	-0.237706	0.114	0.263	4.71022e-12
ENSGALG00010008291	1.41681e-21	-0.237514	0.013	0.111	2.98466e-17
ENSGALG00010007320	3.94049e-13	-0.237469	0.07	0.175	8.30103e-09
PPIL1	2.97585e-09	-0.237465	0.35	0.52	6.26894e-05
PGM2	7.79312e-08	-0.23721	0.029	0.08	0.0016417
ENSGALG00010016825	1.97954e-20	-0.237148	0.021	0.122	4.17011e-16
RPL37A	3.46304e-26	-0.237062	0.979	0.958	7.29524e-22
LZIC	4.09627e-20	-0.23688	0.092	0.251	8.62919e-16
SRRD	7.21599e-13	-0.236776	0.093	0.21	1.52012e-08
EXOC5	1.58168e-15	-0.236696	0.075	0.197	3.33197e-11
GNAQ	5.99478e-11	-0.23664	0.136	0.262	1.26286e-06
ZPR1	1.52723e-09	-0.236618	0.096	0.191	3.21726e-05
CDCA7L	4.82335e-17	-0.236605	0.025	0.117	1.01609e-12
IER3IP1	1.56614e-13	-0.236333	0.18	0.346	3.29923e-09
PRKAG2	2.33836e-17	-0.236131	0.018	0.104	4.92599e-13
FDX1	6.02409e-18	-0.235714	0.063	0.191	1.26904e-13
RPL35	1.76327e-13	-0.235484	0.886	0.863	3.71451e-09
ENSGALG00010026857	3.7104e-14	-0.235259	0	0.05	7.81633e-10
RCAN1	1.35263e-07	-0.235102	0.137	0.231	0.00284946
TRIB1	3.31435e-20	-0.235045	0.024	0.128	6.98201e-16
PDCD5	1.33607e-10	-0.234794	0.203	0.351	2.81457e-06
WLS	2.06737e-14	-0.234578	0.017	0.09	4.35511e-10
HAX1	8.37457e-13	-0.234488	0.155	0.298	1.76419e-08
KRIT1	5.93174e-13	-0.234367	0.088	0.204	1.24958e-08
PLPBP	3.41832e-12	-0.234165	0.108	0.23	7.20103e-08
DMAC2	4.38697e-11	-0.234039	0.21	0.371	9.2416e-07
SGMS2	2.37728e-24	-0.233903	0.004	0.101	5.00797e-20
MAT2B	5.79747e-12	-0.233836	0.163	0.308	1.22129e-07
KIF7	6.2947e-12	-0.233753	0.042	0.123	1.32604e-07
NDUFV1	2.23453e-06	-0.233193	0.368	0.517	0.0470725
TMED2	1.05004e-07	-0.23299	0.296	0.442	0.00221202
PTPRN	2.39752e-11	-0.232777	0.035	0.109	5.05061e-07
PHB2	2.60725e-10	-0.232759	0.246	0.406	5.49243e-06
SLC37A4	4.78363e-27	-0.232667	0.967	0.932	1.00772e-22
RAB7B	5.73642e-18	-0.232467	0.012	0.093	1.20843e-13
FAM172A	8.12498e-10	-0.232272	0.297	0.465	1.71161e-05
ACP1	3.5744e-09	-0.232259	0.326	0.488	7.52983e-05
DBN1	1.18981e-18	-0.232107	0.042	0.155	2.50646e-14
NDUFS3	1.7855e-09	-0.23199	0.25	0.401	3.76133e-05
M6PR	1.58919e-11	-0.231757	0.15	0.287	3.3478e-07
ENSGALG00010019061	2.27761e-14	-0.231533	0.002	0.056	4.79801e-10
ENSGALG00010003182	2.5253e-24	-0.231517	0	0.088	5.31981e-20
DOHH	1.83539e-06	-0.231328	0.375	0.527	0.0386643
VRK2	9.10997e-13	-0.231117	0.066	0.169	1.91911e-08
MAMDC2	3.36872e-27	-0.230987	0	0.099	7.09655e-23
PTRH2	2.40986e-11	-0.230964	0.138	0.269	5.0766e-07
FXYD6	1.17573e-14	-0.230955	0.017	0.091	2.47679e-10
DDX46	2.27352e-10	-0.230296	0.263	0.428	4.78939e-06
TLE4	6.81246e-08	-0.230033	0.129	0.229	0.00143511
STOM	9.69923e-14	-0.229933	0.077	0.19	2.04324e-09
TARS	5.65442e-17	-0.229916	0.127	0.289	1.19116e-12
TRIM9	8.06887e-11	-0.229439	0.075	0.168	1.69979e-06
HSPH1	3.56015e-17	-0.229299	0.143	0.313	7.4998e-13
GNL3	2.87926e-18	-0.229221	0.095	0.243	6.06544e-14
CSTF2	6.26032e-16	-0.229139	0.079	0.205	1.3188e-11
ANKH	1.52886e-09	-0.229001	0.232	0.378	3.22069e-05
ELF1	4.99538e-13	-0.228962	0.038	0.123	1.05233e-08
HERPUD1	4.35106e-14	-0.228687	0.058	0.162	9.16593e-10
ISOC1	1.25952e-14	-0.228224	0.059	0.167	2.6533e-10
IRF6	3.31756e-25	-0.228013	0	0.092	6.98876e-21
ENSGALG00010025161	1.04745e-06	-0.227551	0.408	0.541	0.0220655
GRHL1	8.24882e-20	-0.227534	0.009	0.094	1.7377e-15
TBRG4	1.16618e-13	-0.227374	0.072	0.184	2.45667e-09
SURF2	1.48097e-16	-0.227321	0.045	0.152	3.11982e-12
RCN1	4.25662e-15	-0.226869	0.068	0.183	8.96699e-11
PSMC1	3.19142e-16	-0.226267	0.191	0.379	6.72304e-12
SH3GL1	8.194e-13	-0.225911	0.094	0.211	1.72615e-08
RPL30	5.39805e-21	-0.225407	0.939	0.883	1.13715e-16
TWF2	2.50287e-12	-0.225337	0.093	0.207	5.27255e-08
PDCD10	6.87413e-12	-0.225269	0.102	0.219	1.4481e-07
ENSGALG00010013587	5.1323e-20	-0.225255	0.011	0.099	1.08117e-15
RAP1B	1.10547e-12	-0.22497	0.153	0.3	2.32878e-08
FER	1.56025e-10	-0.224843	0.1	0.205	3.28683e-06
HIST1H2A4L1	8.85381e-08	-0.224823	0.366	0.496	0.00186514
OTUD7A	1.3633e-18	-0.224822	0.027	0.127	2.87192e-14
NOLC1	1.15123e-22	-0.224641	0.031	0.154	2.42519e-18
2023-09-14	2.14381e-18	-0.22455	0.013	0.099	4.51615e-14
GJA1	4.96157e-21	-0.224469	0.021	0.127	1.0452e-16
RSL1D1	1.93754e-15	-0.224399	0.064	0.179	4.08161e-11
NECTIN1	1.21236e-08	-0.22364	0.112	0.211	0.000255395
COTL1	1.16218e-10	-0.223626	0.106	0.213	2.44825e-06
CTSA	4.34387e-09	-0.223284	0.112	0.213	9.1508e-05
ARF4	1.53668e-11	-0.223117	0.335	0.517	3.23717e-07
TTC3	5.66227e-09	-0.2231	0.076	0.161	0.000119281
RNASEH1	4.58093e-10	-0.222978	0.08	0.175	9.65019e-06
ENSGALG00010024146	1.55724e-16	-0.222939	0.084	0.216	3.28048e-12
PLAA	3.35976e-09	-0.222583	0.046	0.117	7.07767e-05
TMEM251	1.25982e-08	-0.222487	0.102	0.196	0.000265395
APRT	4.31935e-16	-0.222381	0.056	0.169	9.09914e-12
FAM241A	1.80128e-23	-0.222305	0.021	0.135	3.79457e-19
GSK3A	1.99196e-09	-0.222291	0.193	0.328	4.19626e-05
EI24	9.47412e-10	-0.222095	0.203	0.343	1.99582e-05
ENSGALG00010015185	4.1905e-24	-0.222076	0	0.087	8.82771e-20
POLR1D	4.41958e-12	-0.221807	0.273	0.449	9.31028e-08
ZFAND2A	2.99106e-19	-0.221695	0.03	0.137	6.30097e-15
ENSGALG00010007158	4.23131e-16	-0.22147	0.013	0.087	8.91368e-12
RASL11A	1.04674e-16	-0.221068	0.013	0.09	2.20506e-12
IFNGR1	8.03353e-07	-0.220918	0.055	0.116	0.0169234
FAM102A	8.0409e-15	-0.22088	0.054	0.158	1.6939e-10
VCPKMT	3.06632e-11	-0.220834	0.081	0.182	6.45951e-07
LYPLAL1	2.00735e-27	-0.220788	0.027	0.164	4.22868e-23
ENSGALG00010014845	5.11135e-13	-0.220728	0.034	0.115	1.07676e-08
UQCRC1	3.91248e-11	-0.2207	0.181	0.325	8.24202e-07
SMYD2	3.32715e-20	-0.220439	0.061	0.197	7.00897e-16
HN1	2.93973e-09	-0.220312	0.329	0.491	6.19284e-05
APC	1.42694e-07	-0.220297	0.479	0.614	0.00300598
ENSGALG00010013222	1.07347e-21	-0.220069	0	0.078	2.26137e-17
FZD1	8.72089e-08	-0.22002	0.042	0.102	0.00183714
RAB8A	4.81926e-13	-0.219981	0.039	0.125	1.01523e-08
NFU1	2.90465e-09	-0.219795	0.088	0.18	6.11893e-05
ENSGALG00010025832	4.72214e-18	-0.219699	0.046	0.16	9.94766e-14
ENY2	1.0273e-09	-0.219678	0.288	0.444	2.1641e-05
GDPD5	3.13762e-07	-0.219663	0.044	0.1	0.00660972
ENSGALG00010028418	3.6932e-14	-0.219126	0.024	0.103	7.7801e-10
NOD1	1.19033e-20	-0.219021	0.013	0.108	2.50755e-16
MPI	2.26108e-10	-0.218618	0.125	0.244	4.76319e-06
ANXA1	5.15004e-15	-0.218452	0.003	0.061	1.08491e-10
CTTNBP2NL	5.8381e-17	-0.218442	0.027	0.12	1.22985e-12
AIMP1	3.00084e-11	-0.218295	0.179	0.325	6.32157e-07
ENSGALG00010015867	8.90397e-10	-0.218247	0.213	0.358	1.87571e-05
ANKRD6	8.2762e-19	-0.21795	0.02	0.114	1.74346e-14
ENSGALG00010000575	3.1387e-10	-0.217896	0.259	0.419	6.61198e-06
ACOT8	1.82923e-10	-0.217738	0.053	0.133	3.85345e-06
POC1B	7.00166e-17	-0.217647	0.031	0.128	1.47497e-12
C6orf106	1.61051e-12	-0.217605	0.094	0.208	3.39271e-08
IGFBP1	3.40907e-20	-0.217448	0.003	0.08	7.18154e-16
FTSJ3	4.7482e-10	-0.217348	0.062	0.146	1.00026e-05
MORN4	2.56012e-12	-0.217101	0.052	0.142	5.39315e-08
CIAPIN1	1.79077e-16	-0.2169	0.092	0.231	3.77243e-12
UQCRFS1	3.87232e-09	-0.216792	0.3	0.46	8.15743e-05
UTP6	1.9121e-11	-0.216723	0.057	0.147	4.02803e-07
PCNP	3.83235e-09	-0.216715	0.31	0.473	8.07323e-05
AMD1	5.47253e-07	-0.216587	0.221	0.343	0.0115284
C1orf131	9.00243e-15	-0.216335	0.095	0.226	1.89645e-10
CTH	3.46206e-12	-0.216253	0.136	0.271	7.29317e-08
EVI5	9.94282e-12	-0.216244	0.132	0.262	2.09455e-07
EEF2	1.53902e-09	-0.216099	0.911	0.874	3.24209e-05
EEA1	7.50298e-11	-0.215962	0.088	0.191	1.58058e-06
2023-03-01	1.42409e-07	-0.215845	0.099	0.18	0.00299999
PRKG1	3.64757e-09	-0.215268	0.066	0.146	7.68397e-05
GFM1	9.1883e-11	-0.215135	0.03	0.098	1.93561e-06
ENSGALG00010025572	3.34903e-10	-0.214824	0.104	0.209	7.05507e-06
EXT1	3.75436e-10	-0.214755	0.141	0.263	7.90893e-06
EGR3	1.08149e-12	-0.214744	0.022	0.093	2.27827e-08
CLIP2	4.77389e-08	-0.214697	0.171	0.28	0.00100567
TRAP1	3.37722e-12	-0.21457	0.043	0.127	7.11445e-08
H2B-I.2	1.44134e-17	-0.214121	0.026	0.121	3.03633e-13
PTP4A3	2.97685e-10	-0.213938	0.034	0.101	6.27102e-06
ENSGALG00010028735	1.11182e-17	-0.213837	0.011	0.09	2.34215e-13
SPRYD7	1.75357e-08	-0.21383	0.071	0.149	0.000369408
TGFBI	2.7841e-08	-0.213726	0.155	0.265	0.000586498
DNTTIP1	3.80481e-14	-0.213532	0.145	0.299	8.01521e-10
IFT43	3.32877e-12	-0.213527	0.159	0.299	7.01239e-08
RAB34	8.58524e-18	-0.21335	0.046	0.16	1.80857e-13
SKIL	3.82456e-14	-0.213268	0.034	0.121	8.05682e-10
ADAP1	5.62612e-19	-0.213246	0.02	0.114	1.1852e-14
WDR36	5.51772e-18	-0.213183	0.055	0.177	1.16236e-13
SLC7A5	2.13959e-15	-0.213181	0.021	0.103	4.50727e-11
SEH1L	1.97217e-13	-0.213172	0.084	0.2	4.15457e-09
DFFA	1.43389e-15	-0.212959	0.037	0.132	3.02063e-11
DOCK1	1.87591e-07	-0.212891	0.326	0.473	0.00395178
SLC7A3	1.93842e-12	-0.212885	0.046	0.132	4.08348e-08
MSN	2.34691e-08	-0.212701	0.385	0.535	0.000494401
WDR77	1.88219e-15	-0.212643	0.062	0.176	3.96502e-11
ENSGALG00010000008	3.83431e-13	-0.212479	0.021	0.092	8.07736e-09
CHCHD4	5.92741e-08	-0.212092	0.062	0.135	0.00124867
ERP44	2.28245e-15	-0.211914	0.096	0.231	4.80821e-11
C1GALT1C1	7.5383e-09	-0.211744	0.072	0.155	0.000158802
FAM60A	6.3564e-15	-0.211678	0.052	0.156	1.33904e-10
PDXDC1	1.93866e-06	-0.211618	0.141	0.232	0.0408399
TADA3	9.82178e-10	-0.211491	0.05	0.125	2.06906e-05
RSL24D1	2.28151e-08	-0.211435	0.301	0.456	0.000480622
ID1	1.00587e-12	-0.211433	0.016	0.081	2.11897e-08
HEATR5A	3.84212e-13	-0.211386	0.061	0.161	8.09381e-09
OLA1	1.41933e-16	-0.211092	0.116	0.268	2.98996e-12
MRPL36	1.06763e-08	-0.210944	0.219	0.357	0.000224907
FBXO22	5.26499e-12	-0.210909	0.099	0.215	1.10912e-07
RPL26L1	1.52457e-18	-0.210512	0.96	0.923	3.21165e-14
IAH1	1.65718e-12	-0.210356	0.149	0.291	3.49101e-08
ALG12	2.49074e-13	-0.210219	0.063	0.167	5.24699e-09
ENSGALG00010014107	1.21606e-14	-0.210212	0.021	0.1	2.56175e-10
SLC11A2	8.51369e-13	-0.210147	0.142	0.285	1.79349e-08
EIF4A3	5.04747e-10	-0.210082	0.205	0.35	1.0633e-05
C2H6orf52	4.47992e-11	-0.210081	0.255	0.424	9.43741e-07
ENSGALG00010018067	5.208e-15	-0.209989	0	0.053	1.09712e-10
DDRGK1	6.08355e-11	-0.209841	0.212	0.369	1.28156e-06
DTX4	7.43022e-08	-0.209733	0.414	0.553	0.00156525
SLC19A1	9.2151e-19	-0.209705	0.025	0.124	1.94125e-14
ARCN1	1.08891e-06	-0.209581	0.178	0.287	0.0229389
STRN3	1.36908e-10	-0.209376	0.19	0.333	2.88409e-06
TIAM2	2.05917e-16	-0.209289	0.013	0.091	4.33784e-12
MOB3A	3.1986e-07	-0.208988	0.119	0.209	0.00673818
BTBD11	1.19566e-20	-0.208909	0.016	0.114	2.51878e-16
OPA1	2.76547e-13	-0.208897	0.063	0.167	5.82574e-09
ENSGALG00010029528	5.41984e-14	-0.208495	0.112	0.25	1.14174e-09
ANKRD13D	4.64732e-07	-0.208333	0.173	0.282	0.00979005
RAMP2	3.98636e-08	-0.208256	0.119	0.217	0.000839767
CTTN	7.23539e-13	-0.208192	0.068	0.171	1.52421e-08
CIB2	5.69565e-16	-0.207963	0.012	0.085	1.19984e-11
FHOD1	2.24125e-14	-0.207628	0.002	0.056	4.72143e-10
DARS	9.91662e-08	-0.207251	0.214	0.341	0.00208904
SMARCE1	4.14041e-11	-0.207216	0.207	0.362	8.72218e-07
ZBED4	2.33821e-12	-0.20712	0.107	0.229	4.92568e-08
MRPL15	3.90625e-13	-0.206546	0.068	0.173	8.22891e-09
SPIRE1	1.36164e-14	-0.206541	0.078	0.196	2.86842e-10
KPNA4	3.89984e-12	-0.206491	0.242	0.418	8.21541e-08
CHCHD1	5.67444e-12	-0.206458	0.196	0.354	1.19538e-07
ACTR1A	1.83263e-06	-0.206423	0.242	0.369	0.0386062
RCHY1	1.97066e-13	-0.20633	0.137	0.281	4.1514e-09
ENSGALG00010019079	1.01109e-16	-0.206212	0	0.06	2.12996e-12
TSHZ1	8.742e-18	-0.205675	0.026	0.122	1.84159e-13
DNAJC10	3.37187e-12	-0.205471	0.076	0.181	7.10319e-08
LIF	9.88654e-14	-0.205419	0	0.048	2.0827e-09
FAM49A	1.6413e-07	-0.20541	0.124	0.217	0.00345756
ENSGALG00010001291	6.74506e-11	-0.205382	0.178	0.319	1.42091e-06
PPM1H	1.11427e-08	-0.205223	0.041	0.105	0.000234732
ECHDC3	2.11787e-12	-0.205007	0.02	0.087	4.46151e-08
ENSGALG00010008652	3.50242e-25	-0.204799	0.003	0.099	7.3782e-21
NPEPL1	5.70572e-15	-0.204328	0.054	0.159	1.20197e-10
B4GALT2	3.72072e-16	-0.204163	0.058	0.173	7.83807e-12
CACNA1E	5.57503e-21	-0.20414	0.006	0.092	1.17444e-16
RACK1	7.64681e-12	-0.203841	0.883	0.859	1.61088e-07
SCO1	3.93797e-12	-0.203585	0.029	0.102	8.29574e-08
2023-03-05	6.88984e-12	-0.203565	0.129	0.258	1.45141e-07
NT5DC2	6.7815e-09	-0.20351	0.044	0.111	0.000142859
TIPARP	1.4109e-11	-0.203226	0.032	0.105	2.9722e-07
RELL1	8.45667e-14	-0.202976	0.037	0.124	1.78148e-09
COL18A1	1.69539e-10	-0.202791	0.146	0.271	3.5715e-06
ABHD17A	9.22739e-12	-0.202691	0.083	0.188	1.94384e-07
RPL13	1.12634e-14	-0.202642	0.946	0.912	2.37275e-10
ACADL	1.04253e-07	-0.202296	0.125	0.218	0.0021962
MRPS23	3.82243e-15	-0.202291	0.219	0.401	8.05233e-11
TPR	2.91294e-10	-0.202136	0.241	0.401	6.1364e-06
CS	1.87513e-11	-0.201862	0.05	0.135	3.95015e-07
MRPS30	2.65965e-10	-0.2016	0.062	0.148	5.60282e-06
SRP68	2.23462e-11	-0.201586	0.062	0.154	4.70745e-07
ARL6IP4	4.78944e-08	-0.201559	0.081	0.163	0.00100894
TMEM214	8.49486e-15	-0.201381	0.1	0.231	1.78953e-10
LAMC1	9.28642e-17	-0.201324	0.017	0.1	1.95628e-12
CAND1	2.74074e-10	-0.201252	0.12	0.233	5.77365e-06
FNTB	6.80844e-13	-0.201205	0.102	0.226	1.43427e-08
ZC2HC1A	2.04238e-07	-0.20109	0.016	0.057	0.00430247
ENSGALG00010001483	2.74865e-07	-0.201072	0.096	0.174	0.00579031
C8orf34	4.07392e-22	-0.201066	0.001	0.083	8.58213e-18
KIAA1109	4.36606e-07	-0.200797	0.138	0.233	0.00919754
CDK7	1.76647e-12	-0.200469	0.079	0.187	3.72124e-08
CSDE1	7.44661e-09	-0.200446	0.293	0.448	0.00015687
YPEL4	1.51085e-13	-0.200412	0.028	0.107	3.18275e-09
ENSGALG00010006080	8.5245e-21	-0.200389	0.001	0.078	1.79577e-16
SNRNP200	6.7856e-11	-0.200353	0.138	0.263	1.42945e-06
ENSGALG00010024687	3.40067e-13	-0.199904	0.04	0.128	7.16384e-09
ENSGALG00010001191	1.84466e-08	-0.19978	0.846	0.813	0.000388596
RAB11FIP2	8.73928e-16	-0.199377	0.086	0.217	1.84102e-11
MRPL21	1.04233e-12	-0.199293	0.129	0.267	2.19578e-08
TFDP1	9.28332e-13	-0.198701	0.035	0.116	1.95562e-08
DYNC1LI2	1.79703e-14	-0.198696	0.157	0.317	3.78562e-10
UBA5	1.02205e-10	-0.198252	0.039	0.114	2.15304e-06
USP16	1.87596e-11	-0.197761	0.076	0.177	3.95189e-07
TMEM189	1.35026e-23	-0.197706	0.046	0.186	2.84445e-19
ENSGALG00010009457	6.70327e-07	-0.197468	0.085	0.159	0.0141211
UTP15	1.75968e-14	-0.197439	0.029	0.114	3.70695e-10
ENSGALG00010029862	1.70531e-07	-0.197263	0.025	0.073	0.0035924
XPOT	2.37659e-09	-0.197197	0.288	0.449	5.00653e-05
SRPRA	1.94544e-12	-0.197145	0.103	0.224	4.09827e-08
FAHD2A	9.24267e-13	-0.19712	0.146	0.289	1.94706e-08
AGPAT4	3.12724e-19	-0.197052	0.008	0.09	6.58785e-15
DDX10	1.21349e-12	-0.197051	0.081	0.191	2.55635e-08
CREB3	1.38194e-10	-0.196864	0.173	0.312	2.9112e-06
ADCY1	1.4904e-08	-0.196631	0.185	0.312	0.000313967
SLC6A2	9.72242e-11	-0.196419	0.006	0.052	2.04813e-06
WDR70	1.29988e-06	-0.196379	0.109	0.191	0.0273833
PDCD2	2.89487e-13	-0.196366	0.058	0.158	6.09833e-09
UFM1	4.73891e-13	-0.196354	0.136	0.276	9.98299e-09
RNPS1	4.02346e-14	-0.196337	0.078	0.195	8.47581e-10
GOLM1	1.04966e-13	-0.19601	0.049	0.146	2.21121e-09
LARP1	2.09207e-12	-0.195845	0.078	0.185	4.40716e-08
SPOPL	2.54074e-08	-0.195762	0.065	0.14	0.000535233
DDX27	2.50741e-15	-0.195443	0.087	0.215	5.28212e-11
MYG1	2.57545e-09	-0.194993	0.047	0.119	5.42545e-05
UFC1	1.10973e-13	-0.194923	0.198	0.37	2.33777e-09
CHMP1B	1.03256e-07	-0.194897	0.151	0.259	0.00217518
MRPL46	2.90701e-12	-0.194588	0.062	0.159	6.1239e-08
TRMT1L	1.50172e-08	-0.19421	0.146	0.258	0.000316353
EIF3E	9.36676e-09	-0.194166	0.273	0.427	0.00019732
MRPL53	5.49925e-07	-0.194122	0.074	0.145	0.0115847
MLF1	5.12221e-09	-0.194059	0.077	0.16	0.000107905
REXO4	1.34026e-19	-0.193758	0.064	0.201	2.8234e-15
TMX3	2.61915e-13	-0.193757	0.071	0.18	5.51751e-09
CHIC2	2.30266e-15	-0.193704	0.035	0.128	4.85077e-11
PSMD14	1.6031e-15	-0.193465	0.108	0.249	3.3771e-11
NDUFA5	1.14099e-13	-0.19333	0.229	0.41	2.40362e-09
ZNF821	3.20683e-08	-0.193222	0.104	0.197	0.000675551
ARHGAP10	7.77754e-09	-0.193186	0.075	0.157	0.000163842
KCTD20	4.55106e-10	-0.19287	0.147	0.271	9.58726e-06
CAPRIN2	2.93487e-20	-0.192837	0.028	0.137	6.18259e-16
FUBP3	3.91533e-10	-0.192752	0.308	0.478	8.24803e-06
ITGB3	6.16849e-17	-0.192741	0	0.061	1.29945e-12
RPLP0	5.75431e-16	-0.192494	0.946	0.921	1.2122e-11
RBKS	7.35874e-15	-0.192487	0.033	0.123	1.55019e-10
PDCD11	3.37915e-13	-0.192373	0.046	0.137	7.11852e-09
EXOSC2	1.06584e-09	-0.192217	0.122	0.235	2.2453e-05
UBE2D2	6.41551e-09	-0.19216	0.267	0.427	0.000135149
NUP93	2.2794e-10	-0.192084	0.031	0.098	4.80179e-06
TCERG1	8.90982e-08	-0.192036	0.171	0.289	0.00187694
NSUN2	2.36538e-11	-0.19201	0.029	0.098	4.98291e-07
C8H1ORF21	2.68644e-07	-0.191895	0.222	0.349	0.00565925
BZW1	1.12314e-09	-0.19184	0.37	0.538	2.36601e-05
DPY30	7.01322e-09	-0.191791	0.222	0.365	0.000147741
NAB1	8.99304e-11	-0.191747	0.046	0.124	1.89447e-06
NOC3L	5.89576e-09	-0.191638	0.032	0.092	0.0001242
BRD7	1.14169e-11	-0.191506	0.29	0.471	2.40508e-07
ACAA2	1.88484e-11	-0.191459	0.089	0.195	3.97061e-07
POLE2	3.29012e-17	-0.191394	0.041	0.149	6.93097e-13
JAZF1	2.796e-08	-0.191356	0.035	0.093	0.000589006
ENSGALG00010020169	1.07347e-21	-0.191343	0	0.078	2.26137e-17
DIMT1	2.15698e-11	-0.191258	0.027	0.096	4.54389e-07
HSF3	4.06021e-10	-0.191195	0.046	0.12	8.55325e-06
TBCD	5.24534e-10	-0.191186	0.062	0.146	1.10498e-05
CTSC	4.18068e-10	-0.190816	0.032	0.098	8.80701e-06
UGP2	2.63238e-09	-0.190664	0.053	0.127	5.54537e-05
HSPB1	3.00905e-12	-0.190486	0.011	0.068	6.33887e-08
EPB41L4A	1.35517e-06	-0.190398	0.054	0.113	0.028548
PSMA5	7.15612e-12	-0.190159	0.254	0.421	1.50751e-07
ISCA1	6.28321e-09	-0.190086	0.16	0.282	0.000132362
TAPT1	4.08241e-10	-0.190053	0.076	0.168	8.6e-06
NOCT	5.94906e-10	-0.189833	0.025	0.085	1.25323e-05
ZNF326	5.21569e-07	-0.189802	0.231	0.357	0.0109874
CASTOR1	1.17702e-07	-0.189739	0.025	0.074	0.00247951
CTU2	2.27939e-16	-0.189519	0.05	0.161	4.80177e-12
COPS5	3.21304e-14	-0.189424	0.112	0.247	6.76858e-10
ENSGALG00010017990	4.1617e-17	-0.18931	0.048	0.161	8.76703e-13
FGF2	8.07957e-14	-0.18928	0.047	0.143	1.70204e-09
SYNGR2	3.50203e-14	-0.188947	0.046	0.141	7.37737e-10
MRPL16	1.83042e-07	-0.188785	0.187	0.309	0.00385596
FXR1	4.81509e-09	-0.18857	0.211	0.354	0.000101435
ENSGALG00010028738	1.19738e-15	-0.188298	0.066	0.185	2.52241e-11
ENSGALG00010005239	2.79148e-11	-0.188253	0.013	0.07	5.88053e-07
DOT1L	9.92544e-08	-0.188171	0.056	0.123	0.00209089
ABL1	1.26078e-11	-0.188162	0.071	0.169	2.65595e-07
AP3S1	1.52502e-12	-0.187918	0.167	0.321	3.21261e-08
GBA2	6.72559e-10	-0.18789	0.033	0.099	1.41681e-05
RNF217	1.18887e-18	-0.18784	0.015	0.104	2.50447e-14
THOC5	3.92044e-09	-0.187697	0.097	0.194	8.25879e-05
TMEM41B	6.89393e-15	-0.187611	0.084	0.209	1.45228e-10
METTL21A	1.16876e-14	-0.187598	0.117	0.26	2.4621e-10
G3BP1	8.21672e-09	-0.18757	0.246	0.394	0.000173094
TPP2	7.26174e-10	-0.187503	0.059	0.14	1.52976e-05
POLR2E	3.05598e-07	-0.187453	0.306	0.447	0.00643773
TNFRSF9	7.91616e-16	-0.187414	0.019	0.1	1.66762e-11
TMTC3	1.21306e-07	-0.18723	0.098	0.183	0.00255544
ENSGALG00010007699	1.85375e-16	-0.187094	0.014	0.093	3.90511e-12
SLC39A13	9.96554e-09	-0.186907	0.112	0.213	0.000209934
CLTB	2.57968e-07	-0.186828	0.396	0.555	0.00543435
MRPS36	2.4832e-09	-0.186637	0.344	0.517	5.23112e-05
WDR61	2.51277e-08	-0.186619	0.096	0.187	0.00052934
CFDP1	9.41986e-12	-0.186591	0.134	0.264	1.98439e-07
UBR7	6.65532e-07	-0.186513	0.274	0.411	0.0140201
ATP10A	2.9269e-18	-0.186027	0.004	0.075	6.16581e-14
ANKIB1	2.68647e-09	-0.185895	0.092	0.187	5.65932e-05
ENSGALG00010018757	7.97495e-21	-0.185552	0	0.075	1.68e-16
DDOST	5.81347e-09	-0.185539	0.204	0.344	0.000122467
SF3B6	3.56659e-09	-0.185436	0.076	0.162	7.51337e-05
GTF2E2	2.9369e-12	-0.185283	0.097	0.216	6.18688e-08
CARNMT1	1.60648e-07	-0.185229	0.055	0.12	0.0033842
NUBPL	2.05838e-08	-0.185081	0.12	0.219	0.000433618
NUBP1	8.77515e-10	-0.185019	0.141	0.263	1.84857e-05
GALNT9	1.568e-16	-0.184606	0.048	0.157	3.30315e-12
INPP5A	7.91667e-07	-0.184262	0.071	0.139	0.0166773
EIF4G1	4.34569e-17	-0.184213	0.035	0.137	9.15463e-13
H2AFJ	4.52258e-10	-0.184206	0.202	0.343	9.52727e-06
MAN2A1	1.08479e-10	-0.183954	0.043	0.119	2.28521e-06
KIF5C	1.15983e-08	-0.183881	0.094	0.182	0.00024433
ENSGALG00010024329	2.1689e-20	-0.183573	0	0.074	4.56901e-16
NGF	4.86942e-08	-0.18351	0.008	0.045	0.00102579
ENSGALG00010019414	2.71386e-16	-0.183502	0	0.058	5.71701e-12
CTNNA1	3.39062e-09	-0.183492	0.198	0.337	7.14268e-05
NAP1L4	1.40238e-06	-0.183456	0.27	0.397	0.0295426
IFT88	3.40997e-10	-0.183325	0.04	0.112	7.18343e-06
RBM18	2.8432e-11	-0.183151	0.083	0.186	5.98948e-07
EGFLAM	7.75478e-09	-0.183057	0.121	0.218	0.000163362
SRP54	1.87843e-09	-0.182956	0.159	0.285	3.9571e-05
HLCS	2.95434e-10	-0.182791	0.043	0.117	6.22361e-06
MRTO4	5.94543e-12	-0.182506	0.171	0.321	1.25246e-07
TMEM63B	8.63379e-11	-0.182497	0.129	0.249	1.81879e-06
PGRMC2	2.15068e-14	-0.182417	0.073	0.19	4.53063e-10
HIBCH	4.83154e-09	-0.182302	0.102	0.201	0.000101781
ENC1	3.81653e-09	-0.182245	0.018	0.069	8.0399e-05
ENSGALG00010024052	8.2596e-15	-0.182234	0.003	0.06	1.73997e-10
VPS72	6.69598e-08	-0.182207	0.159	0.273	0.00141058
STX2	3.00955e-09	-0.181927	0.115	0.218	6.33992e-05
ENSGALG00010020824	9.22598e-15	-0.181847	0.013	0.084	1.94354e-10
PARS2	1.82128e-08	-0.181675	0.067	0.145	0.00038367
API5	2.31674e-09	-0.181645	0.189	0.325	4.88045e-05
TMEM183A	1.28594e-07	-0.18164	0.224	0.357	0.00270896
ATP8B4	6.97826e-11	-0.181635	0.004	0.047	1.47004e-06
ERI3	7.59871e-09	-0.181571	0.126	0.234	0.000160074
NDUFAF4	2.80291e-10	-0.181269	0.029	0.095	5.90461e-06
OGDH	2.36666e-11	-0.1812	0.052	0.137	4.98561e-07
ENSGALG00010022809	1.33025e-09	-0.181182	0.077	0.166	2.8023e-05
RPS13	1.38973e-09	-0.181066	0.917	0.866	2.92761e-05
DKK3	2.15823e-09	-0.181037	0.068	0.151	4.54653e-05
MTCH2	2.65001e-09	-0.181009	0.212	0.356	5.58252e-05
ATF3	2.10471e-07	-0.180907	0.246	0.368	0.00443377
IGF2R	2.66018e-09	-0.180885	0.048	0.12	5.60393e-05
BTBD1	1.30018e-13	-0.180688	0.077	0.191	2.73896e-09
ENSGALG00010025126	1.65832e-10	-0.180644	0.102	0.21	3.49341e-06
ARMC8	7.25535e-09	-0.180465	0.061	0.137	0.000152841
KIAA1549L	8.84555e-16	-0.18029	0.016	0.094	1.8634e-11
MRPL24	3.68207e-12	-0.180288	0.205	0.371	7.75664e-08
GLRX3	5.2328e-14	-0.180045	0.154	0.311	1.10234e-09
COX18	1.60412e-09	-0.179935	0.023	0.08	3.37924e-05
RFC1	2.91523e-11	-0.179751	0.142	0.273	6.14123e-07
RFXAP	4.63467e-11	-0.179724	0.078	0.177	9.76339e-07
SH3GLB2	9.86909e-08	-0.179486	0.033	0.087	0.00207902
ZDHHC6	9.18526e-09	-0.179389	0.067	0.147	0.000193497
ENSGALG00010023530	7.10708e-07	-0.179284	0.003	0.029	0.0149718
HDAC1	4.83815e-07	-0.179166	0.158	0.262	0.010192
NPM2	3.80611e-11	-0.179036	0.022	0.086	8.01795e-07
PAQR7	3.78007e-15	-0.178921	0.021	0.101	7.9631e-11
LARP4	2.20019e-12	-0.178883	0.079	0.186	4.63492e-08
SMN	6.74989e-07	-0.178612	0.131	0.222	0.0142193
H2AFZ	2.22855e-06	-0.178361	0.313	0.456	0.0469466
ASCC3	9.8257e-08	-0.177945	0.088	0.168	0.00206988
RIF1	4.53298e-13	-0.177781	0.024	0.098	9.54917e-09
NRSN2	7.82595e-15	-0.177757	0.006	0.069	1.64861e-10
PRRC1	2.26719e-09	-0.177704	0.07	0.155	4.77605e-05
C20H20ORF24	4.53463e-10	-0.177604	0.248	0.41	9.55266e-06
MRPL57	5.84612e-07	-0.177329	0.846	0.806	0.0123154
RCL1	1.70449e-13	-0.177231	0.073	0.184	3.59068e-09
CMC1	4.64723e-10	-0.177205	0.098	0.203	9.78986e-06
ENSGALG00010018760	5.6568e-18	-0.177199	0.008	0.085	1.19166e-13
EIF2B4	2.13462e-08	-0.177195	0.105	0.2	0.00044968
GTF2A2	4.01645e-12	-0.177191	0.171	0.321	8.46105e-08
SNRPC	8.77733e-09	-0.177115	0.205	0.341	0.000184903
JAG1	4.46933e-11	-0.177112	0.045	0.124	9.41509e-07
PDE12	1.79771e-19	-0.176627	0.006	0.087	3.78705e-15
MINA	3.15896e-17	-0.1764	0.021	0.11	6.65467e-13
ARHGAP42	1.04532e-11	-0.176306	0.016	0.077	2.20206e-07
ALK	1.30964e-07	-0.176151	0.01	0.047	0.00275889
DPP7	6.16158e-09	-0.176132	0.062	0.14	0.0001298
PPCS	6.14502e-09	-0.176042	0.091	0.182	0.000129451
NFS1	3.09266e-10	-0.175951	0.054	0.134	6.51499e-06
GNG7	4.47003e-08	-0.175893	0.129	0.233	0.000941656
IVNS1ABP	1.46713e-06	-0.175781	0.259	0.391	0.0309066
HIC1	2.6314e-13	-0.175767	0	0.047	5.54331e-09
PTPN9	9.47665e-18	-0.175568	0.059	0.183	1.99635e-13
CBLB	3.01626e-11	-0.175504	0.052	0.137	6.35405e-07
PGD	5.62226e-14	-0.175399	0.183	0.351	1.18439e-09
PPP4R3A	9.11309e-11	-0.175362	0.038	0.112	1.91976e-06
SRP19	9.99801e-08	-0.175199	0.238	0.371	0.00210618
SPATA13	1.14335e-07	-0.175095	0.105	0.194	0.00240858
NUP160	4.29263e-08	-0.174529	0.055	0.124	0.000904285
ACTR6	1.25318e-07	-0.174515	0.234	0.365	0.00263995
TGIF1	8.43125e-14	-0.174505	0.052	0.151	1.77613e-09
MAF1	3.19352e-07	-0.1745	0.055	0.119	0.00672746
MTA3	3.38576e-12	-0.174187	0.078	0.184	7.13243e-08
AP1M1	1.39178e-11	-0.174026	0.074	0.175	2.93192e-07
ENSGALG00010013219	7.91468e-13	-0.173637	0.008	0.065	1.66731e-08
EIF6	1.60247e-12	-0.173627	0.098	0.217	3.37577e-08
WDR55	2.76782e-10	-0.173577	0.09	0.191	5.83069e-06
EPHB3	6.00294e-14	-0.173239	0.011	0.075	1.26458e-09
PMM2	1.53965e-08	-0.173194	0.062	0.137	0.000324343
OAZ1	7.63833e-10	-0.172986	0.836	0.861	1.60909e-05
COX19	1.02007e-09	-0.172751	0.12	0.232	2.14888e-05
DLST	7.0476e-10	-0.172728	0.049	0.125	1.48465e-05
KANSL2	1.57353e-08	-0.172551	0.053	0.123	0.00033148
DPCD	2.04119e-13	-0.172516	0.096	0.219	4.29998e-09
TXLNA	1.25624e-08	-0.172505	0.072	0.155	0.00026464
TXNDC5	5.01565e-09	-0.172229	0.086	0.177	0.00010566
CNTNAP5	1.35792e-11	-0.172087	0.08	0.182	2.8606e-07
KIAA1549	5.83296e-13	-0.171974	0.041	0.128	1.22877e-08
ARPC4	3.12592e-10	-0.171563	0.308	0.48	6.58505e-06
YARS	2.32073e-14	-0.171512	0.064	0.174	4.88885e-10
MEIS2	1.90064e-09	-0.171411	0.144	0.258	4.00389e-05
SDR16C5	4.13903e-14	-0.171349	0.036	0.124	8.71928e-10
CNIH4	3.23275e-07	-0.171268	0.211	0.341	0.00681012
AHCY	1.74968e-14	-0.171255	0.027	0.11	3.68588e-10
CEP192	8.73745e-18	-0.171119	0.006	0.08	1.84063e-13
SMG6	2.28344e-12	-0.170968	0.08	0.189	4.8103e-08
ZDHHC9	1.1988e-08	-0.170923	0.108	0.207	0.000252539
NUP54	6.29444e-07	-0.17091	0.024	0.069	0.0132599
MOGS	3.13622e-07	-0.170715	0.061	0.127	0.00660676
MVB12A	1.40892e-06	-0.170462	0.154	0.253	0.0296804
SBNO1	7.36106e-10	-0.170211	0.107	0.214	1.55068e-05
NUBP2	8.79905e-15	-0.169989	0.011	0.078	1.85361e-10
TMX4	1.10577e-10	-0.169896	0.037	0.109	2.32942e-06
SPG21	2.26457e-06	-0.169864	0.062	0.122	0.0477054
SRXN1	6.53624e-12	-0.169843	0.1	0.218	1.37692e-07
SLC33A1	1.16576e-15	-0.169382	0.063	0.179	2.45579e-11
GLUD2	7.22776e-10	-0.169064	0.033	0.099	1.5226e-05
USP14	1.09643e-08	-0.169033	0.074	0.156	0.000230974
ENSGALG00010025508	3.59249e-09	-0.168752	0.198	0.331	7.56795e-05
GFRA1	8.55392e-09	-0.168366	0.026	0.081	0.000180197
LMO4	2.58502e-10	-0.168341	0.047	0.124	5.44559e-06
ACSL3	2.42544e-12	-0.168273	0.027	0.1	5.10943e-08
ZNF622	1.02629e-12	-0.168146	0.035	0.116	2.16198e-08
NUP155	1.49759e-11	-0.16813	0.035	0.11	3.15482e-07
FDX2	7.05848e-07	-0.167757	0.135	0.231	0.0148694
NOL6	1.0804e-15	-0.167712	0.021	0.105	2.27596e-11
MRPS18C	1.47002e-07	-0.167254	0.13	0.231	0.00309675
DUS2	6.35517e-11	-0.167198	0.062	0.153	1.33878e-06
TAF15	1.05099e-08	-0.167147	0.153	0.269	0.000221402
GLMP	1.80724e-08	-0.167129	0.044	0.11	0.000380712
PRPF19	1.68196e-08	-0.167031	0.225	0.37	0.000354321
PPP2R5C	4.53111e-10	-0.166927	0.127	0.244	9.54524e-06
GRAMD1C	2.10977e-14	-0.166879	0.02	0.096	4.44445e-10
SLC26A5	1.15788e-09	-0.166839	0.031	0.095	2.43919e-05
ENSGALG00010002803	8.7715e-14	-0.166669	0.127	0.271	1.8478e-09
ZBTB17	2.54604e-11	-0.166632	0.046	0.128	5.36348e-07
USP1	7.88905e-09	-0.166623	0.05	0.121	0.000166191
ENSGALG00010012095	9.23078e-09	-0.166357	0.041	0.106	0.000194456
HTD2	3.72623e-08	-0.166344	0.216	0.351	0.000784967
THBS1	1.1133e-09	-0.166099	0.015	0.066	2.34528e-05
SERPINB6	9.04954e-09	-0.165641	0.035	0.096	0.000190638
DGKZ	1.09142e-11	-0.16524	0.042	0.123	2.29918e-07
HOOK3	3.65335e-07	-0.165092	0.102	0.186	0.00769614
MYO1C	2.01496e-07	-0.165063	0.025	0.073	0.00424471
EXOSC7	2.82331e-10	-0.164953	0.046	0.123	5.94758e-06
MCRS1	5.4271e-09	-0.164926	0.218	0.359	0.000114327
FKBP4	1.5156e-09	-0.164887	0.307	0.48	3.19277e-05
FZD7	6.14127e-13	-0.164496	0.059	0.158	1.29372e-08
GNL3L	2.17993e-14	-0.164474	0.053	0.156	4.59223e-10
NID2	9.16352e-11	-0.164416	0	0.037	1.93039e-06
COL4A2	1.39092e-14	-0.164414	0	0.052	2.93011e-10
ENSGALG00010020084	4.76306e-11	-0.164325	0.112	0.229	1.00339e-06
NIF3L1	1.56162e-11	-0.164311	0.046	0.128	3.28971e-07
ENSGALG00010022507	1.77911e-12	-0.16427	0.021	0.091	3.74787e-08
CAMK1D	1.10013e-06	-0.164172	0.088	0.158	0.0231754
UBE2E1	6.86484e-07	-0.164123	0.169	0.279	0.0144615
MKRN2	1.30978e-10	-0.163764	0.031	0.1	2.75918e-06
GRIK4	4.58898e-09	-0.16366	0.057	0.132	9.66714e-05
BICD1	2.22997e-06	-0.163626	0.158	0.256	0.0469765
ENSGALG00010012698	1.14531e-11	-0.16362	0.1	0.213	2.41271e-07
HDDC2	2.63387e-08	-0.163409	0.281	0.433	0.000554852
CHSY1	1.09159e-07	-0.163283	0.127	0.223	0.00229954
SLC35E4	1.80785e-11	-0.163188	0.084	0.19	3.80842e-07
ENSGALG00010018506	5.92674e-09	-0.162944	0.048	0.119	0.000124853
SF3A2	1.27094e-06	-0.162723	0.144	0.243	0.0267737
EMC1	2.6297e-10	-0.162665	0.061	0.146	5.53973e-06
XPNPEP1	7.10563e-10	-0.162604	0.081	0.176	1.49687e-05
DHRS3	6.3434e-07	-0.162329	0.154	0.246	0.013363
CCDC134	5.03859e-09	-0.162283	0.096	0.191	0.000106143
ENSGALG00010027330	8.08765e-12	-0.162271	0.001	0.043	1.70374e-07
CLBA1	2.60095e-11	-0.162093	0.012	0.066	5.47916e-07
DNAJA2	2.2948e-06	-0.161939	0.281	0.413	0.0483423
ASF1A	2.71135e-10	-0.16183	0.107	0.219	5.71172e-06
ITPRIP	6.36755e-10	-0.161542	0.004	0.045	1.34139e-05
ACTR8	2.27436e-06	-0.161461	0.049	0.104	0.0479118
RPA2	2.60684e-09	-0.161346	0.128	0.239	5.49157e-05
PAFAH1B1	1.23139e-07	-0.161239	0.249	0.397	0.00259404
VTI1B	8.356e-09	-0.161239	0.146	0.263	0.000176027
MBNL1	1.20415e-08	-0.161055	0.057	0.132	0.000253666
MRPS25	6.85064e-10	-0.160882	0.244	0.41	1.44316e-05
LEMD3	1.26947e-14	-0.16078	0.052	0.155	2.67426e-10
RNF180	1.52392e-07	-0.160675	0.069	0.141	0.0032103
SOX10	2.7291e-13	-0.160455	0.002	0.052	5.74913e-09
RRP7A	1.12156e-12	-0.160355	0.046	0.135	2.36269e-08
MRPL23	7.14415e-07	-0.160268	0.369	0.498	0.0150499
HACE1	6.95223e-07	-0.1602	0.068	0.135	0.0146456
NHSL1	8.55228e-09	-0.160016	0.016	0.064	0.000180162
AP3D1	2.61677e-09	-0.159921	0.155	0.279	5.51249e-05
NIPSNAP2	2.26511e-07	-0.159808	0.169	0.281	0.00477169
JMJD6	2.39062e-08	-0.159466	0.047	0.114	0.000503608
PGS1	4.50768e-12	-0.159383	0.043	0.127	9.49588e-08
PSMD10	2.27446e-08	-0.159371	0.144	0.256	0.000479139
PIP4K2A	2.75751e-08	-0.159229	0.064	0.139	0.000580897
TRAPPC10	1.95431e-10	-0.158918	0.041	0.115	4.11696e-06
AIDA	6.22049e-11	-0.158852	0.073	0.171	1.31041e-06
RAB20	4.6507e-12	-0.158466	0.048	0.136	9.79717e-08
LTV1	1.93976e-12	-0.158386	0.038	0.121	4.08629e-08
ENSGALG00010024382	2.2963e-07	-0.158379	0.036	0.09	0.00483738
SRP72	3.11332e-08	-0.158363	0.09	0.177	0.000655853
FECH	4.12144e-11	-0.158265	0.073	0.171	8.68224e-07
COMMD5	9.68702e-07	-0.158232	0.088	0.165	0.0204067
EIF2B5	3.12693e-12	-0.157959	0.036	0.115	6.58719e-08
DNAJA4	4.17639e-11	-0.15792	0.079	0.181	8.79798e-07
DAP3	3.2352e-10	-0.157875	0.121	0.238	6.81527e-06
ENSGALG00010029329	1.13945e-14	-0.157838	0.012	0.08	2.40036e-10
PRR14L	5.05645e-07	-0.157828	0.086	0.164	0.0106519
HEATR1	1.85833e-10	-0.157686	0.031	0.099	3.91476e-06
MRPL27	2.00932e-08	-0.15761	0.28	0.433	0.000423283
STAMBPL1	6.95247e-17	-0.157394	0.012	0.089	1.46461e-12
BACE1	9.15659e-12	-0.156993	0.038	0.116	1.92893e-07
LY75	2.05872e-10	-0.156992	0.011	0.061	4.3369e-06
ARFGEF3	6.53943e-09	-0.156738	0.025	0.08	0.00013776
ACO1	3.59606e-09	-0.156704	0.088	0.18	7.57545e-05
UBE2J1	2.57587e-07	-0.156646	0.054	0.117	0.00542632
RASGRP1	1.51486e-06	-0.156416	0	0.02	0.0319121
HAGH	2.29715e-09	-0.156408	0.169	0.298	4.83917e-05
IARS1	5.20412e-13	-0.156318	0.092	0.209	1.0963e-08
VCP	9.77891e-07	-0.156269	0.429	0.567	0.0206003
WDR75	1.3427e-09	-0.156249	0.038	0.105	2.82854e-05
MAP2K3	1.08852e-07	-0.156239	0.042	0.101	0.00229308
NIPAL3	8.21789e-10	-0.156225	0.079	0.173	1.73118e-05
ENSGALG00010022213	9.60072e-08	-0.156168	0.21	0.339	0.00202249
PRELID3A	6.15346e-13	-0.156152	0.021	0.091	1.29629e-08
ELAVL1	5.40901e-07	-0.156069	0.268	0.414	0.0113946
ENSGALG00010027889	1.69843e-11	-0.1559	0.129	0.256	3.57792e-07
FEZ2	1.44307e-08	-0.155742	0.112	0.212	0.000303996
ENSGALG00010004917	3.37377e-13	-0.155595	0.042	0.131	7.10718e-09
ENSGALG00010004380	4.99788e-07	-0.155266	0.235	0.37	0.0105285
ENSGALG00010003280	2.28177e-09	-0.155204	0.068	0.151	4.80678e-05
TLE3	6.05001e-07	-0.155198	0.211	0.331	0.012745
ATP1B1	5.51935e-09	-0.154974	0.074	0.157	0.000116271
USP5	1.024e-10	-0.154668	0.124	0.244	2.15715e-06
ENSGALG00010005766	2.33647e-12	-0.154595	0.011	0.069	4.92201e-08
ENSGALG00010006972	4.95851e-14	-0.154347	0.042	0.135	1.04456e-09
GNPTG	2.361e-10	-0.15424	0.094	0.199	4.97368e-06
TBK1	2.26362e-11	-0.154186	0.035	0.11	4.76855e-07
ENSGALG00010015937	2.29564e-09	-0.154155	0.079	0.169	4.83599e-05
NOL12	4.30392e-12	-0.154147	0.038	0.119	9.06664e-08
ENSGALG00010027165	7.78724e-08	-0.154093	0.05	0.114	0.00164046
VIPR1	6.71231e-07	-0.154043	0.066	0.132	0.0141402
FGF10	1.18279e-18	-0.154024	0.003	0.074	2.49166e-14
TLR2A	1.02852e-07	-0.153897	0.018	0.062	0.00216667
ENSGALG00010015490	2.80852e-07	-0.153867	0.166	0.276	0.00591643
CMPK1	4.78472e-09	-0.153797	0.081	0.169	0.000100795
WASHC5	2.61296e-08	-0.153235	0.041	0.104	0.000550445
GOLT1B	2.92491e-07	-0.153177	0.084	0.162	0.00616162
AIFM1	5.28589e-08	-0.152963	0.069	0.145	0.00111352
DDX54	6.05819e-11	-0.152946	0.059	0.146	1.27622e-06
CHMP2A	1.13009e-07	-0.152899	0.072	0.146	0.00238064
ENSGALG00010014275	5.29693e-15	-0.152871	0.005	0.067	1.11585e-10
MMS19	2.25736e-12	-0.15264	0.021	0.088	4.75535e-08
AEBP1	9.96692e-11	-0.152443	0.012	0.064	2.09963e-06
CCDC92	3.74831e-08	-0.152367	0.062	0.137	0.000789618
CSNK2A1	7.334e-09	-0.152315	0.136	0.249	0.000154498
DBR1	2.20716e-08	-0.152146	0.06	0.133	0.000464961
TBC1D14	2.24257e-07	-0.152111	0.245	0.382	0.00472421
PLOD1	3.79931e-09	-0.152077	0.015	0.064	8.00362e-05
ENSGALG00010000763	1.4049e-09	-0.151762	0.029	0.09	2.95956e-05
NRAS	4.16458e-08	-0.151458	0.046	0.111	0.00087731
TXNRD2	2.45728e-09	-0.151428	0.026	0.084	5.17651e-05
CYBA	1.31243e-11	-0.151243	0.067	0.164	2.76477e-07
TTF1	1.70756e-14	-0.15119	0.054	0.159	3.59715e-10
SRP9	1.78841e-11	-0.151138	0.197	0.352	3.76747e-07
TMEM14C	2.42203e-08	-0.151105	0.222	0.361	0.000510226
COG5	2.6726e-10	-0.151031	0.06	0.145	5.6301e-06
KXD1	5.72782e-15	-0.150553	0.043	0.141	1.20662e-10
ATP9A	9.15093e-11	-0.150512	0.026	0.091	1.92773e-06
ENSGALG00010016362	5.33644e-10	-0.150445	0.057	0.139	1.12417e-05
CLDN19	4.05455e-07	-0.150404	0.043	0.099	0.00854131
ENSGALG00010010696	1.31986e-14	-0.150198	0.019	0.095	2.78042e-10
EED	1.64282e-09	-0.150193	0.067	0.151	3.46076e-05
ENSGALG00010018030	5.19395e-08	-0.150106	0.099	0.19	0.00109416
GCAT	5.44048e-10	-0.150102	0.021	0.079	1.14609e-05
DPYD	1.58032e-10	-0.150055	0.041	0.115	3.32911e-06
HHIPL1	6.33892e-14	-0.149795	0.005	0.063	1.33536e-09
CRLS1	1.71357e-11	-0.149682	0.094	0.206	3.6098e-07
PDCL3	9.62678e-10	-0.149276	0.228	0.379	2.02798e-05
HADH	4.89186e-07	-0.14901	0.129	0.225	0.0103052
ENSGALG00010014783	4.62483e-12	-0.148833	0.062	0.159	9.74267e-08
ZBTB2	6.17352e-08	-0.148762	0.021	0.068	0.00130051
AK6	3.10446e-10	-0.148634	0.068	0.157	6.53986e-06
LYPLA2	1.38473e-07	-0.148517	0.122	0.217	0.00291707
UBA6	2.477e-09	-0.148379	0.038	0.105	5.21804e-05
LARGE1	4.88147e-07	-0.148368	0.162	0.262	0.0102833
SLC38A10	1.41136e-09	-0.147854	0.029	0.09	2.97317e-05
ZDHHC14	9.5842e-07	-0.147849	0.185	0.294	0.0201901
MRPL32	1.49278e-10	-0.14764	0.075	0.171	3.1447e-06
HES6	9.31591e-07	-0.147425	0	0.021	0.0196249
EBAG9	5.34084e-07	-0.147081	0.216	0.341	0.011251
TXNL4A	1.31898e-06	-0.146888	0.13	0.223	0.0277856
LSM8	2.82761e-07	-0.146853	0.186	0.307	0.00595665
PRMT5	5.2695e-10	-0.146849	0.142	0.265	1.11007e-05
PGAM5	2.20157e-11	-0.146666	0.048	0.132	4.63783e-07
METTL6	1.1198e-07	-0.146586	0.056	0.123	0.00235898
DDX52	6.09612e-07	-0.146531	0.046	0.105	0.0128421
GRHPR	8.00182e-10	-0.146295	0.053	0.131	1.68566e-05
RNF130	2.59057e-11	-0.146204	0.045	0.126	5.45729e-07
FAM118B	1.50088e-06	-0.14598	0.019	0.058	0.0316176
ENSGALG00010016813	1.06711e-09	-0.145625	0.001	0.035	2.24797e-05
POU3F2	2.61688e-08	-0.14552	0.059	0.131	0.000551272
TM7SF3	9.04387e-10	-0.145282	0.019	0.074	1.90518e-05
DNAJC5	4.65946e-07	-0.145274	0.261	0.395	0.00981563
FSTL3	4.93077e-12	-0.145155	0	0.042	1.03872e-07
GP5	3.15052e-09	-0.145117	0.046	0.116	6.63689e-05
GXYLT2	1.10395e-07	-0.144871	0.048	0.111	0.00232557
AP5M1	2.20716e-09	-0.144664	0.028	0.087	4.64961e-05
SUGT1	3.46204e-07	-0.144639	0.212	0.336	0.00729313
BMP2	2.85714e-09	-0.144623	0.007	0.048	6.01886e-05
UTP18	3.67498e-12	-0.144498	0.046	0.134	7.7417e-08
WDR11	1.91381e-07	-0.144451	0.038	0.093	0.00403164
COQ7	1.91425e-13	-0.144434	0.096	0.221	4.03256e-09
SOX11	6.75965e-07	-0.14443	0.019	0.06	0.0142399
SIKE1	3.20531e-12	-0.14431	0.075	0.181	6.7523e-08
TMEM200A	1.19407e-15	-0.144143	0.01	0.08	2.51544e-11
UMPS	3.57441e-08	-0.144094	0.034	0.092	0.000752984
WDR43	8.60953e-12	-0.143933	0.058	0.15	1.81368e-07
SCAF11	2.75695e-08	-0.143614	0.102	0.195	0.000580779
SLC30A1	9.91126e-09	-0.14355	0.054	0.127	0.000208791
VOPP1	2.31243e-07	-0.143417	0.106	0.192	0.00487137
ENSGALG00010029879	5.65394e-12	-0.143244	0.008	0.061	1.19106e-07
OPHN1	5.2497e-07	-0.14288	0.028	0.075	0.011059
ENSGALG00010002597	1.14845e-09	-0.142698	0.079	0.172	2.41932e-05
AK2	5.64286e-09	-0.142682	0.13	0.243	0.000118872
NFYC	4.3719e-08	-0.142092	0.134	0.239	0.000920984
IDE	3.36153e-07	-0.142015	0.087	0.164	0.0070814
AHSA2	2.3421e-08	-0.141984	0.081	0.165	0.000493387
ELMO2	1.79953e-10	-0.141883	0.096	0.2	3.79088e-06
SSTR4	2.35098e-10	-0.141767	0.004	0.047	4.95257e-06
CERS5	7.99629e-11	-0.141508	0.063	0.153	1.6845e-06
SMNDC1	3.53829e-08	-0.141268	0.12	0.221	0.000745375
GRAMD4	6.84849e-09	-0.141249	0.048	0.119	0.00014427
LMF2	1.7203e-08	-0.141023	0.124	0.228	0.000362398
SHTN1	4.7133e-11	-0.140775	0.013	0.069	9.92903e-07
CACUL1	1.80263e-06	-0.140697	0.037	0.086	0.0379741
SUCLG1	8.58567e-08	-0.14064	0.101	0.189	0.00180866
ENSGALG00010029516	9.94864e-07	-0.140555	0.204	0.32	0.0209578
BOP1	3.23253e-11	-0.140128	0.027	0.095	6.80965e-07
SLC25A25	9.08156e-09	-0.13995	0.063	0.141	0.000191312
PROSER2	1.30297e-12	-0.139893	0.004	0.056	2.74483e-08
RIOX1	3.38093e-11	-0.139757	0.021	0.085	7.12228e-07
ENSGALG00010006101	2.22689e-08	-0.139664	0.07	0.149	0.000469117
ILKAP	2.06597e-07	-0.139423	0.096	0.181	0.00435217
RBBP4	1.05667e-06	-0.138971	0.285	0.428	0.0222597
OXTR	3.7104e-14	-0.138971	0	0.05	7.81633e-10
NUDT21	1.74299e-06	-0.138955	0.21	0.33	0.0367178
HSF2	3.87469e-08	-0.138916	0.083	0.168	0.000816242
ENSGALG00010027102	3.80193e-09	-0.138709	0.02	0.072	8.00915e-05
ABCF2	4.04885e-09	-0.138607	0.066	0.148	8.5293e-05
FBXL14	2.37034e-09	-0.138559	0.046	0.118	4.99336e-05
DNAJC11	2.15097e-08	-0.138481	0.031	0.088	0.000453124
PTGR1	3.1972e-09	-0.138414	0.078	0.165	6.73523e-05
LRRC8D	1.05024e-08	-0.138393	0.095	0.188	0.000221244
GNPNAT1	1.67691e-12	-0.138194	0.034	0.114	3.53258e-08
DHX38	8.3782e-09	-0.138091	0.084	0.172	0.000176495
KPNA3	4.54468e-13	-0.137971	0.102	0.226	9.57382e-09
ENSGALG00010000340	9.61936e-10	-0.1377	0.051	0.128	2.02642e-05
SIGMAR1	2.01259e-10	-0.137621	0.079	0.177	4.23972e-06
RPRD1A	2.10582e-07	-0.137542	0.129	0.224	0.00443612
CENPT	1.27065e-10	-0.137394	0.005	0.05	2.67676e-06
RMDN3	1.19996e-10	-0.136918	0.038	0.112	2.52783e-06
NAA15	7.31902e-10	-0.136902	0.071	0.159	1.54182e-05
MAN1B1	1.76478e-06	-0.13652	0.045	0.098	0.0371769
NLN	9.28921e-12	-0.136357	0.023	0.091	1.95686e-07
CYP46A1	9.68265e-09	-0.13632	0.041	0.106	0.000203975
[truncated: 1,472 more rows]

## Sheet: Sheet1
Gene stable ID	Human gene stable ID	Human gene name	Gene name
ENSGALG00000000059	ENSG00000258947	TUBB3	TUBB3
ENSGALG00000000645	ENSG00000187017	ESPN
ENSGALG00000000920			CGN
ENSGALG00000001483
ENSGALG00000001600	ENSG00000107404	DVL1	DVL1
ENSGALG00000002042	ENSG00000103550	KNOP1
ENSGALG00000002089	ENSG00000265354	TIMM23
ENSGALG00000002197			NPM1
ENSGALG00000002470
ENSGALG00000003074	ENSG00000051128	HOMER3
ENSGALG00000003355	ENSG00000048162	NOP16	NOP16
ENSGALG00000003590	ENSG00000186665	C17orf58	C17orf58
ENSGALG00000003747	ENSG00000145623	OSMR
ENSGALG00000004070	ENSG00000164877	MICALL2	MICALL2
ENSGALG00000004518	ENSG00000145692	BHMT
ENSGALG00000004814	ENSG00000131941	RHPN2
ENSGALG00000006056	ENSG00000159685	CHCHD6
ENSGALG00000006246
ENSGALG00000006564	ENSG00000090520	DNAJB11
ENSGALG00000006840	ENSG00000170776	AKAP13
ENSGALG00000006899	ENSG00000167283	ATP5MG
ENSGALG00000007248	ENSG00000241839	PLEKHO2
ENSGALG00000007381	ENSG00000149131	SERPING1
ENSGALG00000007403			PEBP1
ENSGALG00000007878	ENSG00000204370	SDHD	SDHD
ENSGALG00000008015	ENSG00000244687	UBE2V1	UBE2V1
ENSGALG00000008469	ENSG00000166145	SPINT1
ENSGALG00000009332	ENSG00000119707	RBM25
ENSGALG00000009345
ENSGALG00000009355	ENSG00000013297	CLDN11
ENSGALG00000011164	ENSG00000106069	CHN2
ENSGALG00000011283
ENSGALG00000011511	ENSG00000166165	CKB	CKB
ENSGALG00000011687	ENSG00000185567	AHNAK2
ENSGALG00000011715			HSPA2
ENSGALG00000012229	ENSG00000213741	RPS29	RPS29
ENSGALG00000012694
ENSGALG00000013239
ENSGALG00000014324			SLC2A14
ENSGALG00000015271	ENSG00000168386	FILIP1L
ENSGALG00000015617
ENSGALG00000016251	ENSG00000156298	TSPAN7
ENSGALG00000016322
ENSGALG00000016340	ENSG00000130741	EIF2S3	EIF2S3
ENSGALG00000016524
ENSGALG00000016775	ENSG00000071082	RPL31	RPL31
ENSGALG00000017040
ENSGALG00000017330	ENSG00000149273	RPS3	RPS3
ENSGALG00000017558
ENSGALG00000023818			HSPB9
ENSGALG00000023824	ENSG00000173239	LIPM
ENSGALG00000023950			CR1L
ENSGALG00000024295	ENSG00000214114	MYCBP
ENSGALG00000025773	ENSG00000186577	SMIM29	SMIM29
ENSGALG00000025800
ENSGALG00000026311			C12orf75
ENSGALG00000027183	ENSG00000157322	CLEC18A
ENSGALG00000028466
ENSGALG00000028520	ENSG00000101439	CST3	CST3
ENSGALG00000028551
ENSGALG00000029066
ENSGALG00000029330
ENSGALG00000030153	ENSG00000167799	NUDT8
ENSGALG00000030552	ENSG00000006625	GGCT
ENSGALG00000030587
ENSGALG00000030808	ENSG00000005075	POLR2J
ENSGALG00000031373			PADI3
ENSGALG00000031518
ENSGALG00000032501	ENSG00000168495	POLR3D
ENSGALG00000033530	ENSG00000030582	GRN
ENSGALG00000034218	ENSG00000170515	PA2G4
ENSGALG00000034345																						ENSGALG00000034345	ENSGALG00000034345	ENSGALG00000034345	ENSGALG00000034345	ENSGALG00000034345	ENSGALG00000034345	ENSGALG00000034345	ENSGALG00000034345	ENSGALG00000034345	ENSGALG00000034345	ENSGALG00000034345	ENSGALG00000034345	ENSGALG00000034345	ENSGALG00000034345	ENSGALG00000034345	ENSGALG00000034345	ENSGALG00000034345	ENSGALG00000034345	ENSGALG00000034345	ENSGALG00000034345	ENSGALG00000034345	ENSGALG00000034345	ENSGALG00000034345	ENSGALG00000034345	ENSGALG00000034345	ENSGALG00000034345	ENSGALG00000034345	ENSGALG00000034345
ENSGALG00000034735	ENSG00000148672	GLUD1
ENSGALG00000035206
ENSGALG00000035769	ENSG00000079819	EPB41L2
ENSGALG00000035873
ENSGALG00000036466
ENSGALG00000036739	ENSG00000236444	UBE2L5	UBE2L3
ENSGALG00000036956
ENSGALG00000037441
ENSGALG00000037807	ENSG00000111641	NOP2	NOP2
ENSGALG00000038143	ENSG00000257365	FNTB
ENSGALG00000038528	ENSG00000115875	SRSF7
ENSGALG00000038652
ENSGALG00000038672
ENSGALG00000038755
ENSGALG00000038820
ENSGALG00000038850	ENSG00000165238	WNK2	WNK2
ENSGALG00000040371	ENSG00000085063	CD59
ENSGALG00000040770	ENSG00000182095	TNRC18
ENSGALG00000041112	ENSG00000067167	TRAM1	TRAM1L1
ENSGALG00000041228			SELENOP2
ENSGALG00000041419
ENSGALG00000041621	ENSG00000160932	LY6E	LY6E
ENSGALG00000041897	ENSG00000250067	YJEFN3
ENSGALG00000041906
ENSGALG00000042020	ENSG00000100097	LGALS1	CG-16
ENSGALG00000042023
ENSGALG00000042254	ENSG00000165732	DDX21
ENSGALG00000042418			CHEK1
ENSGALG00000042572	ENSG00000132286	TIMM10B
ENSGALG00000042611	ENSG00000165682	CLEC1B
ENSGALG00000042612
ENSGALG00000042782
ENSGALG00000043088
ENSGALG00000043143
ENSGALG00000043329
ENSGALG00000043598
ENSGALG00000043676
ENSGALG00000043906
ENSGALG00000044272
ENSGALG00000044433	ENSG00000116898	MRPS15
ENSGALG00000044563
ENSGALG00000045199
ENSGALG00000045548
ENSGALG00000046369
ENSGALG00000046481
ENSGALG00000046740	ENSG00000102390	PBDC1
ENSGALG00000046938
ENSGALG00000046978
ENSGALG00000047323	ENSG00000101220	C20orf27
ENSGALG00000047339
ENSGALG00000047664	ENSG00000079819	EPB41L2
ENSGALG00000047875
ENSGALG00000047969
ENSGALG00000048034	ENSG00000163468	CCT3
ENSGALG00000048150
ENSGALG00000048236	ENSG00000149781	FERMT3
ENSGALG00000048488
ENSGALG00000048501
ENSGALG00000048674
ENSGALG00000048849	ENSG00000121898	CPXM2
ENSGALG00000049007
ENSGALG00000049095
ENSGALG00000049545
ENSGALG00000049751	ENSG00000196890	H2BU1
ENSGALG00000049911	ENSG00000141552	ANAPC11
ENSGALG00000050294	ENSG00000090971	NAT14
ENSGALG00000050309	ENSG00000124635	H2BC11
ENSGALG00000051358	ENSG00000122085	MTERF4
ENSGALG00000051404
ENSGALG00000051442			TSC22D1
ENSGALG00000051638
ENSGALG00000051984
ENSGALG00000052514
ENSGALG00000052672	ENSG00000183011	NAA38
ENSGALG00000053122
ENSGALG00000053315
ENSGALG00000053765
ENSGALG00000054023	ENSG00000013275	PSMC4
ENSGALG00000054048	ENSG00000206069	TMEM211
ENSGALG00000054143
ENSGALG00000054420	ENSG00000137267	TUBB2A
ENSGALG00000055108
[truncated: 5,000 more columns]
