# Supplementary material for: Heparin-binding epidermal growth factor and fibroblast growth factor 2 rescue Müller glia-derived progenitor cell formation in microglia- and macrophage-ablated chick retinas
Source: Development. 2023 Dec 6;150(23):dev202070. doi: 10.1242/dev.202070 (PMC10730090; doi:10.1242/dev.202070)
Supplement: Table S4. DEGs in MG in retinas treated with saline or NMDA and retinas harvested at 3, 12 or 48 hours later. DEGs were identified for resting MG vs 3+12+48hr NMDA MG, resting MG vs 3hr NMDA MG, resting MG vs 12hr NMDA MG, and resting MG vs 48hr NMDA MG. Negative avg log2FC represents an increase an [file develop-150-202070-TableS4.xlsx]

## Sheet: resting MG vs all treatments
Column1	p_val	avg_log2FC	pct.1	pct.2	p_val_adj
PMP2	0	-3.0876	0.292	0.785	0
TGFB2	0	-2.80797	0.07	0.664	0			cluster1.markers <- FindMarkers(early_MG, ident.1 = "resting MG", ident.2 = c("NM3hr MG", "NM12hr MG", "NM48hr MG"), min.pct = 0.01, logfc.threshold = 0.1)
ENSGALG00000011687	0	-2.58995	0.037	0.648	0
PHLDA2	0	-2.51655	0.293	0.844	0
HBEGF	0	-2.43455	0.105	0.8	0
S100A6	4.52255e-223	-2.09839	0.467	0.822	8.42913e-219
S100A10	0	-2.06258	0.492	0.88	0
TMEM158	1.2509e-253	-2.00856	0.026	0.536	2.33143e-249
TXN	0	-1.99352	0.791	0.959	0
HPGDS	4.65394e-135	-1.98599	0.015	0.327	8.67401e-131
ENSGALG00000023818	2.44112e-172	-1.97206	0.393	0.742	4.54976e-168
ENSGALG00000046481	1.18955e-257	-1.96932	0.016	0.521	2.21708e-253
PPP1R9B	0	-1.70547	0.481	0.866	0
DHRS7	0	-1.69205	0.312	0.813	0
CD99	0	-1.69054	0.092	0.689	0
ENSGALG00000025773	0	-1.64	0.17	0.779	0
C6orf58	6.04519e-263	-1.61626	0.034	0.552	1.1267e-258
TUBB6	0	-1.60007	0.035	0.709	0
SDC1	1.35829e-306	-1.57677	0.313	0.81	2.53159e-302
ENSGALG00000047969	8.37829e-207	-1.5444	0.016	0.457	1.56155e-202
ENSGALG00000013239	6.91839e-259	-1.53474	0.318	0.771	1.28945e-254
FLNB	0	-1.53202	0.283	0.797	0
PFDN1	1.23655e-266	-1.49374	0.572	0.872	2.30468e-262
RPL22L1	3.64872e-289	-1.38807	0.554	0.881	6.80049e-285
WNT6	1.3527e-162	-1.38507	0.002	0.354	2.52116e-158
LGALS1	1.54766e-71	-1.37995	0.005	0.182	2.88453e-67
CROT	7.32627e-262	-1.37667	0.439	0.824	1.36547e-257
F2RL1	0	-1.3634	0.029	0.605	0
TTC27	1.06532e-261	-1.33828	0.183	0.697	1.98555e-257
PODXL	8.28628e-171	-1.32934	0.073	0.478	1.5444e-166
LTBP2	2.4557e-227	-1.32319	0.02	0.483	4.57693e-223
ENSGALG00000002197	4.80572e-270	-1.31844	0.653	0.903	8.9569e-266
TMSB4X	1.15798e-222	-1.30512	0.79	0.948	2.15824e-218
SDC4	4.87592e-291	-1.30303	0.112	0.686	9.08774e-287
MANF	1.76154e-271	-1.27264	0.558	0.877	3.28316e-267
UACA	8.91053e-228	-1.27199	0.118	0.61	1.66074e-223
MAML2	2.79095e-281	-1.26821	0.171	0.717	5.20177e-277
WNT4	5.40268e-94	-1.24109	0.001	0.22	1.00695e-89
OAF	5.9125e-242	-1.2401	0.386	0.8	1.10197e-237
ACTB	0	-1.23929	0.851	0.969	0
ENSGALG00000016442	6.04391e-74	-1.23218	0.001	0.177	1.12646e-69
NCS1	2.49153e-198	-1.20889	0.301	0.734	4.64371e-194
HSD17B12	4.32425e-271	-1.18663	0.567	0.878	8.05954e-267
NPM3	2.0639e-232	-1.16154	0.033	0.511	3.8467e-228
RSU1	1.22055e-194	-1.15624	0.286	0.71	2.27487e-190
FABP5	1.67327e-106	-1.1344	0.559	0.814	3.11863e-102
C1D	1.3699e-217	-1.12983	0.182	0.653	2.55321e-213
HSPA8	0	-1.10079	0.873	0.966	0
SAT1	8.0811e-210	-1.0964	0.501	0.85	1.50615e-205
SMC2	8.99449e-64	-1.08052	0.005	0.164	1.67639e-59
NME2	1.00014e-202	-1.05767	0.696	0.915	1.86406e-198
GAP43	4.14389e-129	-1.04616	0.043	0.365	7.72338e-125
NOP58	7.64191e-227	-1.0265	0.288	0.742	1.4243e-222
VMP1	6.71072e-247	-1.02571	0.215	0.717	1.25074e-242
THBS1	6.11205e-101	-1.02457	0.036	0.302	1.13916e-96
SWAP70	7.15835e-156	-1.01596	0.542	0.828	1.33417e-151
CHGB	5.55284e-139	-1.01588	0.146	0.53	1.03494e-134
ENSGALG00000035873	1.35788e-144	-1.00581	0.064	0.416	2.53081e-140
ADGRG1	9.81324e-251	-0.995025	0.179	0.701	1.82899e-246
MSX1	8.13369e-156	-0.986866	0.001	0.338	1.51596e-151
HSPD1	3.50788e-224	-0.986169	0.615	0.886	6.53798e-220
TOP2A	4.2512e-51	-0.978561	0.035	0.189	7.92338e-47
C1QBP	7.6653e-194	-0.974964	0.541	0.844	1.42866e-189
SFXN1	6.33822e-179	-0.969861	0.324	0.709	1.18132e-174
AQP1	5.70376e-54	-0.964478	0.489	0.697	1.06307e-49
LDHB	1.1747e-221	-0.958763	0.877	0.971	2.1894e-217
ATP2B1	3.30615e-178	-0.957968	0.629	0.871	6.16201e-174
PCNA	1.57532e-80	-0.957941	0.285	0.558	2.93608e-76
PMEPA1	5.80894e-210	-0.955295	0.231	0.692	1.08267e-205
TRIB2	3.11077e-143	-0.948861	0.412	0.749	5.79786e-139
S100A4	1.50263e-116	-0.946583	0.023	0.312	2.8006e-112
SYT12	1.37836e-123	-0.945164	0.072	0.389	2.56898e-119
MAPK6	2.10259e-201	-0.942576	0.72	0.907	3.91881e-197
LNX1	5.18124e-156	-0.92753	0.393	0.74	9.6568e-152
F3	3.69095e-105	-0.926035	0.787	0.931	6.87919e-101
SERPINE2	6.61849e-144	-0.920575	0.251	0.62	1.23355e-139
EIF5A2	1.52158e-209	-0.920569	0.412	0.802	2.83591e-205
EIF2S2	8.9252e-202	-0.918648	0.492	0.829	1.66348e-197
AKR7L	3.14502e-136	-0.91551	0.503	0.797	5.86169e-132
RFTN2	5.04234e-191	-0.914029	0.37	0.765	9.39792e-187
ARVCF	2.66414e-160	-0.913601	0.545	0.838	4.96542e-156
UCK2	2.25404e-211	-0.910606	0.122	0.595	4.20108e-207
ACOT13	1.73346e-158	-0.906648	0.397	0.758	3.23082e-154
CNN3	8.1668e-198	-0.904075	0.309	0.737	1.52213e-193
RASL11A	2.02972e-73	-0.892286	0.078	0.313	3.783e-69
RGS16	5.18646e-77	-0.88897	0.023	0.228	9.66652e-73
ARRDC3	7.32162e-192	-0.888695	0.221	0.668	1.3646e-187
PLSCR1	1.30786e-156	-0.882431	0.334	0.722	2.43759e-152
NCL	1.03082e-196	-0.881867	0.712	0.899	1.92124e-192
SNRPD1	3.1905e-188	-0.880501	0.5	0.822	5.94645e-184
ADAMTS3	4.93613e-139	-0.870111	0.047	0.39	9.19996e-135
YWHAH	4.86605e-210	-0.864606	0.285	0.762	9.06935e-206
ENSGALG00000006840	3.644e-164	-0.864346	0.317	0.696	6.79168e-160
ZFAND3	1.88817e-148	-0.85689	0.545	0.821	3.51918e-144
EMP1	3.77189e-83	-0.839433	0.001	0.198	7.03005e-79
DBNDD2	2.47058e-119	-0.837332	0.305	0.632	4.60466e-115
RPS2	2.76415e-165	-0.833876	0.83	0.953	5.15183e-161
SH3GLB1	2.58971e-159	-0.833779	0.413	0.769	4.82669e-155
SMARCA5	1.53256e-218	-0.831953	0.252	0.725	2.85639e-214
EVL	3.16064e-176	-0.831263	0.371	0.765	5.89081e-172
ENSGALG00000034218	1.00743e-189	-0.828784	0.238	0.675	1.87765e-185
ENSGALG00000000059	3.10795e-66	-0.827429	0.294	0.539	5.79259e-62
FKBP1A	5.80628e-141	-0.813793	0.578	0.841	1.08217e-136
TIMP2	1.37605e-187	-0.813537	0.825	0.957	2.56468e-183
PPFIBP1	8.84608e-152	-0.811243	0.392	0.761	1.64873e-147
KLF6	1.20716e-143	-0.806983	0.304	0.692	2.24991e-139
QKI	1.50065e-131	-0.806208	0.54	0.819	2.79692e-127
ADCYAP1	7.84153e-120	-0.805502	0.075	0.396	1.4615e-115
PLPP1	6.58205e-149	-0.805106	0.45	0.785	1.22676e-144
RPL32	5.97361e-202	-0.797055	0.869	0.96	1.11336e-197
EIF3J	1.00081e-185	-0.788549	0.524	0.842	1.8653e-181
TMSB15B	1.15684e-97	-0.785394	0.344	0.667	2.15611e-93
TMCO1	3.72314e-118	-0.781641	0.526	0.817	6.93918e-114
HSPE1	4.69593e-158	-0.776536	0.632	0.874	8.75227e-154
ENSGALG00000034735	3.07663e-147	-0.772232	0.43	0.767	5.73421e-143
PITRM1	6.5611e-197	-0.771203	0.096	0.552	1.22286e-192
EBNA1BP2	1.44057e-169	-0.768409	0.413	0.776	2.68493e-165
TUBA1B	1.08835e-55	-0.761765	0.847	0.95	2.02847e-51
RPL35A	2.56788e-194	-0.761379	0.834	0.946	4.78602e-190
RNH1	5.25186e-166	-0.75977	0.313	0.705	9.78842e-162
POSTN	1.06962e-62	-0.757392	0.001	0.154	1.99356e-58
HSPA5	8.65352e-78	-0.756814	0.631	0.853	1.61284e-73
NPC2	1.69464e-150	-0.756465	0.234	0.626	3.15848e-146
DPYSL3	5.71125e-140	-0.752365	0.084	0.439	1.06446e-135
TMEM26	3.83324e-99	-0.75112	0.123	0.414	7.14439e-95
MYC	2.37904e-193	-0.749832	0.035	0.462	4.43405e-189
IFRD1	6.14262e-191	-0.747527	0.214	0.669	1.14486e-186
ATP5MC3	9.0668e-166	-0.746938	0.649	0.893	1.68987e-161
MT3	1.80236e-133	-0.746895	0.266	0.655	3.35925e-129
POLR2L	5.14804e-136	-0.74672	0.582	0.845	9.59491e-132
YWHAE	1.68344e-139	-0.744073	0.638	0.881	3.1376e-135
TCP1	1.18364e-180	-0.743673	0.459	0.815	2.20607e-176
CDV3	4.96553e-183	-0.740045	0.427	0.797	9.25475e-179
GADD45B	1.17226e-85	-0.738332	0.55	0.836	2.18487e-81
ANXA1	5.38881e-91	-0.73779	0.002	0.217	1.00437e-86
FRZB	6.95994e-208	-0.736411	0.018	0.458	1.29719e-203
CD44	1.85381e-116	-0.734721	0.035	0.327	3.45513e-112
IQGAP2	7.06456e-139	-0.731798	0.305	0.677	1.31669e-134
ERRFI1	5.80154e-108	-0.729267	0.347	0.688	1.08129e-103
RPS27A	4.93873e-196	-0.728878	0.874	0.965	9.20481e-192
ATF3	4.21064e-81	-0.728722	0.222	0.523	7.8478e-77
HAS2	6.71179e-115	-0.728534	0.005	0.271	1.25094e-110
ENSGALG00000054420	2.86566e-157	-0.722267	0.363	0.746	5.34102e-153
C14H16orf45	1.69959e-107	-0.721672	0.708	0.916	3.1677e-103
SRGAP1	4.09427e-115	-0.716696	0.576	0.828	7.63089e-111
BMP4	1.49365e-80	-0.716078	0.016	0.223	2.78387e-76
MAFF	1.68159e-192	-0.712704	0.107	0.553	3.13414e-188
CDK1	4.8682e-49	-0.711912	0.008	0.136	9.07335e-45
SLC13A5	7.2732e-103	-0.710839	0.608	0.845	1.35558e-98
CCT5	3.36407e-167	-0.709778	0.56	0.848	6.26996e-163
ENSGALG00000046938	1.66957e-146	-0.709738	0.291	0.666	3.11175e-142
MAP1B	2.23588e-161	-0.708542	0.111	0.539	4.16724e-157
NAP1L1	6.43581e-125	-0.704997	0.69	0.897	1.19951e-120
NOP56	1.82921e-139	-0.703296	0.427	0.771	3.40929e-135
ARF6	1.75811e-141	-0.698418	0.5	0.802	3.27677e-137
RPL12	1.60584e-170	-0.697873	0.797	0.937	2.99296e-166
PLS3	2.95232e-131	-0.697055	0.331	0.677	5.50254e-127
BAG3	1.94408e-89	-0.692636	0.443	0.741	3.62337e-85
FST	9.09442e-60	-0.692508	0.082	0.28	1.69502e-55
ENSGALG00000053871	1.55268e-80	-0.691711	0.13	0.388	2.89389e-76
CENPF	2.13943e-28	-0.690454	0.003	0.077	3.98748e-24
FAM107B	1.22808e-124	-0.686809	0.349	0.69	2.2889e-120
CREM	6.22064e-72	-0.684909	0.48	0.722	1.1594e-67
CCT8	1.6194e-150	-0.680772	0.445	0.794	3.01824e-146
MCTS1	1.09295e-177	-0.680139	0.292	0.712	2.03703e-173
ENSGALG00000045362	4.31597e-35	-0.676731	0.246	0.409	8.04411e-31
MYH9	1.9222e-131	-0.674462	0.273	0.637	3.5826e-127
MPHOSPH10	1.89752e-166	-0.668519	0.281	0.701	3.5366e-162
NAV2	2.80866e-84	-0.667765	0.622	0.834	5.23478e-80
IPO7	1.61019e-166	-0.666115	0.37	0.748	3.00108e-162
ENSGALG00000006944	1.0514e-34	-0.665973	0.01	0.106	1.95961e-30
DGUOK	2.62751e-58	-0.665397	0.003	0.147	4.89715e-54
NEBL	1.82313e-181	-0.664347	0.162	0.617	3.39794e-177
ATP6V1D	2.40363e-138	-0.657685	0.51	0.81	4.47988e-134
PARP1	9.97839e-121	-0.657509	0.623	0.862	1.85977e-116
MED28	1.20596e-123	-0.657261	0.408	0.739	2.24766e-119
DYL1	3.52465e-71	-0.656794	0.489	0.734	6.56925e-67
IFNGR2	1.27538e-128	-0.654484	0.348	0.691	2.37706e-124
UHRF1	9.44115e-104	-0.653238	0.024	0.284	1.75964e-99
ITGB1	4.34355e-113	-0.652566	0.551	0.828	8.09551e-109
H-RAS	3.36855e-79	-0.649225	0.553	0.798	6.27831e-75
DKC1	1.86274e-165	-0.649144	0.217	0.636	3.47177e-161
ENSGALG00000026311	1.46489e-124	-0.648693	0.158	0.506	2.73025e-120
CCT2	2.81737e-145	-0.648594	0.56	0.841	5.25102e-141
LRRN4	1.26985e-140	-0.643251	0.014	0.337	2.36675e-136
UBE2C	1.80681e-39	-0.640404	0.005	0.109	3.36753e-35
NAA50	7.52439e-164	-0.639744	0.164	0.579	1.4024e-159
PTPN2	3.538e-158	-0.639169	0.191	0.599	6.59412e-154
SNRPE	3.39744e-112	-0.637343	0.585	0.847	6.33215e-108
RANBP1	6.76569e-127	-0.636233	0.339	0.69	1.26099e-122
TNFRSF11B	9.03636e-52	-0.633983	0.234	0.458	1.6842e-47
CRYBB1	3.64118e-110	-0.63369	0.005	0.261	6.78643e-106
DNAJA1	3.39947e-129	-0.632425	0.548	0.828	6.33593e-125
ANXA2	1.47372e-60	-0.63155	0.412	0.647	2.74671e-56
RPSAP58	1.10154e-141	-0.631264	0.816	0.945	2.05305e-137
SOX21	1.47189e-105	-0.631262	0.166	0.487	2.7433e-101
EEF1B2	2.48459e-156	-0.630039	0.777	0.922	4.63077e-152
MSN	6.9227e-87	-0.629864	0.56	0.817	1.29025e-82
CKAP2	7.11154e-47	-0.629812	0.006	0.127	1.32545e-42
NEK6	3.67323e-151	-0.629728	0.32	0.707	6.84617e-147
USP36	2.59138e-116	-0.626094	0.658	0.869	4.82982e-112
WDR1	2.66549e-159	-0.625541	0.356	0.748	4.96795e-155
ARPC1B	3.60953e-136	-0.625367	0.007	0.315	6.72745e-132
SGMS1	1.31693e-88	-0.622788	0.419	0.706	2.4545e-84
ZC3H15	6.65086e-138	-0.622385	0.596	0.848	1.23959e-133
SLC12A4	2.68084e-146	-0.620642	0.115	0.499	4.99655e-142
ABHD17C	1.14469e-75	-0.618298	0.276	0.555	2.13347e-71
ELOVL5	1.57039e-143	-0.617608	0.292	0.674	2.9269e-139
PLOD2	9.75994e-112	-0.613474	0.189	0.52	1.81906e-107
CRYGS	2.57698e-87	-0.613282	0.001	0.206	4.80297e-83
CDCA7L	1.78465e-165	-0.613045	0.065	0.461	3.32623e-161
ENSGALG00000003355	3.0218e-152	-0.610752	0.217	0.613	5.63203e-148
RPS21	2.41489e-118	-0.610554	0.81	0.935	4.50088e-114
PDCD6	2.42369e-125	-0.607216	0.316	0.665	4.51727e-121
EPS8	3.84982e-115	-0.606281	0.063	0.371	7.17529e-111
CYCS	3.04729e-161	-0.604927	0.39	0.775	5.67955e-157
RPL10A	9.27275e-111	-0.604726	0.789	0.935	1.72825e-106
2023-09-09	1.37121e-146	-0.604073	0.279	0.668	2.55566e-142
LYAR	1.09573e-149	-0.603058	0.38	0.75	2.04222e-145
PPID	9.24616e-123	-0.602919	0.271	0.631	1.7233e-118
HSP90AB1	3.44632e-138	-0.602122	0.249	0.635	6.42324e-134
SNRPG	9.67433e-90	-0.601657	0.596	0.828	1.8031e-85
IVNS1ABP	6.08298e-118	-0.601646	0.307	0.648	1.13375e-113
SYNCRIP	6.57842e-147	-0.597901	0.332	0.711	1.22609e-142
ENSGALG00000026811	5.42935e-126	-0.597237	0.144	0.497	1.01192e-121
DNAJC2	1.41929e-145	-0.596192	0.387	0.749	2.64527e-141
UPRT	1.98058e-156	-0.591063	0.104	0.502	3.69141e-152
ENSGALG00000045199	2.16487e-87	-0.589505	0.767	0.92	4.03489e-83
RPS28	2.25987e-130	-0.589433	0.839	0.961	4.21194e-126
SSR1	1.10589e-124	-0.588588	0.492	0.8	2.06117e-120
ENSGALG00000036310	6.82677e-78	-0.587592	0.671	0.847	1.27237e-73
AGO3	8.05882e-131	-0.587542	0.192	0.562	1.502e-126
WDR3	1.05469e-136	-0.585792	0.26	0.654	1.96573e-132
SNU13	1.69507e-115	-0.584983	0.587	0.824	3.15927e-111
RPL19	1.3207e-173	-0.583339	0.925	0.981	2.46152e-169
SERPINB10	1.55769e-102	-0.582721	0.007	0.251	2.90323e-98
HSP90AA1	8.95039e-184	-0.582715	0.968	0.986	1.66817e-179
PPIB	5.7367e-102	-0.580143	0.691	0.89	1.06921e-97
ELK3	1.60288e-146	-0.577229	0.153	0.547	2.98745e-142
LMNB2	1.15367e-125	-0.576807	0.204	0.571	2.15021e-121
P4HB	7.30209e-114	-0.57566	0.5	0.799	1.36096e-109
MYL12A	3.314e-112	-0.574481	0.534	0.813	6.17664e-108
RRAS2	6.47059e-159	-0.57417	0.177	0.589	1.20599e-154
HSPH1	8.55007e-138	-0.573997	0.237	0.639	1.59356e-133
TPM4	6.36277e-135	-0.573721	0.035	0.36	1.18589e-130
RPLP1	4.68957e-167	-0.573692	0.971	0.994	8.74042e-163
KIF4A	1.17469e-48	-0.569716	0.019	0.157	2.1894e-44
CYP51A1	5.11022e-116	-0.568289	0.307	0.661	9.52442e-112
CDH11	2.69702e-131	-0.567097	0.324	0.696	5.0267e-127
IPO5	3.74486e-148	-0.567011	0.222	0.617	6.97968e-144
VIM	2.09156e-121	-0.566158	0.974	0.996	3.89824e-117
MAFK	5.41203e-151	-0.564832	0.244	0.643	1.00869e-146
ENSGALG00000029831	8.36135e-125	-0.564143	0.102	0.446	1.55839e-120
PABPC1	1.4622e-101	-0.562749	0.72	0.875	2.72525e-97
NUSAP1	1.87769e-37	-0.562658	0.006	0.105	3.49964e-33
RDH10	1.27632e-16	-0.561264	0.211	0.314	2.3788e-12
RPLP2	2.36128e-140	-0.559401	0.888	0.971	4.40095e-136
ENSGALG00000012229	8.47253e-123	-0.559393	0.906	0.972	1.57911e-118
TPX2	1.30421e-44	-0.557866	0.017	0.144	2.43079e-40
SEM1	3.2044e-107	-0.556927	0.659	0.873	5.97237e-103
LLPH	2.56724e-130	-0.556731	0.315	0.685	4.78483e-126
CDK6	1.05595e-71	-0.554478	0.621	0.858	1.96808e-67
ITGB1BP3	1.33063e-105	-0.554269	0.825	0.947	2.48002e-101
GPC1	3.10507e-156	-0.554075	0.219	0.639	5.78722e-152
LAP3	6.3793e-120	-0.5528	0.257	0.611	1.18897e-115
YWHAQ	1.13906e-130	-0.552231	0.776	0.914	2.12298e-126
GNL3	2.6187e-149	-0.55209	0.288	0.691	4.88072e-145
CUBN	1.80392e-141	-0.552021	0.093	0.463	3.36214e-137
TRIO	1.29054e-105	-0.551374	0.339	0.675	2.4053e-101
RPS12	3.31926e-106	-0.550956	0.831	0.944	6.18645e-102
ENSGALG00000016775	5.1869e-116	-0.550394	0.825	0.939	9.66734e-112
PLIN2	2.81507e-104	-0.549146	0.187	0.522	5.24673e-100
CBFB	1.36377e-160	-0.547376	0.044	0.42	2.5418e-156
APC	2.48701e-96	-0.546632	0.62	0.841	4.63528e-92
ENSGALG00000037441	2.7149e-127	-0.546485	0.862	0.961	5.06003e-123
RGS3	5.98709e-55	-0.54644	0.351	0.587	1.11587e-50
RPL7L1	1.46564e-122	-0.542857	0.416	0.759	2.73167e-118
ENSGALG00000008015	2.87211e-113	-0.540435	0.411	0.736	5.35304e-109
TGFB1	3.72215e-75	-0.539462	0.055	0.275	6.93734e-71
SPRY2	1.65196e-78	-0.537859	0.378	0.668	3.07891e-74
ARF1	2.58482e-102	-0.53579	0.595	0.834	4.81759e-98
RASGEF1C	3.92275e-137	-0.535286	0.113	0.483	7.31122e-133
PLEKHA3	5.86967e-99	-0.534958	0.313	0.632	1.09399e-94
ZFAND2A	2.81303e-87	-0.533166	0.06	0.312	5.24292e-83
RPL29	8.12972e-95	-0.533078	0.812	0.933	1.51522e-90
RASSF1	2.95421e-96	-0.532332	0.183	0.496	5.50606e-92
ETF1	1.26388e-130	-0.53034	0.273	0.654	2.35562e-126
TSPAN18	8.16303e-85	-0.528665	0.144	0.417	1.52143e-80
IMPDH2	2.33912e-103	-0.527309	0.321	0.655	4.35965e-99
ENSGALG00000007248	1.37225e-87	-0.526985	0.466	0.754	2.5576e-83
DUSP1	6.2709e-67	-0.526807	0.272	0.557	1.16877e-62
KLF2	8.2397e-91	-0.52533	0.002	0.216	1.53571e-86
NUS1	1.18291e-116	-0.524567	0.375	0.717	2.20471e-112
HDLBP	3.76726e-126	-0.521256	0.402	0.747	7.02143e-122
RAN	9.53311e-117	-0.520456	0.524	0.816	1.77678e-112
ABCE1	2.43705e-124	-0.519624	0.364	0.714	4.54217e-120
HSP90B1	8.80502e-28	-0.517699	0.714	0.85	1.64108e-23
UBA52	1.43468e-101	-0.517211	0.795	0.934	2.67396e-97
SLC38A2	2.4723e-73	-0.516301	0.409	0.698	4.60787e-69
ITGA2	1.51279e-106	-0.515795	0.242	0.583	2.81954e-102
TRA2B	1.24282e-113	-0.512709	0.316	0.662	2.31637e-109
BTF3L4	4.76163e-129	-0.510308	0.369	0.724	8.87473e-125
NUF2	1.30156e-41	-0.508904	0.045	0.184	2.42585e-37
C8orf59	5.93758e-128	-0.508422	0.308	0.669	1.10665e-123
ARPC1A	7.89608e-74	-0.508055	0.26	0.53	1.47167e-69
SET	8.88428e-110	-0.506894	0.742	0.906	1.65585e-105
RPL38	1.55551e-115	-0.504803	0.869	0.961	2.89916e-111
MEMO1	3.73182e-114	-0.503689	0.239	0.594	6.95536e-110
ASNS	4.92016e-125	-0.502993	0.061	0.39	9.17019e-121
SNRPA1	2.58532e-112	-0.50194	0.191	0.541	4.81852e-108
ASPM	1.49597e-22	-0.501088	0.025	0.103	2.78819e-18
SEC61G	1.50701e-104	-0.499938	0.544	0.804	2.80877e-100
TIMM8A	3.85736e-93	-0.499808	0.297	0.61	7.18934e-89
GPR68	2.44263e-115	-0.499488	0	0.262	4.55258e-111
NUDC	2.88164e-103	-0.49883	0.346	0.666	5.3708e-99
ENSGALG00000019077	1.31421e-79	-0.498414	0.227	0.511	2.44942e-75
CCDC86	2.79068e-126	-0.497107	0.261	0.626	5.20127e-122
POLR3K	1.4057e-99	-0.496332	0.206	0.532	2.61994e-95
CENPW	3.05693e-38	-0.495754	0.035	0.16	5.69751e-34
PXYLP1	2.45102e-100	-0.494884	0.331	0.648	4.5682e-96
SFPQ	8.8712e-112	-0.494221	0.446	0.769	1.65342e-107
NIP7	2.50492e-108	-0.49345	0.338	0.678	4.66867e-104
XBP1	1.34226e-96	-0.493088	0.378	0.702	2.50171e-92
FAM135A	5.33806e-123	-0.492174	0.296	0.668	9.94909e-119
RPL36	1.67036e-86	-0.492162	0.785	0.926	3.11321e-82
F8	3.79958e-66	-0.488375	0.002	0.162	7.08166e-62
DUT	7.11328e-35	-0.487825	0.236	0.407	1.32577e-30
IGFBP3	2.78538e-130	-0.487754	0.045	0.37	5.19139e-126
CANX	1.09362e-89	-0.485715	0.556	0.828	2.03829e-85
SRSF7	2.54827e-109	-0.485553	0.464	0.772	4.74946e-105
TNFRSF1A	1.92758e-105	-0.484751	0.156	0.484	3.59262e-101
TPMT	1.60506e-90	-0.483364	0.285	0.585	2.9915e-86
EIF2S1	7.7707e-118	-0.483339	0.43	0.757	1.4483e-113
MAPRE1	3.34038e-81	-0.483163	0.536	0.799	6.22579e-77
POMP	4.56449e-110	-0.482792	0.421	0.741	8.5073e-106
SSB	4.94508e-95	-0.482432	0.514	0.796	9.21664e-91
TEX10	1.53552e-128	-0.482074	0.161	0.536	2.8619e-124
TPM3	8.36075e-90	-0.481549	0.431	0.731	1.55828e-85
RRAGD	3.09256e-104	-0.481363	0.283	0.613	5.76392e-100
METAP2	8.71713e-110	-0.480337	0.458	0.771	1.6247e-105
CTPS1	6.31413e-121	-0.480288	0.116	0.462	1.17683e-116
ENSGALG00000049865	3.21182e-98	-0.479666	0.828	0.944	5.98618e-94
FAM20C	9.72763e-103	-0.47897	0.152	0.47	1.81304e-98
PSMA6	3.41688e-101	-0.478075	0.48	0.768	6.36837e-97
CCT6A	7.61167e-114	-0.477984	0.484	0.796	1.41866e-109
COL4A1	4.13642e-78	-0.476207	0.02	0.225	7.70947e-74
ENSGALG00000004518	4.17438e-69	-0.474576	0.23	0.502	7.78021e-65
RPA4	5.54665e-68	-0.473083	0.235	0.494	1.03378e-63
SERP1	8.17478e-81	-0.4723	0.629	0.849	1.52362e-76
ID1	4.66335e-79	-0.471094	0.036	0.259	8.69155e-75
ENSGALG00000003747	1.5271e-115	-0.469685	0.119	0.457	2.84621e-111
TCF7L2	1.04769e-65	-0.469247	0.251	0.51	1.95268e-61
EIF5	6.76665e-85	-0.469244	0.742	0.901	1.26117e-80
TUBB2B	1.5132e-52	-0.469058	0.694	0.87	2.82031e-48
CIAPIN1	2.33277e-115	-0.467344	0.234	0.594	4.34781e-111
SLC4A4	5.21512e-63	-0.466723	0.557	0.786	9.71993e-59
RBMS1	2.58443e-102	-0.464841	0.181	0.507	4.81685e-98
Nnf1	2.42525e-42	-0.463503	0.438	0.641	4.52018e-38
TK1	8.99775e-59	-0.462953	0.004	0.15	1.677e-54
GLRX	2.39692e-71	-0.461687	0.05	0.263	4.46738e-67
TIMM13	2.73643e-61	-0.46137	0.654	0.848	5.10015e-57
ENSGALG00000025996	4.01574e-39	-0.460386	0.007	0.112	7.48454e-35
PWP1	1.96645e-128	-0.459986	0.109	0.466	3.66507e-124
MAK16	1.20368e-120	-0.459423	0.23	0.593	2.24341e-116
TES	2.547e-125	-0.459038	0.004	0.289	4.7471e-121
ANP32B	3.42221e-95	-0.458856	0.509	0.792	6.37832e-91
RPL23A	3.44975e-94	-0.458678	0.863	0.96	6.42965e-90
ENSGALG00000029066	2.92593e-87	-0.458159	0.357	0.654	5.45335e-83
DNAJA4	2.22507e-97	-0.457147	0.381	0.699	4.14708e-93
ENSGALG00000041419	2.84589e-103	-0.456897	0.532	0.832	5.30416e-99
CENPS	3.01951e-37	-0.456253	0.078	0.218	5.62777e-33
TNFRSF21	4.20307e-67	-0.455987	0.51	0.751	7.83368e-63
DUSP5	8.6798e-120	-0.455015	0.041	0.346	1.61774e-115
CDH2	1.30149e-115	-0.453907	0.153	0.509	2.42573e-111
CENPK	1.77208e-37	-0.453511	0.074	0.214	3.3028e-33
JAK1	3.40375e-112	-0.453129	0.327	0.679	6.3439e-108
ENSGALG00000031518	1.55213e-101	-0.452975	0.116	0.429	2.89287e-97
TLN1	9.22896e-93	-0.45255	0.298	0.617	1.72009e-88
RPL36AL	4.14077e-86	-0.45234	0.825	0.942	7.71757e-82
PTGR1	6.41837e-90	-0.450898	0.193	0.493	1.19626e-85
HS2ST1	3.941e-116	-0.450457	0.189	0.548	7.34524e-112
SNRPN	2.12545e-94	-0.45035	0.333	0.649	3.96141e-90
DDX24	8.87394e-136	-0.449963	0.127	0.504	1.65393e-131
SPC25	1.86822e-21	-0.449026	0.187	0.314	3.48198e-17
FAM49B	2.76077e-88	-0.448655	0.354	0.662	5.14552e-84
RPS26	1.41375e-76	-0.448642	0.886	0.962	2.63495e-72
USP10	3.26957e-99	-0.44836	0.51	0.79	6.09382e-95
RPL37	1.12476e-75	-0.447671	0.847	0.96	2.09634e-71
NHP2	2.77245e-87	-0.44604	0.332	0.632	5.16728e-83
CCT7	2.43983e-110	-0.445492	0.387	0.728	4.54735e-106
ENSGALG00000014324	1.85179e-130	-0.445293	0.17	0.55	3.45137e-126
SLC25A6	3.42119e-93	-0.445127	0.704	0.898	6.37641e-89
RPL30	5.78506e-85	-0.444737	0.817	0.928	1.07822e-80
NASP	1.25836e-74	-0.443978	0.185	0.454	2.34533e-70
PSMD6	4.3109e-93	-0.440984	0.374	0.684	8.03465e-89
ZYX	2.03502e-110	-0.440755	0.156	0.49	3.79287e-106
NUTF2	1.39134e-92	-0.440542	0.308	0.625	2.59317e-88
MRAS	1.10924e-61	-0.439099	0.289	0.547	2.06741e-57
MRPL43	1.17013e-75	-0.438292	0.553	0.806	2.18088e-71
KPNB1	1.34887e-87	-0.435919	0.377	0.676	2.51402e-83
PPIA	5.41078e-78	-0.435418	0.923	0.979	1.00846e-73
GTPBP4	1.61956e-122	-0.43473	0.239	0.611	3.01853e-118
SPTSSA	1.61755e-88	-0.434626	0.38	0.688	3.01478e-84
CENPH	2.55999e-53	-0.434133	0.017	0.164	4.77131e-49
LSP1	3.95296e-84	-0.434016	0.187	0.474	7.36753e-80
ENSGALG00000037807	2.84949e-105	-0.432818	0.116	0.436	5.31088e-101
ANXA5	6.46912e-61	-0.432783	0.317	0.576	1.20571e-56
NUB1	1.96768e-77	-0.429374	0.459	0.729	3.66736e-73
RPL21	2.85393e-117	-0.428816	0.939	0.984	5.31916e-113
TAX1BP3	2.73276e-83	-0.428656	0.372	0.677	5.09332e-79
NARS	1.15431e-98	-0.428417	0.504	0.792	2.15141e-94
RHOA	6.17238e-60	-0.428399	0.734	0.907	1.15041e-55
ENSGALG00000016524	1.39876e-77	-0.427606	0.168	0.441	2.607e-73
TBL1X	5.72019e-70	-0.427273	0.585	0.826	1.06613e-65
INHBA	1.67776e-19	-0.42694	0.36	0.509	3.127e-15
KPNA2	9.11353e-21	-0.426917	0.016	0.083	1.69858e-16
MOXD1	1.81568e-44	-0.426455	0.003	0.115	3.38406e-40
SBSPON	1.54858e-43	-0.425008	0.333	0.552	2.88624e-39
RAC1	1.48588e-106	-0.42373	0.253	0.591	2.76938e-102
ALYREF	9.12856e-79	-0.423118	0.504	0.772	1.70138e-74
PISD	2.59428e-87	-0.422977	0.196	0.5	4.83522e-83
ENSGALG00000015617	1.75776e-82	-0.42284	0.856	0.951	3.27612e-78
ACTR3	1.42427e-96	-0.422572	0.392	0.712	2.65455e-92
DNAJC9	3.02223e-41	-0.420189	0.223	0.416	5.63284e-37
NOLC1	1.36074e-103	-0.419445	0.113	0.424	2.53615e-99
DYNC1LI1	9.61984e-104	-0.419037	0.388	0.724	1.79295e-99
NUCKS1	5.9973e-75	-0.418915	0.7	0.892	1.11778e-70
YWHAZ	5.39697e-77	-0.418063	0.635	0.853	1.00589e-72
TMEM41B	3.55063e-107	-0.417672	0.158	0.498	6.61767e-103
JAGN1	1.15267e-89	-0.417344	0.381	0.679	2.14834e-85
RPL24	9.27584e-88	-0.416418	0.872	0.957	1.72883e-83
ACTR6	1.45792e-96	-0.415521	0.375	0.696	2.71727e-92
DNAJA2	2.05232e-69	-0.41545	0.55	0.805	3.82511e-65
HIKESHI	1.27168e-75	-0.415397	0.291	0.576	2.37016e-71
MCM2	1.54656e-84	-0.415219	0.021	0.24	2.88248e-80
PKP4	5.71977e-93	-0.414946	0.267	0.592	1.06605e-88
ARHGDIA	1.46404e-63	-0.41482	0.416	0.681	2.72868e-59
SRSF3	1.43334e-76	-0.413736	0.521	0.786	2.67146e-72
PDGFA	2.83851e-77	-0.413406	0.023	0.232	5.29042e-73
ENSGALG00000045548	2.21109e-102	-0.413242	0.064	0.357	4.12102e-98
ITGA3	2.70143e-92	-0.4127	0.079	0.355	5.03492e-88
TMEM258	6.45206e-58	-0.408808	0.53	0.766	1.20253e-53
CAPZA2	1.13522e-56	-0.40837	0.587	0.803	2.11583e-52
EIF3M	3.93917e-79	-0.40663	0.455	0.746	7.34183e-75
BRIX1	7.69315e-100	-0.405872	0.318	0.653	1.43385e-95
MYH10	2.94991e-66	-0.405182	0.55	0.79	5.49804e-62
PIGBOS1	9.8643e-60	-0.404437	0.354	0.606	1.83851e-55
PPIG	2.71448e-87	-0.4032	0.506	0.786	5.05925e-83
PHB	1.19136e-86	-0.402188	0.368	0.679	2.22046e-82
RIF1	5.46278e-92	-0.40165	0.1	0.388	1.01815e-87
HELLS	1.76921e-78	-0.401274	0.036	0.255	3.29746e-74
CTSK	1.51717e-64	-0.400886	0.011	0.178	2.82771e-60
POLR2I	1.64554e-77	-0.400822	0.379	0.667	3.06696e-73
ENSGALG00000048034	1.37101e-81	-0.40066	0.374	0.679	2.5553e-77
RPS15A	1.74802e-79	-0.400262	0.884	0.969	3.25796e-75
DNAJB9	9.18642e-94	-0.400165	0.228	0.551	1.71216e-89
SUB1	4.92671e-86	-0.40005	0.537	0.804	9.18241e-82
CENPE	3.79131e-34	-0.398537	0.001	0.087	7.06625e-30
KNSTRN	1.29178e-36	-0.398277	0.029	0.145	2.40762e-32
MYO9B	5.75099e-95	-0.397733	0.172	0.489	1.07187e-90
RPL35	2.08193e-69	-0.397483	0.845	0.947	3.88031e-65
ENSGALG00000051176	1.2756e-96	-0.396746	0.001	0.226	2.37746e-92
C19orf70	4.6391e-79	-0.396709	0.523	0.779	8.64636e-75
ENSGALG00000054143	4.48511e-80	-0.396674	0.051	0.286	8.35934e-76
SPART	4.20567e-90	-0.394959	0.23	0.553	7.83853e-86
EIF3B	1.17823e-89	-0.394586	0.295	0.613	2.19599e-85
ENSGALG00000044466	6.1798e-103	-0.39431	0.099	0.402	1.15179e-98
AKIRIN2	8.87263e-84	-0.393638	0.493	0.759	1.65368e-79
SLC5A6	1.67756e-99	-0.393577	0.043	0.312	3.12664e-95
PSMD12	4.75698e-98	-0.392869	0.477	0.767	8.86607e-94
HACD2	6.52097e-94	-0.39124	0.283	0.606	1.21538e-89
EDNRB	1.03591e-50	-0.390841	0.096	0.286	1.93073e-46
HNRNPH2	1.12009e-73	-0.390806	0.787	0.914	2.08763e-69
CCDC137	3.82939e-118	-0.390032	0.081	0.41	7.13722e-114
PGF	5.03596e-92	-0.389867	0.004	0.222	9.38603e-88
RPS20	3.45346e-71	-0.38899	0.898	0.967	6.43657e-67
PGD	4.42014e-77	-0.388237	0.321	0.624	8.23826e-73
RPL15	3.68808e-83	-0.387862	0.9	0.971	6.87385e-79
ANXA11	6.48289e-103	-0.38757	0.057	0.343	1.20828e-98
PPIF	3.46594e-91	-0.387207	0.162	0.471	6.45981e-87
NPB	2.49536e-74	-0.386135	0.208	0.489	4.65086e-70
EIF4G1	1.12744e-90	-0.385868	0.177	0.485	2.10133e-86
SNRPF	1.68816e-72	-0.385611	0.401	0.678	3.14639e-68
CDCA3	2.43115e-33	-0.384708	0.004	0.09	4.53117e-29
FUBP1	1.39475e-79	-0.384354	0.467	0.753	2.59954e-75
TM7SF2	5.78551e-92	-0.384288	0.289	0.619	1.0783e-87
NUBP1	3.83402e-92	-0.384287	0.218	0.543	7.14585e-88
ERLIN2	1.34665e-63	-0.384207	0.407	0.67	2.50989e-59
ENSGALG00000011164	1.15844e-79	-0.383366	0.28	0.595	2.1591e-75
EIF1AY	3.02704e-77	-0.382482	0.638	0.853	5.64179e-73
CTNNAL1	7.18097e-45	-0.382193	0.338	0.563	1.33839e-40
RSL1D1	2.1924e-95	-0.38066	0.192	0.513	4.08619e-91
ENSGALG00000038672	2.64252e-55	-0.380516	0.706	0.896	4.92513e-51
MRPL33	5.54403e-67	-0.380469	0.61	0.829	1.0333e-62
UCHL5	5.63527e-87	-0.379092	0.35	0.662	1.0503e-82
SERBP1	3.4366e-57	-0.378881	0.777	0.903	6.40513e-53
FABP7	5.44676e-27	-0.378268	0.803	0.928	1.01517e-22
PPIL1	2.14628e-70	-0.377842	0.445	0.718	4.00024e-66
ENSGALG00000041778	1.03875e-91	-0.377428	0.328	0.66	1.93602e-87
CISD2	2.00632e-81	-0.377111	0.5	0.777	3.73938e-77
BLCAP	8.22057e-99	-0.376938	0.268	0.606	1.53215e-94
DMD	4.27046e-52	-0.376899	0.7	0.866	7.95928e-48
UFM1	7.40238e-93	-0.376772	0.257	0.578	1.37966e-88
ENSGALG00000038652	1.23987e-29	-0.374826	0.528	0.727	2.31087e-25
RTRAF	4.47428e-67	-0.37356	0.552	0.803	8.33917e-63
ENSGALG00000006723	3.24052e-63	-0.373358	0.254	0.511	6.03967e-59
BYSL	2.67343e-79	-0.373151	0.248	0.551	4.98274e-75
STK40	2.37634e-75	-0.372644	0.141	0.404	4.42903e-71
ID3	4.81307e-31	-0.372147	0.087	0.22	8.97061e-27
ENSGALG00000011715	7.25971e-15	-0.371815	0.821	0.885	1.35306e-10
SEMA6A	7.90965e-87	-0.37178	0.224	0.536	1.4742e-82
OLA1	6.09696e-100	-0.371595	0.245	0.583	1.13635e-95
RRP15	1.99627e-91	-0.371504	0.153	0.458	3.72065e-87
NDFIP2	1.1824e-60	-0.371495	0.255	0.503	2.20376e-56
PDCL3	7.45422e-80	-0.370336	0.421	0.705	1.38932e-75
EGLN1	7.4385e-65	-0.369821	0.592	0.826	1.38639e-60
POP5	2.91635e-65	-0.369076	0.244	0.506	5.4355e-61
PSMA7	4.08704e-63	-0.368814	0.609	0.832	7.61742e-59
ENSGALG00000016808	1.15512e-91	-0.368281	0.218	0.53	2.15292e-87
WDR43	2.60789e-108	-0.367656	0.16	0.498	4.86059e-104
RAB10	6.02181e-66	-0.367171	0.559	0.8	1.12235e-61
ENSGALG00000030587	3.32768e-73	-0.366973	0.146	0.411	6.20213e-69
URI1	4.01098e-69	-0.366013	0.317	0.598	7.47567e-65
SINHCAF	8.42239e-92	-0.365364	0.179	0.49	1.56976e-87
TIMM10	5.75819e-55	-0.364692	0.57	0.789	1.07321e-50
KDM7A	2.98307e-112	-0.364201	0.092	0.415	5.55985e-108
CIRBP	3.96175e-51	-0.364162	0.798	0.912	7.38391e-47
SRSF1	4.52042e-69	-0.363991	0.579	0.809	8.42516e-65
SEC61B	1.15505e-87	-0.363733	0.486	0.771	2.15278e-83
CHURC1	4.87714e-50	-0.363296	0.68	0.863	9.09001e-46
SIPA1L1	5.18185e-83	-0.363293	0.281	0.591	9.65793e-79
CRELD2	1.50308e-70	-0.3632	0.186	0.452	2.80145e-66
EEF1A1	1.50782e-86	-0.363183	0.961	0.983	2.81028e-82
ARIH1	5.75115e-88	-0.36318	0.403	0.711	1.0719e-83
BIRC5	2.73461e-37	-0.363068	0.017	0.127	5.09676e-33
ENSGALG00000023950	1.41385e-67	-0.362627	0.172	0.43	2.63513e-63
ACTR2	1.18477e-78	-0.362321	0.257	0.559	2.20818e-74
NEMF	1.00946e-83	-0.361847	0.33	0.644	1.88143e-79
COPS3	1.01934e-92	-0.361555	0.23	0.551	1.89984e-88
PKIA	8.02868e-62	-0.360591	0.381	0.645	1.49639e-57
ENSGALG00000051598	1.83265e-49	-0.360321	0.704	0.892	3.41568e-45
ENSGALG00000042254	4.02454e-109	-0.360273	0.15	0.489	7.50094e-105
HNRNPDL	3.2798e-75	-0.358521	0.53	0.79	6.1129e-71
FCF1	3.60839e-83	-0.357558	0.19	0.492	6.72531e-79
CHMP4B	4.15794e-73	-0.357253	0.571	0.81	7.74957e-69
DAP	1.38541e-75	-0.357122	0.115	0.373	2.58213e-71
FXYD6	1.21577e-50	-0.357044	0.093	0.287	2.26595e-46
ITGAV	7.745e-51	-0.356506	0.612	0.829	1.44351e-46
GAR1	1.02019e-85	-0.356424	0.109	0.38	1.90144e-81
KCTD20	1.73536e-63	-0.356358	0.273	0.541	3.23437e-59
PRLL	1.46122e-26	-0.356274	0.002	0.071	2.72342e-22
PSMD14	3.36203e-99	-0.35591	0.238	0.577	6.26614e-95
ENSGALG00000041112	2.25944e-94	-0.354727	0.307	0.64	4.21114e-90
NKAIN2	4.63478e-58	-0.354641	0.17	0.4	8.63831e-54
MAD2L1	1.24294e-42	-0.354304	0.041	0.181	2.3166e-38
MDH2	3.52361e-71	-0.353825	0.52	0.791	6.56731e-67
NAA15	4.41635e-88	-0.353559	0.204	0.515	8.23119e-84
PDCD5	3.17365e-88	-0.353526	0.461	0.752	5.91505e-84
FARP1	1.12136e-88	-0.353456	0.089	0.367	2.08999e-84
MAP2	1.83643e-31	-0.35331	0.711	0.875	3.42274e-27
CCNB2	2.81812e-35	-0.353298	0.024	0.136	5.25241e-31
DCLK1	2.99377e-98	-0.35282	0.282	0.631	5.57978e-94
MBP	1.45207e-24	-0.352693	0.115	0.247	2.70637e-20
CDHR2	5.4324e-69	-0.352581	0.28	0.568	1.01249e-64
CDC42	4.20571e-55	-0.352236	0.482	0.722	7.83861e-51
RACK1	2.06387e-59	-0.35127	0.851	0.944	3.84664e-55
ENSGALG00000046978	5.31018e-72	-0.351267	0.141	0.403	9.89712e-68
LSM12	1.40001e-79	-0.351219	0.385	0.683	2.60934e-75
ENSGALG00000042782	1.58368e-83	-0.351057	0.086	0.346	2.95165e-79
RSL24D1	4.14403e-89	-0.351021	0.429	0.732	7.72364e-85
PSMB6	1.51738e-72	-0.350773	0.477	0.758	2.82809e-68
NSA2	4.31662e-68	-0.35051	0.533	0.791	8.04532e-64
PPM1E	1.32049e-85	-0.350165	0.259	0.569	2.46113e-81
CTTNBP2	8.16583e-61	-0.349833	0.401	0.68	1.52195e-56
CXCR4	4.32199e-32	-0.349575	0.553	0.762	8.05533e-28
ENSGALG00000012694	2.16066e-87	-0.349499	0.296	0.611	4.02703e-83
MYO1E	3.47297e-80	-0.349246	0.103	0.365	6.47292e-76
HECTD1	3.02142e-74	-0.349178	0.406	0.691	5.63132e-70
RRS1	1.29127e-86	-0.348104	0.264	0.581	2.40667e-82
GNG5	1.1901e-44	-0.348042	0.534	0.749	2.2181e-40
PBK	1.87446e-33	-0.347501	0.008	0.099	3.49362e-29
EIF3D	1.56858e-69	-0.347438	0.47	0.751	2.92353e-65
GLRX3	5.41137e-97	-0.346784	0.295	0.631	1.00857e-92
RBM17	7.46219e-95	-0.346763	0.322	0.658	1.3908e-90
ATAD3A	3.41212e-92	-0.34662	0.088	0.369	6.3595e-88
EIF3G	2.28743e-61	-0.346016	0.572	0.805	4.26332e-57
ENSGALG00000034584	8.63385e-59	-0.345673	0.344	0.611	1.60918e-54
ACOT9	1.42249e-79	-0.345205	0.111	0.379	2.65124e-75
SCAF11	1.0372e-77	-0.344701	0.326	0.63	1.93313e-73
NUDT16L1	5.17974e-67	-0.344497	0.622	0.84	9.65401e-63
TIAM2	6.68832e-95	-0.344025	0.029	0.277	1.24657e-90
PSMD2	1.9953e-73	-0.34374	0.413	0.703	3.71884e-69
MOB4	1.206e-75	-0.342971	0.384	0.678	2.24775e-71
H2AFZ	9.94388e-66	-0.341926	0.452	0.729	1.85334e-61
ENSGALG00000038978	5.09908e-59	-0.341677	0.357	0.616	9.50366e-55
AMD1	1.66774e-67	-0.341427	0.314	0.591	3.10833e-63
DHX37	4.09536e-72	-0.340594	0.331	0.624	7.63294e-68
ARC	1.61125e-78	-0.339807	0.006	0.2	3.00305e-74
NOP14	1.828e-91	-0.339766	0.273	0.603	3.40703e-87
RFC4	1.22567e-66	-0.338444	0.174	0.427	2.28441e-62
LDLRAD4	1.16385e-73	-0.337825	0.131	0.392	2.16918e-69
CDC37L1	2.54962e-77	-0.33745	0.261	0.558	4.75198e-73
LYPLAL1	2.10894e-84	-0.33691	0.038	0.273	3.93064e-80
KALRN	1.56657e-63	-0.336734	0.267	0.537	2.91977e-59
TCF25	1.54967e-71	-0.336276	0.426	0.714	2.88827e-67
CHCHD3	1.00994e-75	-0.335928	0.408	0.697	1.88233e-71
TBC1D14	8.46779e-75	-0.335117	0.261	0.557	1.57823e-70
RRP9	1.62439e-82	-0.334482	0.064	0.314	3.02753e-78
MRPS18A	5.01694e-86	-0.334117	0.144	0.435	9.35056e-82
MRPL27	1.17824e-64	-0.332766	0.393	0.661	2.196e-60
ENSGALG00000040833	3.82734e-43	-0.332698	0.005	0.117	7.13339e-39
MTMR2	5.85549e-55	-0.33221	0.371	0.622	1.09135e-50
PAM	5.10181e-91	-0.331775	0.14	0.443	9.50876e-87
TCEA1	3.68072e-83	-0.331234	0.325	0.632	6.86013e-79
DUSP16	2.23078e-64	-0.33085	0.116	0.351	4.15773e-60
ENSGALG00000009355	1.47147e-93	-0.330396	0.005	0.228	2.74252e-89
RBM19	1.98137e-85	-0.330069	0.262	0.579	3.69289e-81
SST	1.02866e-15	-0.329412	0.015	0.068	1.91722e-11
STOML2	4.0185e-71	-0.329214	0.298	0.587	7.48967e-67
PDIA6	2.78806e-55	-0.328818	0.314	0.571	5.19639e-51
XPA	4.49489e-75	-0.328685	0.359	0.653	8.37757e-71
MDN1	2.21911e-87	-0.328674	0.28	0.603	4.13598e-83
DYNLT1	1.50317e-69	-0.328641	0.345	0.626	2.80162e-65
SYF2	6.45399e-62	-0.327742	0.492	0.748	1.20289e-57
SLC35B1	3.23116e-63	-0.327014	0.236	0.505	6.02224e-59
C26H6ORF125	1.40304e-72	-0.326811	0.33	0.619	2.61498e-68
YWHAB	3.88784e-39	-0.326441	0.691	0.871	7.24615e-35
CTTNBP2NL	2.38493e-88	-0.32621	0.15	0.449	4.44503e-84
RPS15	2.32747e-67	-0.325936	0.916	0.975	4.33794e-63
CCT4	1.5886e-103	-0.325772	0.094	0.404	2.96083e-99
PDIA4	2.61564e-54	-0.32568	0.417	0.671	4.87503e-50
PIK3R5	3.02703e-52	-0.325622	0.337	0.577	5.64177e-48
GPATCH4	3.59047e-90	-0.325616	0.326	0.65	6.69191e-86
TCOF1	1.53466e-70	-0.325458	0.328	0.618	2.86031e-66
SBDS	7.23041e-64	-0.325302	0.541	0.79	1.3476e-59
RPS4X	1.33184e-41	-0.32505	0.802	0.928	2.48228e-37
POLR1D	6.40473e-51	-0.324697	0.292	0.536	1.19371e-46
GTF2E2	2.74921e-70	-0.324548	0.279	0.561	5.12397e-66
PUM3	1.63989e-65	-0.324547	0.236	0.51	3.05643e-61
DDX18	1.42112e-94	-0.324521	0.103	0.395	2.64869e-90
CAST	5.81365e-88	-0.324192	0.137	0.437	1.08355e-83
PSMA3	1.65696e-50	-0.323488	0.588	0.81	3.08824e-46
UBQLN1	8.02624e-85	-0.323414	0.203	0.514	1.49593e-80
EGF	1.2118e-39	-0.323256	0.254	0.466	2.25855e-35
EMG1	1.58609e-78	-0.322987	0.049	0.279	2.95615e-74
DSTN	7.51868e-48	-0.322282	0.789	0.922	1.40133e-43
AIMP1	3.2508e-89	-0.322054	0.406	0.723	6.05884e-85
IRF6	2.08932e-80	-0.321105	0.016	0.222	3.89408e-76
TAOK3	5.15072e-60	-0.321032	0.139	0.372	9.59991e-56
SERTAD2	4.21705e-70	-0.319669	0.186	0.461	7.85973e-66
CD164	5.52493e-58	-0.31936	0.425	0.683	1.02974e-53
ELF1	4.83674e-85	-0.318427	0.1	0.377	9.01471e-81
ENSGALG00000038820	1.0477e-54	-0.318261	0.249	0.499	1.95271e-50
RPL13	8.90129e-46	-0.318076	0.865	0.952	1.65902e-41
MCM5	2.66955e-38	-0.317773	0.041	0.17	4.9755e-34
SRPK1	3.19723e-89	-0.317141	0.325	0.641	5.959e-85
PNN	8.48227e-64	-0.316978	0.541	0.791	1.58093e-59
HES1	4.28848e-60	-0.316972	0.138	0.373	7.99286e-56
RRM1	1.58154e-26	-0.315122	0.109	0.232	2.94768e-22
CAPRIN1	4.19263e-54	-0.315027	0.503	0.755	7.81423e-50
ROCK2	4.59614e-64	-0.314954	0.433	0.699	8.56629e-60
BTF3	3.77364e-53	-0.314765	0.529	0.77	7.03331e-49
RPL27A	2.34417e-62	-0.314607	0.879	0.951	4.36907e-58
ENSGALG00000033993	1.52418e-72	-0.31396	0.234	0.525	2.84077e-68
RF00100.4	2.39997e-63	-0.313921	0.239	0.511	4.47306e-59
ARL5B	1.57943e-89	-0.313823	0.097	0.381	2.94375e-85
ALCAM	3.95886e-95	-0.313701	0.223	0.574	7.37853e-91
RPL26L1	7.29551e-55	-0.312375	0.885	0.956	1.35974e-50
INVS	1.66861e-57	-0.312058	0.095	0.301	3.10996e-53
THOP1	3.73469e-84	-0.31193	0.254	0.565	6.96071e-80
AURKAIP1	1.76046e-77	-0.311657	0.283	0.58	3.28115e-73
SPCS3	1.76715e-81	-0.311349	0.458	0.738	3.29362e-77
TFDP1	5.49521e-57	-0.310465	0.112	0.327	1.0242e-52
GPR137B	4.41396e-62	-0.309854	0.283	0.551	8.22674e-58
EIF4G3	3.74286e-67	-0.309819	0.329	0.614	6.97593e-63
MARS	1.55067e-70	-0.309754	0.16	0.425	2.89013e-66
SIVA1	1.43283e-60	-0.309686	0.39	0.647	2.67051e-56
ST8SIA2	2.63978e-58	-0.309287	0.223	0.473	4.92003e-54
TOMM20	1.14215e-60	-0.309173	0.656	0.844	2.12873e-56
TRARG1	4.69888e-38	-0.308192	0.116	0.282	8.75778e-34
MCMBP	1.87632e-85	-0.308049	0.138	0.43	3.49709e-81
RAB3GAP2	3.09921e-72	-0.307886	0.314	0.61	5.77632e-68
DDX10	5.51396e-83	-0.307024	0.215	0.525	1.02769e-78
FILIP1	6.83705e-40	-0.306869	0.302	0.529	1.27429e-35
CYB5R3	1.66695e-78	-0.306851	0.183	0.473	3.10686e-74
EIF3A	1.89436e-68	-0.306772	0.422	0.71	3.53071e-64
RPS16	3.05281e-45	-0.306738	0.816	0.933	5.68983e-41
BICD2	1.83957e-54	-0.306657	0.501	0.742	3.42858e-50
ENSGALG00000001972	7.79969e-68	-0.306359	0.3	0.589	1.45371e-63
NCBP2	1.21902e-62	-0.305282	0.419	0.687	2.27201e-58
EHD3	2.50443e-72	-0.304776	0.364	0.671	4.66775e-68
PURH	7.64116e-45	-0.3046	0.288	0.513	1.42416e-40
NTMT1	2.03984e-60	-0.304514	0.372	0.644	3.80186e-56
MRPL9	3.01551e-45	-0.304489	0.598	0.819	5.6203e-41
DNAJC1	5.78836e-60	-0.304204	0.424	0.69	1.07884e-55
AGRN	7.07048e-48	-0.303469	0.433	0.677	1.3178e-43
LARS	2.39623e-62	-0.303401	0.291	0.57	4.46609e-58
MTMR10	1.91034e-60	-0.303291	0.309	0.577	3.56049e-56
BUB3	3.14904e-65	-0.303135	0.286	0.56	5.86919e-61
RABGGTB	4.9399e-70	-0.303069	0.266	0.555	9.20699e-66
MARCKS	5.20046e-36	-0.302862	0.449	0.658	9.69262e-32
FTSJ3	2.03853e-73	-0.302739	0.144	0.417	3.7994e-69
TWNK	5.70611e-80	-0.301977	0.126	0.4	1.06351e-75
UQCRFS1	3.73806e-67	-0.301652	0.484	0.747	6.967e-63
TMX4	2.74133e-78	-0.301329	0.253	0.563	5.1093e-74
PSMD7	9.80068e-59	-0.300978	0.555	0.798	1.82665e-54
HMGN4	4.67404e-23	-0.300894	0.589	0.79	8.71148e-19
RWDD1	1.3426e-65	-0.30089	0.412	0.692	2.50234e-61
PDAP1	7.12027e-86	-0.300287	0.359	0.676	1.32708e-81
GTF3A	2.66791e-72	-0.29988	0.224	0.507	4.97245e-68
BID	5.07137e-45	-0.299578	0.089	0.262	9.45203e-41
OTUD7A	1.79166e-100	-0.299461	0.069	0.357	3.3393e-96
SLC26A1	2.47956e-69	-0.29799	0.017	0.202	4.6214e-65
MYBBP1A	1.9874e-84	-0.297966	0.069	0.324	3.70411e-80
SNRPB2	6.44068e-61	-0.297879	0.359	0.633	1.20041e-56
GXYLT2	1.27989e-65	-0.297556	0.137	0.382	2.38547e-61
UCHL3	6.39549e-74	-0.2973	0.223	0.509	1.19199e-69
TACC3	3.33104e-77	-0.296612	0.035	0.253	6.2084e-73
CAPZA1	1.03956e-69	-0.296577	0.458	0.733	1.93754e-65
SERINC5	8.52323e-94	-0.296518	0.065	0.34	1.58856e-89
SREK1IP1	1.3926e-51	-0.296403	0.263	0.505	2.59552e-47
INCENP	3.54931e-30	-0.296098	0.011	0.098	6.6152e-26
DDX5	1.97799e-55	-0.295885	0.795	0.908	3.68657e-51
ANLN	4.17092e-33	-0.295107	0.001	0.084	7.77377e-29
JUN	8.52864e-28	-0.294606	0.653	0.858	1.58957e-23
LYPLA1	2.72237e-46	-0.294345	0.263	0.49	5.07396e-42
RPAP3	1.34738e-62	-0.293737	0.249	0.527	2.51124e-58
ZCCHC13	1.64519e-38	-0.293612	0.75	0.895	3.0663e-34
ARHGAP18	2.40799e-75	-0.293481	0.228	0.538	4.48801e-71
SSR3	6.05873e-63	-0.293472	0.421	0.691	1.12923e-58
SNRNP25	3.23089e-50	-0.293177	0.384	0.631	6.02174e-46
LRRTM3	3.25479e-94	-0.292749	0.071	0.353	6.06627e-90
FERMT1	4.91598e-56	-0.292028	0.041	0.215	9.16241e-52
AURKA	6.26771e-24	-0.291951	0.003	0.065	1.16818e-19
DNAJC15	3.40363e-77	-0.291575	0.273	0.577	6.34369e-73
ENSGALG00000002089	1.84093e-70	-0.291554	0.231	0.515	3.43113e-66
PTCHD1	7.79044e-71	-0.291474	0.164	0.434	1.45198e-66
RPS6KL1	1.32634e-80	-0.289998	0.101	0.366	2.47203e-76
FER	2.77236e-65	-0.289632	0.344	0.626	5.16712e-61
RPL23	2.2493e-55	-0.289615	0.921	0.977	4.19225e-51
CAPN11	3.85608e-63	-0.289123	0.177	0.429	7.18697e-59
HTRA2	2.01633e-58	-0.28872	0.348	0.613	3.75804e-54
NSG1	6.35567e-84	-0.288587	0.465	0.765	1.18457e-79
DLGAP5	2.22646e-36	-0.288351	0.002	0.094	4.14967e-32
ARFGAP3	9.9636e-63	-0.287359	0.239	0.51	1.85701e-58
GPR158	2.18138e-98	-0.287118	0.069	0.355	4.06566e-94
PSMA4	3.0126e-48	-0.286982	0.585	0.81	5.61488e-44
PPRC1	7.88919e-92	-0.286178	0.035	0.283	1.47039e-87
TCP11L1	1.10163e-51	-0.285757	0.283	0.531	2.05322e-47
DDX27	4.26153e-69	-0.285385	0.277	0.57	7.94264e-65
IMP4	1.02648e-68	-0.285357	0.172	0.441	1.91316e-64
SEC14L1	9.54266e-79	-0.285197	0.244	0.554	1.77856e-74
ENSGALG00000016340	1.24075e-68	-0.285024	0.437	0.723	2.31251e-64
MAPKKK3L	2.78442e-70	-0.284816	0.038	0.244	5.18961e-66
DYNC1LI2	1.1229e-61	-0.284442	0.267	0.536	2.09287e-57
ZFP36L1	1.59767e-56	-0.284411	0.226	0.471	2.97773e-52
YTHDF2	1.03245e-83	-0.284235	0.242	0.55	1.92428e-79
NUP35	9.8363e-58	-0.283958	0.103	0.316	1.83329e-53
FAM129A	4.55231e-35	-0.283901	0.053	0.18	8.48459e-31
FLT1	9.57534e-56	-0.283884	0.076	0.273	1.78465e-51
CTBP1	1.93055e-64	-0.283589	0.499	0.759	3.59816e-60
RGS7BP	2.98164e-48	-0.283579	0.137	0.337	5.55719e-44
UBR7	9.93407e-48	-0.283562	0.529	0.767	1.85151e-43
ENSGALG00000030350	9.08477e-85	-0.283467	0.005	0.211	1.69322e-80
ACTG1	2.27672e-37	-0.283415	0.881	0.942	4.24335e-33
ADSSL1	1.41224e-99	-0.282908	0.087	0.388	2.63214e-95
SYNM	8.01251e-22	-0.282835	0.284	0.436	1.49337e-17
ENSGALG00000011799	3.75088e-16	-0.282083	0.255	0.368	6.9909e-12
MAP4	5.80981e-54	-0.282078	0.315	0.567	1.08283e-49
HSPB1	5.42235e-24	-0.281574	0.058	0.161	1.01062e-19
USP1	3.32848e-62	-0.281568	0.189	0.445	6.20362e-58
POLR1E	8.36333e-84	-0.281565	0.223	0.532	1.55876e-79
SLC43A3	1.80534e-65	-0.281412	0.081	0.305	3.36479e-61
ENSGALG00000042589	1.93924e-46	-0.281008	0.508	0.737	3.61435e-42
CALCRL	1.17219e-52	-0.28094	0.069	0.253	2.18473e-48
C2H6orf52	5.0483e-61	-0.280687	0.342	0.617	9.40901e-57
ACAD9	9.63731e-54	-0.280665	0.466	0.724	1.7962e-49
TRIM9	3.81846e-54	-0.280469	0.117	0.328	7.11684e-50
HNRNPH3	5.78547e-52	-0.280231	0.692	0.866	1.0783e-47
CSNK2A2	1.89049e-56	-0.280184	0.266	0.522	3.5235e-52
NMRK2	3.14378e-33	-0.279983	0.021	0.124	5.85937e-29
YBX1	4.47545e-44	-0.27966	0.901	0.968	8.34134e-40
TRNT1	2.07776e-91	-0.279285	0.15	0.461	3.87254e-87
GNG2	1.56788e-61	-0.279111	0.224	0.479	2.92222e-57
REEP5	1.82359e-55	-0.278836	0.45	0.701	3.39881e-51
ENSGALG00000038528	2.57441e-63	-0.278755	0.231	0.506	4.79818e-59
DDX19B	1.3439e-59	-0.278031	0.46	0.719	2.50476e-55
SSRP1	4.96757e-49	-0.277944	0.195	0.419	9.25856e-45
TXNRD3	5.79641e-49	-0.277677	0.122	0.32	1.08034e-44
SURF2	3.54665e-67	-0.277659	0.104	0.342	6.61025e-63
SAMHD1	1.48656e-73	-0.277604	0.14	0.404	2.77066e-69
SLIRP	1.65843e-37	-0.277531	0.616	0.834	3.09098e-33
HTD2	2.40064e-58	-0.277482	0.307	0.574	4.47432e-54
NMU	4.62975e-87	-0.277361	0.012	0.231	8.62893e-83
WDR74	8.19099e-59	-0.276867	0.172	0.414	1.52664e-54
ENSGALG00000049291	2.10793e-70	-0.276623	0.021	0.212	3.92875e-66
ITPA	1.1974e-67	-0.276497	0.164	0.429	2.23171e-63
EPHB1	3.54657e-33	-0.276268	0.099	0.244	6.61009e-29
ARID5B	1.55059e-52	-0.276073	0.351	0.606	2.88999e-48
DENR	2.39238e-52	-0.275715	0.4	0.661	4.45891e-48
RAB8A	1.07797e-68	-0.275564	0.239	0.527	2.00912e-64
DNAJC8	2.82012e-52	-0.27381	0.624	0.841	5.25614e-48
IARS	4.14894e-62	-0.273698	0.198	0.462	7.73279e-58
Pcdh19	1.02482e-75	-0.273502	0.025	0.231	1.91005e-71
SBNO2	6.37119e-72	-0.273283	0.061	0.283	1.18746e-67
KROX20	1.7429e-52	-0.272829	0.078	0.269	3.24842e-48
ENSGALG00000023824	2.24906e-58	-0.272388	0.002	0.145	4.19179e-54
CSRP1	2.98378e-57	-0.272135	0.034	0.206	5.56117e-53
BMI1	2.68446e-53	-0.27172	0.353	0.619	5.00329e-49
ENSGALG00000006899	3.58858e-35	-0.271611	0.736	0.903	6.68839e-31
ENSGALG00000008469	1.37105e-51	-0.270817	0.03	0.186	2.55536e-47
SOX8	6.84883e-33	-0.270727	0.357	0.554	1.27648e-28
WDR36	8.14553e-91	-0.270073	0.164	0.477	1.51816e-86
RPS6KA3	3.23637e-53	-0.269503	0.095	0.291	6.03195e-49
INSIG2	4.43281e-72	-0.269335	0.134	0.396	8.26188e-68
ATP1B3	7.31667e-44	-0.269197	0.539	0.754	1.36368e-39
GLIPR2	1.67915e-63	-0.269197	0.022	0.199	3.1296e-59
STT3A	3.23069e-55	-0.268997	0.19	0.434	6.02137e-51
CTBPL	3.58524e-71	-0.268911	0.329	0.632	6.68218e-67
NACA	3.83699e-50	-0.268794	0.378	0.63	7.15139e-46
PSAT1	5.75366e-59	-0.268515	0.058	0.252	1.07237e-54
RPL5	4.54818e-41	-0.267676	0.789	0.921	8.4769e-37
MRPL17	2.53491e-47	-0.267652	0.511	0.746	4.72456e-43
DYNC1H1	4.90237e-46	-0.267262	0.652	0.843	9.13703e-42
TARS	2.64874e-73	-0.267076	0.3	0.599	4.93672e-69
DRG1	1.03233e-70	-0.266991	0.267	0.558	1.92405e-66
SMC4	1.07564e-31	-0.266815	0.006	0.091	2.00478e-27
NDUFA8	2.01251e-51	-0.266634	0.539	0.778	3.75091e-47
EMC6	1.64762e-53	-0.266541	0.406	0.672	3.07083e-49
TSTD3	7.49676e-50	-0.266347	0.263	0.494	1.39725e-45
ILKAP	5.83288e-50	-0.266206	0.147	0.363	1.08713e-45
NUP37	2.24755e-52	-0.265953	0.141	0.363	4.18898e-48
UQCRH	3.99031e-35	-0.265723	0.644	0.844	7.43715e-31
SGMS2	1.62337e-86	-0.265199	0.018	0.241	3.02563e-82
DHX29	9.74237e-58	-0.264991	0.376	0.648	1.81578e-53
MCM6	5.84859e-23	-0.264857	0.131	0.253	1.09006e-18
ACAT1	2.56896e-73	-0.264706	0.187	0.466	4.78804e-69
SKIL	7.61606e-66	-0.264375	0.138	0.391	1.41948e-61
IMPG2	1.62531e-39	-0.264334	0.131	0.311	3.02924e-35
NSUN2	1.06838e-71	-0.264315	0.106	0.357	1.99124e-67
CTU2	4.0902e-57	-0.264148	0.108	0.327	7.62331e-53
EIF4H	5.20997e-43	-0.264118	0.612	0.82	9.71034e-39
LSM6	6.64666e-39	-0.264034	0.317	0.527	1.2388e-34
ERC1	4.66836e-69	-0.263569	0.244	0.531	8.70089e-65
PTEN	9.39873e-57	-0.26338	0.206	0.451	1.75174e-52
DLGAP4	1.08731e-52	-0.262951	0.451	0.696	2.02654e-48
CKS1B	4.69766e-43	-0.262869	0.011	0.129	8.75549e-39
ARHGEF28	1.90751e-37	-0.262835	0.445	0.67	3.55522e-33
RBBP4	6.73641e-46	-0.262628	0.464	0.708	1.25553e-41
CALM1	4.33355e-51	-0.262522	0.934	0.974	8.07687e-47
ARPC3	2.53416e-43	-0.261735	0.4	0.64	4.72317e-39
CYB5R2	2.48363e-41	-0.261507	0.241	0.445	4.62899e-37
TKT	1.81191e-61	-0.260867	0.402	0.679	3.37704e-57
CD151	1.2488e-38	-0.260762	0.451	0.685	2.32751e-34
UBE2D3	3.24992e-71	-0.260757	0.489	0.764	6.0572e-67
JPT1	2.37707e-37	-0.260482	0.452	0.674	4.43039e-33
TFPI2	1.21753e-28	-0.26021	0.089	0.22	2.26923e-24
TPR	4.33343e-53	-0.260176	0.595	0.81	8.07665e-49
C9orf85	6.55962e-68	-0.260089	0.196	0.47	1.22258e-63
C9orf64	2.19108e-59	-0.26	0.09	0.304	4.08374e-55
PAICS	1.76186e-55	-0.259762	0.247	0.502	3.28375e-51
SMARCE1	6.49895e-55	-0.259603	0.387	0.651	1.21127e-50
F2R	5.03076e-72	-0.259573	0.017	0.209	9.37632e-68
HPF1	1.75262e-46	-0.259294	0.399	0.641	3.26654e-42
BUB1B	4.15578e-33	-0.259078	0.002	0.087	7.74555e-29
ESF1	5.80996e-53	-0.258861	0.265	0.514	1.08286e-48
ARPC4	9.26465e-51	-0.258351	0.511	0.745	1.72675e-46
RPS17	7.82379e-41	-0.258271	0.919	0.974	1.4582e-36
RPL17	5.74315e-36	-0.258138	0.916	0.976	1.07041e-31
ZFYVE19	3.8552e-58	-0.257897	0.145	0.38	7.18532e-54
CLIP2	4.37692e-47	-0.257854	0.185	0.401	8.1577e-43
TRDMT1	2.5917e-26	-0.257679	0.368	0.552	4.83041e-22
NPEPL1	1.96207e-59	-0.257672	0.167	0.413	3.6569e-55
ENSGALG00000033862	1.47558e-60	-0.257641	0.326	0.6	2.75019e-56
TRPC4AP	1.29524e-46	-0.25757	0.405	0.651	2.41406e-42
CCDC59	5.35702e-66	-0.257347	0.147	0.401	9.98441e-62
TUBB	1.14974e-35	-0.257231	0.118	0.28	2.14288e-31
ADSS	1.0573e-70	-0.257036	0.273	0.556	1.9706e-66
NOC2L	9.36226e-51	-0.256912	0.202	0.439	1.74494e-46
ETFA	3.70957e-58	-0.255957	0.266	0.527	6.9139e-54
PSMB1	2.05908e-43	-0.255848	0.566	0.81	3.83771e-39
SPCS1	1.39397e-52	-0.255405	0.469	0.721	2.59808e-48
CAB39	3.11368e-63	-0.255385	0.337	0.618	5.80328e-59
PTP4A2	5.861e-50	-0.254697	0.419	0.676	1.09237e-45
HYOU1	2.91829e-48	-0.254276	0.399	0.633	5.4391e-44
RUVBL1	3.82325e-69	-0.254197	0.254	0.531	7.12578e-65
RPL6	3.60417e-35	-0.253946	0.884	0.957	6.71746e-31
IQGAP1	2.26162e-48	-0.253519	0.226	0.458	4.2152e-44
EIF5B	8.39922e-41	-0.253509	0.576	0.808	1.56545e-36
CSNK1A1L	3.4146e-53	-0.253359	0.574	0.789	6.36413e-49
HDAC2	3.81683e-66	-0.253263	0.297	0.584	7.1138e-62
BMS1	7.98659e-83	-0.252455	0.227	0.529	1.48854e-78
CETN1	4.57458e-51	-0.25212	0.233	0.475	8.5261e-47
CSNK2A1	1.17946e-61	-0.251598	0.393	0.669	2.19827e-57
ENSGALG00000044260	9.8173e-52	-0.251452	0.154	0.376	1.82975e-47
DSN1	2.1143e-54	-0.251432	0.17	0.4	3.94062e-50
TARDBP	1.53398e-62	-0.250109	0.489	0.759	2.85902e-58
MTDH	1.58262e-71	-0.249949	0.333	0.63	2.94968e-67
CEBPZ	2.55663e-72	-0.249644	0.363	0.658	4.76504e-68
MLF1	1.21224e-48	-0.249398	0.279	0.53	2.25937e-44
PRELID3B	7.8562e-63	-0.248963	0.226	0.496	1.46424e-58
PNO1	4.15027e-89	-0.248848	0.165	0.472	7.73527e-85
GCLM	1.79215e-57	-0.248836	0.553	0.787	3.34022e-53
SOX4	6.97997e-61	-0.248708	0.06	0.26	1.30093e-56
FN1	6.21519e-09	-0.248568	0.502	0.409	0.000115839
PIN4	3.49416e-44	-0.248514	0.562	0.78	6.51241e-40
IAH1	4.83746e-46	-0.248446	0.196	0.417	9.01606e-42
SNX6	4.77091e-57	-0.247886	0.444	0.705	8.89203e-53
SMNDC1	4.25051e-60	-0.247663	0.319	0.594	7.9221e-56
SNAI1	5.08692e-50	-0.247504	0.01	0.144	9.481e-46
CYP46A1	4.72405e-55	-0.247497	0.081	0.278	8.80468e-51
PPM1G	1.53984e-43	-0.247478	0.199	0.414	2.86996e-39
ENSGALG00000036739	2.55467e-56	-0.247024	0.492	0.74	4.76139e-52
PTP4A1	4.8127e-44	-0.246786	0.561	0.78	8.96991e-40
NR1H3	2.49274e-68	-0.246557	0.234	0.513	4.64597e-64
AHSA1	4.92319e-79	-0.246516	0.402	0.703	9.17583e-75
CRYBB2	2.90375e-45	-0.24637	0.067	0.233	5.41202e-41
BZW1	7.93859e-54	-0.246089	0.558	0.787	1.47959e-49
THYN1	1.47623e-36	-0.245961	0.201	0.384	2.75139e-32
VDAC2	2.41527e-41	-0.245918	0.742	0.899	4.50158e-37
SAR1B	1.49266e-43	-0.245623	0.221	0.442	2.78202e-39
HIF1A	2.26268e-22	-0.245539	0.704	0.85	4.21718e-18
PSMA2	8.70574e-68	-0.24553	0.482	0.751	1.62258e-63
DYNLL1	1.38211e-40	-0.245513	0.202	0.411	2.57597e-36
TUBA3E	3.14477e-10	-0.245475	0.155	0.23	5.86123e-06
PSMC2	5.60822e-59	-0.245004	0.345	0.623	1.04526e-54
SEC31A	1.85984e-61	-0.244983	0.144	0.383	3.46638e-57
RPL9	4.06875e-33	-0.244977	0.863	0.946	7.58333e-29
SKP2	2.68608e-42	-0.244914	0.319	0.548	5.00631e-38
RELL1	5.55221e-56	-0.244676	0.118	0.34	1.03482e-51
GNAS	2.53946e-55	-0.244191	0.298	0.562	4.73305e-51
PTTG2	5.53455e-17	-0.243604	0.055	0.134	1.03153e-12
TMEM123	6.8757e-53	-0.24353	0.247	0.494	1.28149e-48
SRP9	2.0093e-60	-0.24346	0.366	0.643	3.74494e-56
PAPSS2	2.78113e-67	-0.242677	0.017	0.198	5.18348e-63
FARSA	2.56451e-59	-0.242441	0.194	0.445	4.77973e-55
FEN1	1.63818e-32	-0.242286	0.087	0.226	3.05324e-28
TMED1	8.08955e-39	-0.242285	0.568	0.792	1.50773e-34
RFFL	3.99131e-64	-0.242177	0.114	0.35	7.43901e-60
ENSGALG00000002315	4.7479e-52	-0.242164	0.28	0.539	8.84914e-48
FKBP51	1.40211e-35	-0.241009	0.252	0.45	2.61326e-31
HOMER2	1.22581e-36	-0.240999	0.24	0.436	2.28467e-32
MCM4	8.11825e-39	-0.240943	0.032	0.158	1.51308e-34
CCBE1	1.0383e-52	-0.240937	0.004	0.136	1.93518e-48
HNRNPA1	1.27087e-35	-0.240863	0.717	0.88	2.36866e-31
METRNL	2.16466e-70	-0.240822	0.079	0.31	4.03449e-66
ENSGALG00000043593	2.4886e-61	-0.240195	0.14	0.378	4.63825e-57
ENSGALG00000033647	1.14289e-60	-0.239914	0.101	0.323	2.13013e-56
MRPS22	9.15359e-55	-0.239837	0.121	0.338	1.70605e-50
ANAPC15	1.73981e-59	-0.239811	0.422	0.692	3.24266e-55
ENSGALG00000001951	1.55664e-76	-0.239759	0.01	0.204	2.90126e-72
ENY2	1.15618e-51	-0.239757	0.387	0.648	2.15489e-47
ENSGALG00000054345	5.15934e-62	-0.239008	0.053	0.251	9.61598e-58
EXOSC7	5.07042e-63	-0.238808	0.099	0.328	9.45024e-59
RPS7	9.55362e-32	-0.238725	0.865	0.945	1.7806e-27
ENSGALG00000024039	3.73963e-46	-0.238196	0.158	0.372	6.96992e-42
LRRC15	2.13833e-58	-0.238168	0.002	0.147	3.98542e-54
TBCA	3.38471e-32	-0.238102	0.678	0.867	6.30843e-28
GTF2A2	9.33801e-58	-0.237977	0.313	0.574	1.74042e-53
SMYD2	3.30763e-53	-0.237953	0.126	0.342	6.16476e-49
TMEM183A	7.06475e-49	-0.237857	0.421	0.675	1.31673e-44
C6orf62	1.17531e-68	-0.237839	0.271	0.564	2.19054e-64
GTF2H5	2.0237e-36	-0.237574	0.594	0.793	3.77178e-32
CSTF2	2.09843e-46	-0.237314	0.104	0.296	3.91105e-42
PPP1CB	8.30983e-58	-0.237252	0.571	0.797	1.54879e-53
CCDC6	8.59505e-48	-0.237163	0.419	0.677	1.60195e-43
CYR61	8.01786e-27	-0.236865	0.203	0.366	1.49437e-22
PXN	1.0102e-54	-0.236839	0.199	0.441	1.88282e-50
SRP14	5.40956e-82	-0.236165	0.241	0.558	1.00823e-77
WDR77	1.47903e-58	-0.235874	0.047	0.233	2.75662e-54
SELENOT	3.38754e-64	-0.235646	0.517	0.78	6.31369e-60
RACGAP1	5.10184e-31	-0.235585	0	0.076	9.50882e-27
CSGALNACT2	1.54901e-51	-0.235578	0.07	0.256	2.88705e-47
PFKFB3	2.61262e-68	-0.235371	0.058	0.276	4.8694e-64
RPL22	4.24213e-34	-0.235366	0.846	0.942	7.90648e-30
SEC11A	2.14445e-43	-0.235171	0.425	0.668	3.99683e-39
ENSGALG00000016692	5.49738e-38	-0.23491	0.007	0.109	1.0246e-33
RPS24	1.03878e-41	-0.234669	0.911	0.971	1.93607e-37
TFG	6.65927e-58	-0.234438	0.353	0.626	1.24116e-53
RPL8	3.0165e-32	-0.234107	0.897	0.966	5.62215e-28
CDH13	1.97351e-70	-0.233994	0.138	0.401	3.67822e-66
ARF4	1.06827e-47	-0.233812	0.526	0.773	1.99103e-43
PHTF2	3.92697e-85	-0.233756	0.072	0.336	7.31908e-81
NUP50	1.65041e-48	-0.233723	0.291	0.532	3.07603e-44
ACP1	6.69912e-63	-0.233541	0.453	0.726	1.24858e-58
KIF15	8.37577e-27	-0.23301	0.02	0.107	1.56108e-22
UTP15	6.86504e-72	-0.232967	0.08	0.317	1.27951e-67
CLTA	1.75325e-27	-0.232918	0.729	0.896	3.26771e-23
UPF1	4.22939e-59	-0.232891	0.339	0.613	7.88274e-55
PSMD3	7.21754e-50	-0.232623	0.24	0.484	1.3452e-45
BRD7	6.07889e-58	-0.232616	0.434	0.681	1.13298e-53
EIF4G2	4.10713e-29	-0.232567	0.703	0.872	7.65486e-25
GET4	9.00423e-50	-0.232458	0.208	0.445	1.67821e-45
RNFT1	1.11422e-44	-0.232456	0.134	0.333	2.07669e-40
PRSS23	5.65572e-66	-0.232373	0.009	0.178	1.05411e-61
ENSGALG00000006564	2.36501e-66	-0.232172	0.143	0.394	4.40791e-62
ATP6V1A	5.31344e-63	-0.231992	0.299	0.586	9.90319e-59
ENSGALG00000002042	4.15643e-81	-0.23139	0.291	0.608	7.74675e-77
DOCK1	3.88004e-32	-0.231166	0.24	0.434	7.23163e-28
BAIAP2L1	3.36532e-38	-0.231029	0.461	0.681	6.27229e-34
VBP1	6.08757e-58	-0.23084	0.254	0.513	1.1346e-53
SEMA4D	1.04783e-53	-0.230806	0.191	0.429	1.95294e-49
FAM177A1	2.28078e-31	-0.230654	0.296	0.49	4.25092e-27
MRPS25	3.35548e-42	-0.23018	0.428	0.676	6.25394e-38
DCUN1D5	6.79704e-53	-0.230139	0.126	0.343	1.26683e-48
NMI	1.83065e-35	-0.229902	0.151	0.328	3.41197e-31
FAM192A	4.525e-42	-0.229711	0.546	0.789	8.43369e-38
SEC13	1.43634e-63	-0.229707	0.267	0.551	2.67705e-59
RNPS1	6.92016e-58	-0.229494	0.22	0.477	1.28978e-53
NUBPL	2.18473e-67	-0.229179	0.13	0.384	4.07189e-63
ENSGALG00000014960	5.21741e-46	-0.228961	0.094	0.276	9.72421e-42
UBN2	4.29207e-54	-0.228756	0.187	0.423	7.99955e-50
RAB7B	4.83389e-64	-0.228456	0.033	0.219	9.00941e-60
BORCS5	9.16758e-50	-0.228312	0.175	0.401	1.70865e-45
PTPN13	8.60801e-51	-0.228083	0.125	0.334	1.60436e-46
SHISA2	3.59948e-49	-0.227645	0.047	0.211	6.70871e-45
SCG2	8.91205e-69	-0.227504	0.131	0.399	1.66103e-64
ARNTL2	5.83254e-39	-0.227373	0.28	0.487	1.08707e-34
TRIAP1	8.39737e-77	-0.227098	0.254	0.555	1.5651e-72
NONO	2.55619e-55	-0.226634	0.202	0.448	4.76422e-51
EBAG9	2.11218e-54	-0.226419	0.446	0.708	3.93668e-50
RPS8	7.6653e-31	-0.226073	0.944	0.979	1.42866e-26
MRPL46	1.51069e-47	-0.225984	0.15	0.362	2.81563e-43
KARS	1.98077e-56	-0.225979	0.425	0.689	3.69175e-52
NAT10	2.85505e-62	-0.22596	0.053	0.253	5.32125e-58
ITPKB	1.43966e-38	-0.225696	0.069	0.217	2.68323e-34
RBM39	1.55039e-47	-0.225482	0.544	0.779	2.88962e-43
C1orf35	5.6451e-40	-0.225309	0.244	0.462	1.05213e-35
CDR2	4.60699e-73	-0.225014	0.106	0.369	8.5865e-69
PEA15L2	3.92164e-65	-0.224667	0.186	0.449	7.30916e-61
FGF10	4.23229e-65	-0.224562	0.013	0.186	7.88815e-61
CFDP1	2.61282e-57	-0.223842	0.316	0.593	4.86978e-53
PYCR1	4.66884e-59	-0.223837	0.035	0.214	8.70178e-55
NOD1	2.84539e-60	-0.223794	0.026	0.2	5.30324e-56
KIF11	2.84973e-30	-0.223492	0.014	0.104	5.31132e-26
ENSGALG00000047713	1.20946e-43	-0.222981	0.06	0.217	2.25418e-39
SUGT1	3.88293e-51	-0.222954	0.329	0.592	7.237e-47
SRSF2	3.15309e-56	-0.222953	0.444	0.707	5.87672e-52
MRPL35	2.82869e-46	-0.222649	0.395	0.646	5.27212e-42
NDC80	8.08018e-32	-0.222547	0.005	0.09	1.50598e-27
ZMPSTE24	2.50278e-43	-0.222486	0.208	0.426	4.66468e-39
TMED7	8.39068e-48	-0.222444	0.602	0.811	1.56386e-43
IMMT	3.234e-66	-0.221616	0.223	0.505	6.02753e-62
MRPS12	1.03044e-33	-0.221291	0.496	0.707	1.92054e-29
CARNMT1	1.06352e-53	-0.221259	0.196	0.435	1.98218e-49
ETV6	7.63852e-39	-0.221204	0.182	0.378	1.42367e-34
PSMD1	5.94648e-47	-0.22117	0.368	0.618	1.10831e-42
ENSGALG00000043329	7.7471e-31	-0.221165	0.854	0.941	1.44391e-26
MRPS5	1.53356e-52	-0.221079	0.399	0.659	2.85825e-48
ST6GALNAC4	1.61624e-51	-0.220944	0.224	0.461	3.01235e-47
ENSGALG00000050239	4.91886e-63	-0.220764	0.003	0.159	9.16777e-59
SLBP	9.42604e-31	-0.220039	0	0.076	1.75683e-26
ENSGALG00000030808	1.81846e-52	-0.22002	0.221	0.466	3.38925e-48
RAB20	6.35024e-46	-0.219691	0.11	0.302	1.18356e-41
ENSGALG00000054277	3.80276e-48	-0.219167	0.134	0.338	7.08759e-44
EGR1	2.24706e-32	-0.219027	0.484	0.717	4.18806e-28
RALB	7.17773e-46	-0.218732	0.319	0.555	1.33779e-41
FBXO22	7.48373e-65	-0.218638	0.283	0.567	1.39482e-60
UCN	1.7245e-22	-0.218235	0.001	0.058	3.21413e-18
MBNL1	4.16181e-49	-0.218104	0.175	0.402	7.75679e-45
MTHFD1	8.14618e-55	-0.217825	0.089	0.292	1.51828e-50
IPO9	9.04801e-47	-0.217635	0.189	0.406	1.68637e-42
LAMTOR2	2.56295e-28	-0.2176	0.688	0.865	4.77682e-24
LRPAP1	8.20519e-20	-0.217464	0.711	0.878	1.52928e-15
EEA1	4.09945e-44	-0.216995	0.323	0.565	7.64055e-40
ENSGALG00000004400	4.04964e-43	-0.216957	0.088	0.26	7.54773e-39
UTP6	2.00656e-55	-0.216676	0.197	0.438	3.73982e-51
ENSGALG00000044278	1.45738e-43	-0.216444	0.172	0.377	2.71626e-39
MRPS36	1.5014e-55	-0.216334	0.421	0.681	2.7983e-51
ENSGALG00000013943	1.17086e-45	-0.215761	0.143	0.343	2.18225e-41
RFC5	3.40883e-22	-0.215641	0.167	0.295	6.35338e-18
CREB3	3.60439e-51	-0.215626	0.277	0.531	6.71786e-47
EIF2B1	7.31091e-62	-0.215474	0.174	0.432	1.36261e-57
RCHY1	3.36503e-47	-0.215351	0.153	0.362	6.27174e-43
U2AF2	1.77885e-38	-0.214926	0.332	0.547	3.31541e-34
MINOS1	3.69214e-32	-0.214761	0.578	0.79	6.88141e-28
CARMIL1	1.6055e-53	-0.214728	0.144	0.364	2.99232e-49
LRPPRC	1.56422e-58	-0.214588	0.225	0.487	2.91539e-54
ENSGALG00000021692	1.5731e-26	-0.214475	0.666	0.848	2.93194e-22
PIP4K2A	3.53663e-54	-0.214435	0.155	0.384	6.59158e-50
RNF150	4.98443e-63	-0.214096	0.079	0.295	9.28998e-59
BCCIP	2.82572e-46	-0.214042	0.342	0.59	5.26658e-42
MRPS28	1.59832e-44	-0.213854	0.481	0.714	2.97895e-40
UCH-L1	2.71117e-27	-0.213567	0.271	0.45	5.05307e-23
DHX15	7.34128e-58	-0.213316	0.3	0.569	1.36827e-53
USP14	2.05619e-54	-0.213245	0.151	0.382	3.83233e-50
SUCLG2	1.49177e-55	-0.213126	0.106	0.319	2.78036e-51
PPA1	2.71383e-68	-0.21294	0.512	0.797	5.05803e-64
NRSN1	9.35737e-41	-0.212515	0.136	0.319	1.74403e-36
ENSGALG00000034345	8.20585e-38	-0.212481	0.5	0.733	1.52941e-33
TBRG4	5.74012e-44	-0.212271	0.132	0.328	1.06984e-39
ADI1	7.39838e-29	-0.212166	0.242	0.424	1.37891e-24
MVB12A	1.47745e-43	-0.212144	0.217	0.432	2.75366e-39
UTRN	9.45258e-39	-0.211707	0.277	0.496	1.76177e-34
GRSF1	3.23493e-55	-0.211659	0.252	0.51	6.02927e-51
FKBP3	5.89792e-35	-0.210966	0.52	0.736	1.09925e-30
SVIL	3.96099e-45	-0.210953	0.391	0.641	7.3825e-41
RPS11	7.99837e-31	-0.210852	0.9	0.966	1.49074e-26
NDUFV3	4.39558e-51	-0.21062	0.381	0.628	8.19249e-47
ENSGALG00000032501	1.42367e-51	-0.210445	0.209	0.449	2.65343e-47
GARS	1.1306e-53	-0.210205	0.251	0.505	2.10721e-49
WDR5	8.68092e-46	-0.209747	0.277	0.514	1.61795e-41
COPE	2.45912e-36	-0.209564	0.574	0.799	4.58332e-32
RPS14	6.68729e-33	-0.209526	0.922	0.97	1.24638e-28
RPS3A	1.557e-30	-0.209434	0.922	0.981	2.90193e-26
SDHAF2	3.0504e-45	-0.209246	0.316	0.554	5.68534e-41
SRP19	1.30155e-54	-0.209212	0.474	0.73	2.42583e-50
APOO	1.64011e-48	-0.2091	0.214	0.447	3.05684e-44
NPHP1	4.84956e-33	-0.208414	0.169	0.345	9.03861e-29
ADAM10	4.07195e-58	-0.208332	0.396	0.667	7.5893e-54
MRPL18	1.7235e-45	-0.208298	0.336	0.58	3.21225e-41
HSPA9	9.18892e-54	-0.208192	0.519	0.785	1.71263e-49
FAM98A	3.63329e-46	-0.208157	0.252	0.484	6.77172e-42
ENSGALG00000035206	1.25373e-36	-0.208094	0.461	0.69	2.3367e-32
PSMD4	1.53264e-40	-0.207426	0.495	0.743	2.85654e-36
POLR1C	1.7015e-69	-0.207314	0.109	0.356	3.17126e-65
KIAA1524	5.28606e-29	-0.206953	0.032	0.134	9.85215e-25
CENPN	1.59038e-35	-0.206897	0.029	0.145	2.96416e-31
WDR76	1.46774e-24	-0.206714	0.042	0.137	2.73557e-20
SORCS2	1.00178e-44	-0.2067	0.234	0.463	1.86711e-40
ENSGALG00000042572	2.48234e-56	-0.206524	0.2	0.449	4.62659e-52
MRPL40	1.59255e-43	-0.206509	0.412	0.644	2.9682e-39
TMED2	3.64307e-32	-0.206493	0.596	0.809	6.78995e-28
EPRS	1.88184e-43	-0.206428	0.637	0.841	3.50738e-39
PSMC3	1.274e-46	-0.206258	0.454	0.716	2.37449e-42
PLCB1	4.48234e-53	-0.206217	0.129	0.345	8.35418e-49
TEAD4	3.37692e-38	-0.206182	0.057	0.199	6.29391e-34
IGSF9B	2.93369e-46	-0.206104	0.015	0.145	5.46782e-42
PCM1	1.16539e-41	-0.205795	0.537	0.768	2.17206e-37
IL6ST	2.73721e-44	-0.20564	0.129	0.319	5.10161e-40
PFDN5	7.49361e-35	-0.205598	0.607	0.829	1.39666e-30
PUM1	1.87727e-45	-0.205579	0.441	0.68	3.49886e-41
ENSGALG00000027183	4.57354e-24	-0.205565	0.116	0.243	8.52417e-20
PFN2	3.92177e-51	-0.20549	0.492	0.736	7.3094e-47
ACO1	5.44309e-39	-0.205475	0.203	0.407	1.01448e-34
ZNF622	2.58432e-52	-0.205287	0.122	0.336	4.81665e-48
IDH3A	2.5087e-59	-0.205081	0.234	0.5	4.67571e-55
SRP72	9.26549e-55	-0.2042	0.266	0.53	1.7269e-50
LYPD1	1.17793e-62	-0.204113	0.022	0.198	2.19542e-58
FANCL	2.94409e-32	-0.204086	0.014	0.108	5.4872e-28
EIF4A2	7.57897e-33	-0.204046	0.79	0.901	1.41257e-28
RRP12	1.11315e-49	-0.204046	0.109	0.309	2.07468e-45
SUPV3L1	7.5442e-41	-0.203854	0.115	0.294	1.40609e-36
EIF3I	6.50015e-35	-0.203811	0.553	0.767	1.2115e-30
GTF2F2	1.18234e-48	-0.203789	0.345	0.599	2.20364e-44
PSMA5	3.19013e-56	-0.203667	0.38	0.645	5.94576e-52
ENSGALG00000017558	2.07493e-48	-0.203273	0.202	0.432	3.86726e-44
RB1	2.78728e-51	-0.203163	0.156	0.378	5.19493e-47
POLA1	4.54621e-35	-0.203075	0.135	0.302	8.47323e-31
TAF1B	3.30938e-54	-0.203068	0.107	0.315	6.16801e-50
MCM3	2.11465e-40	-0.202978	0.005	0.11	3.94129e-36
ARCN1	6.47181e-54	-0.202549	0.401	0.667	1.20622e-49
ENSGALG00000010302	3.27651e-52	-0.201947	0.131	0.346	6.10676e-48
USP12	1.49344e-65	-0.201934	0.142	0.393	2.78348e-61
CAND1	6.26274e-49	-0.201887	0.304	0.551	1.16725e-44
CHCHD5	2.03983e-47	-0.201796	0.124	0.328	3.80183e-43
AHSA2	1.01086e-45	-0.201741	0.242	0.478	1.88405e-41
CGAS	3.33885e-48	-0.201681	0.019	0.158	6.22294e-44
PRMT3	4.22575e-51	-0.201636	0.052	0.224	7.87595e-47
COMMD2	2.03352e-35	-0.201378	0.485	0.709	3.79008e-31
ENSGALG00000012836	8.23537e-21	-0.201258	0.013	0.077	1.53491e-16
RER1	2.10629e-43	-0.20115	0.338	0.574	3.92571e-39
H2AFV	4.94506e-07	-0.200856	0.579	0.726	0.0092166
SLC25A3	2.16526e-59	-0.20046	0.442	0.704	4.0356e-55
LRRFIP2	8.70227e-51	-0.200188	0.264	0.513	1.62193e-46
ASF1A	1.42547e-50	-0.199924	0.221	0.457	2.65679e-46
NEO1	6.71035e-35	-0.199621	0.256	0.45	1.25067e-30
HTRA3	1.04443e-37	-0.199525	0.061	0.205	1.94661e-33
FANCC	5.298e-48	-0.199345	0.088	0.274	9.87441e-44
LARP1	5.97725e-51	-0.199063	0.218	0.459	1.11404e-46
CTNNA1	3.3701e-36	-0.198487	0.206	0.403	6.2812e-32
RAP1B	1.75509e-52	-0.198336	0.374	0.625	3.27114e-48
ACTN1	8.83912e-39	-0.198187	0.112	0.284	1.64743e-34
ERGIC1	1.58293e-42	-0.19786	0.15	0.349	2.95027e-38
DRG2	4.02691e-51	-0.197701	0.271	0.519	7.50536e-47
NOL7	1.62526e-48	-0.197565	0.263	0.502	3.02916e-44
POLR2K	1.49191e-50	-0.197414	0.234	0.479	2.78062e-46
CDCP1	2.09972e-52	-0.197238	0.001	0.129	3.91346e-48
ENSGALG00000046740	7.44894e-26	-0.197231	0.538	0.734	1.38833e-21
RRP1B	1.67347e-69	-0.1971	0.28	0.586	3.11902e-65
AP3S1	8.16296e-49	-0.197067	0.312	0.56	1.52141e-44
DOT1L	7.62584e-53	-0.197024	0.157	0.378	1.4213e-48
TPRKB	1.25109e-51	-0.196835	0.233	0.478	2.33179e-47
HIGD1A	9.11195e-44	-0.196791	0.321	0.566	1.69828e-39
SRSF11	2.60325e-44	-0.19676	0.515	0.745	4.85195e-40
GJA1	4.31933e-21	-0.196753	0.053	0.143	8.05036e-17
ODC1	1.31623e-45	-0.1967	0.124	0.324	2.4532e-41
TBL2	1.98836e-42	-0.19668	0.274	0.502	3.70591e-38
ARPC5L	2.33774e-45	-0.196633	0.119	0.313	4.35708e-41
COL4A2	2.46518e-37	-0.196553	0.003	0.099	4.5946e-33
SNRPD2	1.18122e-39	-0.196536	0.314	0.536	2.20156e-35
CFL2	4.73331e-44	-0.196437	0.368	0.604	8.82194e-40
RIOX1	2.00046e-47	-0.196093	0.103	0.296	3.72846e-43
RCN2	4.30072e-30	-0.195577	0.507	0.717	8.01569e-26
MND1	1.54116e-51	-0.195469	0.069	0.254	2.87242e-47
BUD23	1.26479e-47	-0.195194	0.095	0.283	2.35731e-43
LMAN1	1.69171e-44	-0.194967	0.495	0.739	3.15301e-40
E2F1	6.23811e-37	-0.194918	0.007	0.106	1.16266e-32
ZMYND19	2.41456e-53	-0.194772	0.084	0.281	4.50026e-49
FXR1	1.50659e-42	-0.194713	0.551	0.781	2.80798e-38
ENSGALG00000003026	5.4337e-41	-0.194601	0.183	0.388	1.01273e-36
ANXA7	1.11736e-37	-0.194596	0.124	0.299	2.08254e-33
PCBD1	1.20531e-28	-0.194411	0.273	0.446	2.24646e-24
FAM172A	5.03737e-44	-0.194342	0.368	0.612	9.38866e-40
IL17REL	2.75715e-37	-0.194342	0.001	0.094	5.13877e-33
NUDT1	3.03873e-21	-0.194281	0.249	0.392	5.66358e-17
MESD	3.42729e-38	-0.194195	0.336	0.562	6.38779e-34
SIGMAR1	4.61681e-42	-0.194168	0.165	0.367	8.60481e-38
WDR75	8.31112e-54	-0.194162	0.098	0.302	1.54903e-49
IDH2	4.35924e-15	-0.194061	0.257	0.377	8.12475e-11
PRDX3	4.433e-58	-0.194034	0.418	0.689	8.26223e-54
CRTAP	2.7403e-45	-0.194016	0.107	0.295	5.10737e-41
FDPS	9.90269e-54	-0.193866	0.328	0.585	1.84566e-49
ERH	3.20633e-30	-0.193836	0.683	0.852	5.97596e-26
KPNA4	7.22296e-49	-0.193743	0.569	0.804	1.34621e-44
HADHA	1.04288e-33	-0.193722	0.19	0.376	1.94373e-29
KLF10	7.90169e-49	-0.193684	0.069	0.247	1.47272e-44
ENSGALG00000026154	9.95809e-45	-0.193645	0.057	0.217	1.85599e-40
GMPPB	7.64039e-67	-0.193576	0.146	0.404	1.42402e-62
ARPC5	5.04782e-29	-0.193483	0.425	0.632	9.40813e-25
ENSGALG00000001054	2.69713e-49	-0.193374	0.381	0.636	5.0269e-45
RPL14	5.52157e-25	-0.193273	0.843	0.937	1.02911e-20
LUC7L2	2.26712e-50	-0.193272	0.382	0.638	4.22546e-46
LSM8	4.63887e-42	-0.193154	0.271	0.498	8.64593e-38
ENSGALG00000004503	1.30698e-36	-0.193136	0.499	0.719	2.43595e-32
TFDP2	2.05597e-41	-0.192688	0.223	0.44	3.83192e-37
PSMC5	5.06047e-55	-0.191881	0.502	0.767	9.43171e-51
TRABD	1.27656e-52	-0.191852	0.088	0.284	2.37926e-48
ENSGALG00000048150	7.33382e-36	-0.191758	0.137	0.312	1.36688e-31
PCSK1	2.73218e-56	-0.191458	0.002	0.142	5.09223e-52
MTHFD2	1.1153e-54	-0.19145	0.032	0.198	2.07869e-50
CENPU	8.2899e-24	-0.191389	0.051	0.149	1.54507e-19
REXO4	1.61113e-39	-0.191164	0.081	0.241	3.00282e-35
WEE1	2.70847e-46	-0.191076	0.067	0.235	5.04804e-42
LRRC7	1.37746e-59	-0.190762	0.039	0.223	2.56732e-55
ELAVL1	4.99411e-46	-0.19012	0.472	0.725	9.30802e-42
UTP11	6.67316e-51	-0.190067	0.267	0.517	1.24374e-46
ENSGALG00000034288	5.6646e-19	-0.189959	0.09	0.187	1.05577e-14
FNTA	1.36395e-30	-0.189951	0.477	0.688	2.54213e-26
ELP1	1.19313e-47	-0.189555	0.131	0.335	2.22375e-43
MAP3K7	9.59634e-46	-0.189535	0.254	0.491	1.78856e-41
TNFRSF9	6.99043e-61	-0.189527	0.077	0.289	1.30288e-56
UTP18	7.49767e-61	-0.189481	0.132	0.371	1.39742e-56
PDCD10	8.06042e-57	-0.189443	0.231	0.49	1.5023e-52
VPS26B	4.72418e-47	-0.189439	0.252	0.484	8.80492e-43
DNAJC19	2.52089e-51	-0.189438	0.307	0.558	4.69843e-47
TAPT1	4.11227e-41	-0.189394	0.164	0.363	7.66445e-37
DYNLT3	2.99785e-42	-0.189277	0.391	0.617	5.5874e-38
MAP1S	1.19809e-39	-0.189182	0.19	0.396	2.233e-35
GKAP1	2.28184e-41	-0.189106	0.258	0.474	4.25289e-37
AGPAT4	1.26589e-50	-0.189071	0.012	0.15	2.35938e-46
HAUS6	9.54009e-32	-0.188814	0.103	0.247	1.77808e-27
RAB6A	1.37273e-38	-0.188289	0.609	0.82	2.5585e-34
BICC1	1.65652e-58	-0.188199	0.057	0.25	3.08743e-54
CHUK	2.19252e-44	-0.188099	0.121	0.314	4.08643e-40
PITPNA	8.72664e-48	-0.187968	0.196	0.42	1.62647e-43
HAUS1	3.42773e-27	-0.187633	0.032	0.127	6.3886e-23
NT5DC2	1.02123e-29	-0.187613	0.104	0.244	1.90337e-25
SMARCB1	7.62408e-47	-0.1876	0.322	0.573	1.42098e-42
ENSGALG00000020510	9.1691e-22	-0.187478	0.202	0.342	1.70894e-17
RILPL1	8.79825e-31	-0.187392	0.373	0.592	1.63982e-26
TOP1	2.63636e-41	-0.18724	0.471	0.713	4.91365e-37
GALE	6.9122e-39	-0.186771	0.095	0.262	1.2883e-34
SYNGR2	3.96281e-46	-0.186189	0.084	0.261	7.38588e-42
RPS6	6.84989e-22	-0.186058	0.913	0.966	1.27668e-17
VPS26A	1.74575e-39	-0.185732	0.158	0.347	3.25373e-35
YY1	4.34831e-50	-0.185644	0.301	0.555	8.10439e-46
SDF2L1	2.95971e-24	-0.185635	0.246	0.406	5.5163e-20
PRKAR1A	3.96439e-36	-0.18529	0.613	0.816	7.38882e-32
ENSGALG00000049966	3.1433e-31	-0.185198	0.498	0.722	5.85848e-27
PRRG1	2.64768e-43	-0.185129	0.223	0.441	4.93475e-39
FARSB	4.23124e-49	-0.185127	0.095	0.287	7.88618e-45
MGST3	1.90404e-39	-0.185091	0.447	0.685	3.54874e-35
ENSGALG00000051887	1.87571e-52	-0.185003	0.014	0.157	3.49594e-48
MRPL21	5.60386e-45	-0.184834	0.263	0.494	1.04445e-40
SLC7A5	1.07982e-53	-0.184736	0.117	0.332	2.01256e-49
PTGS2	5.29995e-11	-0.1847	0.02	0.062	9.87805e-07
BZW2	6.55808e-47	-0.184642	0.44	0.691	1.2223e-42
TJP1	1.25623e-47	-0.184516	0.227	0.458	2.34136e-43
FAHD2A	9.80853e-48	-0.184449	0.242	0.479	1.82811e-43
SDAD1	6.47148e-58	-0.184318	0.088	0.298	1.20615e-53
TULP3	1.29593e-41	-0.184251	0.156	0.356	2.41536e-37
ENSGALG00000040371	2.88915e-28	-0.184146	0.324	0.514	5.3848e-24
MRPS24	3.28983e-43	-0.184029	0.4	0.635	6.13159e-39
PTPDC1	1.10585e-45	-0.183882	0.03	0.173	2.06108e-41
MYO1B	5.33685e-38	-0.183727	0.158	0.345	9.94681e-34
ABCF2	1.55543e-48	-0.183703	0.166	0.388	2.89901e-44
FOSL2	1.17448e-64	-0.183669	0.007	0.171	2.189e-60
LZIC	1.87869e-37	-0.183239	0.328	0.556	3.50151e-33
PSMB4	6.57557e-27	-0.183061	0.661	0.854	1.22555e-22
TMEM57	1.87716e-65	-0.182994	0.332	0.625	3.49866e-61
NSMCE2	3.59887e-37	-0.182777	0.256	0.47	6.70757e-33
GRPEL1	6.98627e-46	-0.182708	0.163	0.379	1.3021e-41
ENSGALG00000046953	1.4362e-34	-0.182557	0.277	0.485	2.67679e-30
RCL1	1.25466e-47	-0.182543	0.118	0.32	2.33843e-43
HMGCR	1.03664e-30	-0.18228	0.524	0.739	1.9321e-26
TMA16	1.96569e-42	-0.18224	0.156	0.354	3.66366e-38
EIF4A3	1.2716e-53	-0.182122	0.375	0.642	2.37e-49
IL1RAP	6.50249e-52	-0.182108	0.011	0.151	1.21193e-47
SEH1L	2.01138e-62	-0.181902	0.247	0.529	3.7488e-58
LSM5	2.68756e-39	-0.181811	0.289	0.517	5.00907e-35
NRCAM	2.63852e-32	-0.181726	0.457	0.674	4.91768e-28
EED	1.19605e-33	-0.181029	0.083	0.228	2.2292e-29
NAE1	4.19771e-53	-0.180858	0.201	0.447	7.82368e-49
SMARCC1	2.1762e-37	-0.180857	0.498	0.731	4.056e-33
ALDH5A1	7.7209e-33	-0.180447	0.245	0.441	1.43902e-28
CSE1L	4.05001e-51	-0.18038	0.234	0.477	7.54842e-47
CIAO1	9.36332e-39	-0.18036	0.157	0.347	1.74513e-34
BRD2	9.12738e-50	-0.179838	0.521	0.76	1.70116e-45
TWF2	1.56154e-57	-0.179677	0.161	0.405	2.9104e-53
AUP1	7.7118e-46	-0.179643	0.191	0.406	1.43733e-41
ZDHHC6	5.41748e-44	-0.17948	0.113	0.302	1.00971e-39
RPN1	2.47271e-34	-0.179448	0.603	0.811	4.60863e-30
TUBB4B	1.17889e-07	-0.17943	0.706	0.863	0.00219721
UQCRC1	5.39931e-40	-0.179374	0.333	0.568	1.00632e-35
CAPRIN2	1.30907e-46	-0.179332	0.072	0.245	2.43984e-42
GORASP2	1.99523e-40	-0.179162	0.294	0.52	3.71871e-36
ENSGALG00000033530	3.07521e-28	-0.179116	0.5	0.705	5.73158e-24
ATP5F1B	2.61226e-26	-0.179097	0.727	0.892	4.86872e-22
THOC7	2.89953e-35	-0.178979	0.578	0.791	5.40415e-31
GTSE1	5.19707e-24	-0.178552	0.002	0.064	9.68629e-20
ABCD3	9.20582e-26	-0.178209	0.378	0.565	1.71578e-21
BLOC1S5	4.27555e-44	-0.178104	0.243	0.475	7.96878e-40
NFYB	1.29715e-38	-0.177998	0.268	0.488	2.41763e-34
STX2	5.19463e-34	-0.177893	0.193	0.38	9.68175e-30
RIOK2	5.1617e-57	-0.177751	0.086	0.294	9.62038e-53
AFAP1L2	5.41623e-32	-0.177742	0.073	0.208	1.00948e-27
VPS29	5.27154e-44	-0.17772	0.396	0.646	9.8251e-40
MYEF2	3.38853e-40	-0.177685	0.207	0.413	6.31554e-36
GEMIN5	5.24239e-45	-0.177603	0.183	0.396	9.77077e-41
CDC16	6.70037e-38	-0.177504	0.091	0.253	1.24881e-33
EMC1	1.15531e-33	-0.177407	0.113	0.271	2.15327e-29
ENSGALG00000002527	2.22959e-64	-0.177344	0.054	0.258	4.15551e-60
FH	1.87466e-47	-0.177337	0.24	0.477	3.49398e-43
ZNHIT6	9.45851e-53	-0.177274	0.129	0.347	1.76288e-48
ENSGALG00000053317	1.14034e-56	-0.177228	0.072	0.27	2.12537e-52
QARS	1.00912e-45	-0.177187	0.159	0.369	1.8808e-41
RAD23A	3.14399e-28	-0.177145	0.616	0.821	5.85977e-24
JARID2	2.2934e-59	-0.176951	0.313	0.6	4.27443e-55
MRPS27	2.42936e-40	-0.176825	0.127	0.312	4.52784e-36
NIPA2	1.94347e-39	-0.176758	0.228	0.44	3.62225e-35
ENSGALG00000040041	1.37381e-49	-0.176714	0.149	0.369	2.56051e-45
LAMB2	9.48636e-27	-0.176173	0.278	0.464	1.76807e-22
DERA	8.11036e-32	-0.175929	0.081	0.219	1.51161e-27
SELENOK	2.53085e-49	-0.175497	0.504	0.757	4.717e-45
HADH	4.54894e-39	-0.175378	0.276	0.497	8.47832e-35
TMEM185A	8.37788e-59	-0.174998	0.279	0.553	1.56147e-54
CRISPLD1	4.43575e-35	-0.174908	0.05	0.18	8.26735e-31
HIPK2	1.22972e-43	-0.174825	0.366	0.609	2.29196e-39
LRSAM1	1.13721e-50	-0.174779	0.142	0.355	2.11952e-46
RAB11FIP2	5.15591e-36	-0.174669	0.412	0.638	9.60959e-32
MSMO1	4.02625e-29	-0.174509	0.432	0.636	7.50412e-25
RPF1	9.51644e-43	-0.174504	0.261	0.493	1.77367e-38
BCAS2	1.96221e-45	-0.174231	0.344	0.598	3.65717e-41
TGIF1	9.91858e-36	-0.174188	0.159	0.339	1.84863e-31
BRCA1	7.1876e-29	-0.173963	0.01	0.092	1.33962e-24
EIF2A	1.77044e-47	-0.173894	0.147	0.359	3.29974e-43
TBK1	1.9856e-40	-0.173885	0.2	0.409	3.70076e-36
LAS1L	1.75596e-39	-0.173868	0.336	0.57	3.27276e-35
PSMB7	1.0089e-46	-0.173844	0.581	0.813	1.88039e-42
CHAF1A	5.27254e-36	-0.173781	0.088	0.24	9.82697e-32
WDR12	6.19732e-39	-0.173592	0.323	0.556	1.15506e-34
ENSGALG00000052055	8.99466e-57	-0.173288	0.091	0.3	1.67642e-52
AIFM1	6.64266e-41	-0.173187	0.153	0.347	1.23806e-36
HNRNPM	2.73187e-48	-0.173065	0.26	0.504	5.09167e-44
ATP5C1	1.79757e-33	-0.172769	0.591	0.805	3.35031e-29
ENSGALG00000025811	7.60184e-44	-0.172402	0.186	0.401	1.41683e-39
CPLANE2	9.50171e-42	-0.172349	0.337	0.577	1.77093e-37
STX18	4.10714e-39	-0.172314	0.219	0.425	7.65489e-35
CHORDC1	9.75037e-56	-0.172269	0.208	0.459	1.81727e-51
MED10	1.37552e-45	-0.17225	0.226	0.45	2.56369e-41
HDGF	1.99113e-19	-0.172181	0.663	0.844	3.71107e-15
COX17	1.17209e-33	-0.172082	0.614	0.808	2.18454e-29
SPIRE1	1.41105e-55	-0.172052	0.076	0.278	2.62991e-51
PSME3	3.03014e-42	-0.171901	0.289	0.519	5.64757e-38
INSIG1	5.80727e-27	-0.171664	0.356	0.544	1.08236e-22
SDR16C5	1.0311e-33	-0.171534	0.121	0.284	1.92176e-29
CSDE1	7.57913e-42	-0.17135	0.502	0.744	1.4126e-37
NDUFA4	2.01833e-20	-0.171337	0.745	0.892	3.76175e-16
ENSGALG00000013765	5.69205e-40	-0.171039	0.168	0.366	1.06088e-35
TSHZ2	2.70705e-32	-0.171008	0.196	0.369	5.0454e-28
DPYSL2	2.04457e-06	-0.170811	0.697	0.827	0.0381066
SNF8	3.06266e-42	-0.170324	0.188	0.403	5.70819e-38
CHCHD4	5.40575e-45	-0.170289	0.143	0.347	1.00752e-40
NAA30	2.50716e-35	-0.170228	0.18	0.367	4.67284e-31
CTSV	8.12009e-20	-0.170117	0.482	0.66	1.51342e-15
BTBD1	3.93372e-39	-0.169959	0.216	0.423	7.33167e-35
SDE2	1.33888e-47	-0.169906	0.286	0.53	2.4954e-43
SQLE	1.79767e-30	-0.169443	0.153	0.311	3.35049e-26
ENSGALG00000040464	1.16342e-49	-0.169335	0.371	0.629	2.16839e-45
PAK1IP1	1.35499e-44	-0.169248	0.247	0.478	2.52542e-40
PSMD9	4.60597e-39	-0.169241	0.239	0.454	8.58461e-35
TIMM44	2.12638e-47	-0.169087	0.443	0.7	3.96315e-43
HOMER1	1.47483e-48	-0.169083	0.082	0.266	2.74879e-44
BNIP2	5.50146e-34	-0.16901	0.115	0.28	1.02536e-29
NAP1L4	1.27814e-40	-0.168554	0.612	0.826	2.3822e-36
DARS	3.47791e-37	-0.168373	0.363	0.586	6.48214e-33
SLC25A25	2.76979e-38	-0.16836	0.155	0.344	5.16234e-34
SURF6	7.59141e-58	-0.168355	0.267	0.536	1.41489e-53
DNAJC10	7.46456e-47	-0.168342	0.129	0.335	1.39124e-42
OSER1	6.18407e-37	-0.168142	0.1	0.262	1.15259e-32
TMEM136-1	3.78731e-35	-0.1678	0.008	0.106	7.05879e-31
HIRA	2.47913e-33	-0.167619	0.233	0.435	4.62061e-29
IGF2BP2	1.33008e-37	-0.167378	0.067	0.214	2.47901e-33
NECAB2	6.57142e-39	-0.167293	0.004	0.104	1.22478e-34
UBE2K	1.61142e-42	-0.167237	0.35	0.594	3.00336e-38
METTL14	2.74043e-47	-0.167098	0.105	0.298	5.10762e-43
ENSGALG00000039755	7.00875e-36	-0.166845	0.33	0.552	1.30629e-31
OTUD6B	9.09609e-39	-0.166742	0.454	0.691	1.69533e-34
CNIH4	1.47275e-39	-0.166644	0.277	0.505	2.74491e-35
ENSGALG00000052652	1.31112e-28	-0.16656	0.121	0.265	2.44367e-24
CASP8	6.23568e-40	-0.166187	0.051	0.197	1.16221e-35
NCK2	2.87894e-38	-0.165938	0.311	0.529	5.36577e-34
RANGAP1	5.10558e-39	-0.165846	0.2	0.405	9.51579e-35
ENSGALG00000051083	1.03689e-46	-0.165828	0.011	0.138	1.93256e-42
SDF2	6.88994e-41	-0.165783	0.392	0.635	1.28415e-36
OSBPL6	1.53475e-63	-0.165758	0.063	0.272	2.86047e-59
SRA1	1.33008e-25	-0.165662	0.458	0.663	2.479e-21
MED27	6.32785e-31	-0.165558	0.112	0.262	1.17938e-26
CDC27	4.56094e-60	-0.165523	0.231	0.501	8.50068e-56
H3F3C.1	9.43742e-23	-0.165488	0.338	0.509	1.75895e-18
RPF2	7.79864e-48	-0.165389	0.137	0.348	1.45351e-43
LAMA5	1.62338e-35	-0.165251	0.089	0.24	3.02566e-31
LAMC1	1.29205e-38	-0.165202	0.089	0.251	2.40812e-34
AATF	1.33978e-39	-0.165197	0.097	0.266	2.49708e-35
EI24	3.12517e-36	-0.164825	0.326	0.545	5.82468e-32
EZH2	3.53646e-29	-0.164762	0.029	0.129	6.59126e-25
PNPT1	1.564e-39	-0.164686	0.078	0.235	2.91498e-35
GPBP1L1	3.66166e-37	-0.164547	0.315	0.541	6.82461e-33
POLR2E	1.44129e-33	-0.164518	0.476	0.7	2.68628e-29
SMDT1	3.63641e-32	-0.164471	0.51	0.726	6.77754e-28
FAM102A	5.27057e-53	-0.164409	0.183	0.417	9.82329e-49
CTGF	2.80106e-31	-0.164403	0.014	0.108	5.22061e-27
ABL1	4.265e-32	-0.164387	0.164	0.336	7.94911e-28
EXOSC3	1.79986e-53	-0.164052	0.123	0.34	3.35458e-49
ENSGALG00000005037	6.44419e-35	-0.163949	0.03	0.146	1.20107e-30
GPN2	2.11872e-32	-0.163922	0.081	0.223	3.94887e-28
APEH	7.25662e-28	-0.163754	0.11	0.25	1.35249e-23
PDIA3	2.93947e-29	-0.163595	0.603	0.794	5.47858e-25
CHMP6	7.31648e-32	-0.163454	0.385	0.598	1.36364e-27
LPAR2	1.48856e-31	-0.163348	0.058	0.182	2.77438e-27
PDCD11	1.65805e-41	-0.163336	0.076	0.24	3.09027e-37
ZEB1	1.07755e-45	-0.163304	0.286	0.522	2.00834e-41
DNAJB6	4.99796e-42	-0.163282	0.357	0.594	9.31519e-38
AARS	8.85504e-41	-0.163262	0.31	0.546	1.6504e-36
BPNT1	3.68518e-19	-0.163186	0.145	0.268	6.86844e-15
ENSGALG00000004070	4.15573e-40	-0.162882	0.06	0.212	7.74545e-36
RPS25	4.80322e-14	-0.162567	0.885	0.956	8.95225e-10
COMMD1	1.06912e-30	-0.161953	0.349	0.547	1.99262e-26
CAPZB	8.80167e-37	-0.161891	0.53	0.756	1.64045e-32
ACAT2	1.79055e-48	-0.161796	0.172	0.396	3.33724e-44
TRIM35	3.15305e-46	-0.161743	0.146	0.352	5.87666e-42
TIAL1	9.5101e-42	-0.161696	0.402	0.651	1.77249e-37
HACD3	1.29373e-55	-0.161297	0.332	0.609	2.41126e-51
ENSGALG00000051358	8.73105e-40	-0.16124	0.258	0.476	1.62729e-35
PAK2	1.30911e-54	-0.161139	0.119	0.338	2.43992e-50
PFDN2	2.85634e-25	-0.161138	0.623	0.824	5.32365e-21
ADRM1	1.20163e-37	-0.160969	0.297	0.524	2.23959e-33
CNOT9	5.66893e-47	-0.16079	0.143	0.354	1.05657e-42
NSMCE3	2.64513e-29	-0.16077	0.292	0.478	4.92999e-25
TWISTNB	1.47404e-41	-0.160762	0.084	0.251	2.74731e-37
CBWD1	1.41955e-45	-0.160687	0.193	0.416	2.64576e-41
NUFIP1	3.13053e-55	-0.160635	0.159	0.4	5.83468e-51
MEA1	1.86674e-32	-0.160523	0.47	0.691	3.47923e-28
HYPK	7.68541e-33	-0.160483	0.641	0.839	1.43241e-28
UQCRB	1.47336e-31	-0.160304	0.578	0.793	2.74604e-27
UBE2T	4.35564e-18	-0.160302	0.051	0.132	8.11804e-14
MRPL57	5.69807e-32	-0.160282	0.501	0.73	1.06201e-27
PER3	3.58991e-36	-0.160165	0.126	0.297	6.69088e-32
KLHL20	1.70074e-22	-0.159894	0.159	0.296	3.16984e-18
CLPTM1L	1.09022e-43	-0.159789	0.242	0.473	2.03195e-39
NDC1	1.59226e-37	-0.159627	0.023	0.139	2.96765e-33
FYN	5.98248e-31	-0.159393	0.332	0.538	1.11501e-26
SALL4	2.60161e-32	-0.159361	0.016	0.114	4.84888e-28
UHMK1	3.47392e-38	-0.159239	0.18	0.374	6.47469e-34
RPS6KA5	2.10693e-45	-0.159198	0.273	0.51	3.9269e-41
HNRNPAB	8.75255e-25	-0.159139	0.709	0.871	1.6313e-20
UBE2I	2.21288e-40	-0.159086	0.304	0.529	4.12437e-36
RAD18	4.09055e-47	-0.159071	0.073	0.247	7.62397e-43
DDX54	1.52131e-40	-0.158968	0.118	0.299	2.83542e-36
CHIC2	4.19949e-25	-0.158955	0.115	0.247	7.82702e-21
TMEM33	2.17606e-46	-0.158931	0.166	0.38	4.05574e-42
SLC37A3	6.69039e-39	-0.158695	0.025	0.147	1.24695e-34
USP22	1.41169e-53	-0.15855	0.246	0.495	2.6311e-49
SUCLG1	1.71932e-43	-0.158407	0.24	0.47	3.20447e-39
SRXN1	4.539e-30	-0.158353	0.143	0.305	8.4598e-26
RAB1A	8.68876e-17	-0.158319	0.703	0.872	1.61941e-12
AKAP1	2.19693e-41	-0.15808	0.135	0.327	4.09464e-37
MED19	9.88234e-38	-0.157958	0.36	0.597	1.84187e-33
SNTN	2.36384e-10	-0.157803	0.115	0.187	4.40573e-06
SMAP2	3.63084e-58	-0.157774	0.193	0.448	6.76717e-54
COBLL1	6.37645e-24	-0.157709	0.373	0.56	1.18844e-19
GNAQ	7.89684e-32	-0.157458	0.18	0.356	1.47181e-27
ORC6	2.88401e-23	-0.157454	0.132	0.263	5.37522e-19
CUL3	4.75652e-44	-0.157363	0.375	0.627	8.86521e-40
CLNS1A	4.68217e-46	-0.157342	0.421	0.664	8.72663e-42
ENSGALG00000049751	1.74562e-06	-0.157156	0.236	0.306	0.0325349
HEATR5A	1.24585e-39	-0.156914	0.119	0.297	2.32201e-35
IGHMBP2	1.04671e-16	-0.156903	0.079	0.169	1.95086e-12
PDHA1	2.26967e-52	-0.156884	0.162	0.391	4.2302e-48
DAPK1	1.0518e-49	-0.156744	0.05	0.218	1.96034e-45
ATF4	7.30375e-15	-0.156527	0.821	0.905	1.36127e-10
ENSGALG00000002395	6.02527e-27	-0.156391	0.122	0.263	1.12299e-22
RALA	5.01568e-37	-0.156297	0.402	0.625	9.34823e-33
VCL	3.8882e-43	-0.15591	0.055	0.212	7.24683e-39
PFDN4	6.98703e-48	-0.155897	0.387	0.634	1.30224e-43
FKBP11	1.40458e-32	-0.155625	0.172	0.349	2.61786e-28
ABHD17B	6.80875e-42	-0.155618	0.11	0.287	1.26902e-37
ARPP19	5.81633e-28	-0.155396	0.582	0.792	1.08405e-23
RAB34	2.25479e-34	-0.155395	0.08	0.225	4.20248e-30
SRI	5.0098e-48	-0.155342	0.365	0.625	9.33727e-44
ERP44	1.39749e-52	-0.155253	0.25	0.502	2.60464e-48
GABRG3	4.91605e-38	-0.155252	0.013	0.121	9.16254e-34
TGFBI	3.21973e-21	-0.155144	0.263	0.416	6.00094e-17
ATAD2	6.42591e-18	-0.155089	0.151	0.267	1.19766e-13
SZRD1	2.36051e-33	-0.154994	0.214	0.403	4.39953e-29
LYRM4	2.62934e-53	-0.154893	0.161	0.392	4.90057e-49
EIF4E	6.11433e-49	-0.154838	0.386	0.65	1.13959e-44
RWDD4	3.70166e-34	-0.154836	0.338	0.55	6.89915e-30
HM13	5.38281e-39	-0.154773	0.314	0.546	1.00325e-34
C5H14ORF169	2.01678e-42	-0.154355	0.063	0.224	3.75887e-38
C11orf58	3.73787e-18	-0.15409	0.659	0.843	6.96664e-14
PRKAG2	9.14693e-38	-0.153957	0.061	0.205	1.7048e-33
CBX3	1.94039e-22	-0.153942	0.611	0.805	3.6165e-18
MTREX	2.39597e-47	-0.15379	0.266	0.506	4.4656e-43
EIF1	4.44109e-24	-0.153368	0.885	0.962	8.27731e-20
RAD51	4.9685e-29	-0.152963	0.01	0.094	9.26029e-25
VCP	7.32333e-38	-0.152787	0.58	0.797	1.36492e-33
COPS7B	1.8499e-45	-0.152419	0.067	0.235	3.44784e-41
NMT2	3.36811e-30	-0.152385	0.122	0.278	6.27749e-26
RPL27	2.01731e-15	-0.152334	0.865	0.944	3.75986e-11
SNRNP40	7.0594e-37	-0.152245	0.137	0.318	1.31573e-32
TRIM8	1.52924e-29	-0.152171	0.406	0.622	2.8502e-25
ENSGALG00000030153	4.06523e-35	-0.152089	0.205	0.395	7.57678e-31
NUP85	4.3186e-39	-0.152023	0.224	0.431	8.04901e-35
UTP4	6.48616e-37	-0.151993	0.067	0.213	1.20889e-32
MAPRE3	7.73004e-33	-0.151974	0.171	0.354	1.44073e-28
MLEC	9.56327e-50	-0.151739	0.201	0.43	1.7824e-45
SHISA4	1.09261e-32	-0.151654	0.119	0.277	2.03641e-28
SNRPC	3.62568e-43	-0.151537	0.258	0.493	6.75755e-39
KPNA3	1.27639e-49	-0.151525	0.307	0.569	2.37893e-45
THOC5	7.4133e-30	-0.151428	0.182	0.359	1.38169e-25
EEF2	7.99055e-09	-0.151219	0.807	0.911	0.000148928
ENSGALG00000052471	1.39143e-28	-0.151151	0.585	0.785	2.59334e-24
PRORSD1P	4.29313e-36	-0.150768	0.085	0.238	8.00154e-32
SUDS3	1.25264e-31	-0.150616	0.279	0.482	2.33467e-27
SRP54	1.75552e-41	-0.150608	0.342	0.583	3.27194e-37
DDX46	2.82048e-45	-0.150383	0.47	0.723	5.25681e-41
UQCR10	1.29362e-14	-0.150252	0.737	0.889	2.41104e-10
XRCC5	7.33862e-35	-0.15025	0.088	0.239	1.36777e-30
GOLM1	1.55068e-25	-0.149919	0.147	0.29	2.89017e-21
ROCK1	6.00395e-47	-0.149903	0.324	0.568	1.11902e-42
ATRNL1	8.07284e-30	-0.149808	0.124	0.275	1.50462e-25
DOHH	4.34797e-32	-0.149794	0.289	0.491	8.10375e-28
RPS19	2.80492e-23	-0.149761	0.956	0.992	5.22781e-19
ENSGALG00000043676	6.99093e-50	-0.149718	0.069	0.251	1.30297e-45
PGRMC2	1.03478e-35	-0.149686	0.146	0.328	1.92862e-31
ENSGALG00000012410	1.48909e-54	-0.149545	0.137	0.363	2.77536e-50
BRPF1	6.48594e-45	-0.149288	0.102	0.289	1.20885e-40
PAPOLA	6.42437e-44	-0.149256	0.402	0.655	1.19737e-39
AP1M1	1.15993e-50	-0.149195	0.141	0.36	2.16189e-46
MTFR2	6.57354e-29	-0.149038	0.035	0.138	1.22518e-24
IGF1R	4.11571e-25	-0.149021	0.603	0.818	7.67086e-21
AGFG1	3.67771e-36	-0.148977	0.347	0.569	6.85451e-32
ENSGALG00000006457	3.94393e-48	-0.148919	0.562	0.786	7.3507e-44
DHFR	2.42822e-34	-0.148918	0.039	0.162	4.52572e-30
PIGT	1.7134e-48	-0.148818	0.206	0.434	3.19343e-44
ATG101	2.3314e-40	-0.148793	0.192	0.4	4.34527e-36
PTGES3	4.33422e-32	-0.148517	0.209	0.397	8.07811e-28
TIMP3	1.86107e-07	-0.148342	0.214	0.295	0.00346865
ENSGALG00000011889	5.52375e-30	-0.148164	0.057	0.174	1.02952e-25
AQR	4.63651e-40	-0.148054	0.127	0.308	8.64153e-36
CA5B	1.13205e-44	-0.14804	0.077	0.249	2.10992e-40
UGDH	1.95188e-22	-0.148023	0.186	0.332	3.63791e-18
TMEM128	8.62481e-32	-0.147798	0.099	0.247	1.60749e-27
KIFAP3	1.1101e-35	-0.147784	0.31	0.52	2.069e-31
PHPT1	2.02553e-26	-0.147758	0.293	0.479	3.77518e-22
RPL7A	3.3255e-09	-0.147692	0.884	0.953	6.19807e-05
TTC4	2.07177e-35	-0.147658	0.097	0.257	3.86136e-31
IFIH1	3.31957e-20	-0.147657	0.141	0.267	6.18701e-16
SLC25A22	3.48991e-58	-0.147642	0.132	0.368	6.5045e-54
PSMA1	1.47509e-43	-0.147347	0.266	0.5	2.74927e-39
PDZD11	6.04297e-22	-0.147268	0.203	0.352	1.12629e-17
OSTC	5.74657e-46	-0.147196	0.434	0.682	1.07105e-41
AK2	8.69223e-35	-0.146845	0.266	0.474	1.62006e-30
SLC25A24	1.95277e-43	-0.146627	0.133	0.328	3.63956e-39
BAK1	8.52486e-40	-0.146404	0.044	0.183	1.58886e-35
NOP53	4.57572e-36	-0.146325	0.37	0.597	8.52824e-32
TOMM70	2.23168e-44	-0.146263	0.172	0.382	4.15941e-40
SLC7A3	9.16893e-44	-0.146242	0.142	0.343	1.70891e-39
ENSGALG00000046371	1.35085e-30	-0.146141	0.427	0.636	2.51772e-26
PRPF40A	4.70623e-40	-0.146119	0.387	0.625	8.77148e-36
FABP3	1.20805e-18	-0.1461	0.036	0.112	2.25157e-14
ENSGALG00000015805	4.4608e-35	-0.146037	0.36	0.581	8.31404e-31
DCK	3.65466e-17	-0.145992	0.171	0.289	6.81156e-13
GRB2	5.70761e-29	-0.145968	0.416	0.625	1.06378e-24
FXN	5.44548e-47	-0.145941	0.189	0.409	1.01493e-42
ENSGALG00000007882	3.47109e-43	-0.145934	0.239	0.468	6.46942e-39
GTF3C1	1.7722e-34	-0.145846	0.195	0.386	3.30302e-30
STOM	8.59626e-19	-0.145829	0.26	0.402	1.60217e-14
ENSGALG00000028696	7.70215e-22	-0.145788	0.413	0.595	1.43553e-17
WDHD1	3.17888e-20	-0.145776	0.03	0.107	5.92479e-16
GRB10	5.18545e-27	-0.145765	0.456	0.659	9.66463e-23
ENSGALG00000000660	5.34633e-19	-0.14568	0.364	0.525	9.96448e-15
RPL4	5.04285e-14	-0.145527	0.779	0.911	9.39886e-10
LSG1	1.36752e-31	-0.145509	0.112	0.264	2.54878e-27
PUM2	2.12384e-30	-0.145475	0.317	0.516	3.95841e-26
PKM	4.04173e-13	-0.145431	0.963	0.978	7.53297e-09
ENSGALG00000049889	4.56013e-33	-0.145427	0.025	0.132	8.49917e-29
C12orf66	4.2268e-50	-0.145399	0.207	0.449	7.8779e-46
MAP3K14	1.86454e-30	-0.145291	0.129	0.285	3.47512e-26
CFAP36	1.09264e-16	-0.145165	0.554	0.736	2.03646e-12
TRIM59	1.47421e-22	-0.145162	0.111	0.234	2.74764e-18
PYM1	1.25943e-29	-0.145155	0.156	0.325	2.34733e-25
COQ7	1.77774e-31	-0.14487	0.166	0.341	3.31334e-27
PES1	6.0984e-41	-0.144751	0.07	0.23	1.13662e-36
ENSGALG00000049136	4.97104e-27	-0.14467	0.588	0.794	9.26502e-23
OPA3	4.56259e-39	-0.144583	0.22	0.427	8.50376e-35
ENSGALG00000054057	2.21628e-29	-0.144575	0.119	0.267	4.1307e-25
ELOF1	2.18835e-27	-0.144508	0.214	0.381	4.07864e-23
LTBP1	2.38723e-30	-0.144281	0.011	0.099	4.44933e-26
FAP	4.49858e-37	-0.14404	0	0.091	8.38445e-33
ARFIP1	1.93737e-46	-0.143797	0.223	0.459	3.61086e-42
COA7	8.1647e-33	-0.143787	0.176	0.358	1.52174e-28
LMAN2	2.88085e-40	-0.143754	0.354	0.59	5.36933e-36
ENSGALG00000007646	1.18101e-16	-0.143708	0.272	0.404	2.20117e-12
NUDT7	3.16056e-26	-0.143409	0.178	0.34	5.89064e-22
ENSGALG00000045726	1.12087e-44	-0.143375	0.089	0.268	2.08909e-40
DOC2B	7.70187e-31	-0.143361	0.085	0.224	1.43548e-26
ENSGALG00000030552	6.66303e-36	-0.143186	0.226	0.429	1.24186e-31
LRRC20	6.99872e-43	-0.142977	0.027	0.161	1.30442e-38
ENSGALG00000004144	2.40248e-30	-0.142976	0.047	0.162	4.47774e-26
YARS	3.09793e-35	-0.142831	0.129	0.298	5.77393e-31
TMPO	1.77348e-19	-0.142799	0.335	0.49	3.30541e-15
ELAC2	1.97877e-41	-0.142713	0.081	0.247	3.68803e-37
EIF2B2	1.66841e-46	-0.142649	0.281	0.52	3.10958e-42
ZC3H13	3.19287e-39	-0.142579	0.503	0.734	5.95087e-35
PTBP2	4.20798e-38	-0.142465	0.199	0.4	7.84284e-34
JMY	2.36421e-37	-0.142415	0.232	0.436	4.40641e-33
SLC19A1	1.99109e-34	-0.142358	0.098	0.252	3.711e-30
ENSGALG00000016760	3.12575e-42	-0.142345	0.284	0.516	5.82577e-38
GALNT9	1.48319e-30	-0.142233	0.109	0.255	2.76437e-26
PSMB2	4.54111e-44	-0.142233	0.495	0.739	8.46373e-40
UBE2N	3.98631e-31	-0.142225	0.62	0.817	7.42968e-27
MTPAP	4.41105e-30	-0.142036	0.229	0.413	8.22131e-26
RPL11	3.46801e-14	-0.141882	0.869	0.946	6.46367e-10
G3BP1	2.58391e-38	-0.141828	0.342	0.574	4.81589e-34
PRELID1	3.69632e-15	-0.141819	0.716	0.871	6.88921e-11
SLC25A4	1.74205e-34	-0.14163	0.033	0.152	3.24683e-30
NAB1	3.70346e-25	-0.141629	0.057	0.162	6.90252e-21
ACOT8	1.40409e-34	-0.141533	0.114	0.278	2.61695e-30
ECT2	8.71105e-21	-0.141262	0.007	0.066	1.62357e-16
SMIM3	7.78503e-22	-0.141211	0.158	0.294	1.45097e-17
COPZ1	6.49284e-28	-0.141103	0.485	0.696	1.21014e-23
PDZRN3	4.85236e-50	-0.141016	0.01	0.145	9.04382e-46
AK6	1.5421e-52	-0.140941	0.147	0.372	2.87417e-48
NDUFAF4	3.25808e-50	-0.140809	0.113	0.317	6.07241e-46
NDUFAF1	2.33359e-34	-0.140783	0.287	0.491	4.34934e-30
ARHGAP5	3.24406e-32	-0.140463	0.6	0.786	6.04629e-28
HMGA1	4.04327e-35	-0.140372	0.015	0.119	7.53584e-31
COMMD4	1.84442e-19	-0.140299	0.407	0.575	3.43762e-15
FAM13C	1.18108e-36	-0.140298	0.017	0.127	2.20129e-32
ADSL	9.43127e-22	-0.140244	0.161	0.298	1.7578e-17
ARG2	6.92584e-36	-0.140056	0.186	0.386	1.29084e-31
NCAPH	4.8479e-24	-0.140032	0.029	0.115	9.03552e-20
PTRHD1	2.47669e-21	-0.140011	0.131	0.255	4.61606e-17
TDG	1.65339e-37	-0.139811	0.138	0.318	3.0816e-33
C5H11ORF96	2.15445e-43	-0.139772	0.063	0.225	4.01547e-39
EXOSC8	7.32706e-37	-0.139742	0.113	0.281	1.36562e-32
VPS37A	1.94039e-38	-0.139531	0.189	0.388	3.6165e-34
GPC4	1.51784e-26	-0.139494	0.065	0.18	2.82895e-22
ENSGALG00000005181	1.13962e-40	-0.139464	0.218	0.431	2.12402e-36
TOLLIP	8.84943e-51	-0.13942	0.109	0.313	1.64936e-46
ZP2	1.85876e-40	-0.139317	0.002	0.105	3.46435e-36
CWC27	4.72566e-43	-0.139305	0.255	0.487	8.80768e-39
WDR4	1.02672e-53	-0.139232	0.066	0.255	1.9136e-49
NCKAP1	1.22024e-52	-0.139159	0.267	0.532	2.27429e-48
TSR3	1.1613e-35	-0.139015	0.083	0.234	2.16443e-31
CDK7	1.4546e-42	-0.138884	0.127	0.317	2.71108e-38
PPP1R10	1.36837e-31	-0.138861	0.258	0.448	2.55037e-27
ENSGALG00000005011	9.94926e-40	-0.138841	0.116	0.292	1.85434e-35
IFITM1	2.44663e-32	-0.138822	0.027	0.135	4.56004e-28
BACH1	2.96231e-36	-0.138736	0.06	0.2	5.52115e-32
ACOT11	2.71087e-44	-0.138708	0.011	0.132	5.05252e-40
SLC39A6	7.37083e-55	-0.138707	0.121	0.341	1.37378e-50
PTPRN	2.25479e-39	-0.138443	0.084	0.247	4.20248e-35
LRWD1	2.93421e-34	-0.138127	0.318	0.539	5.46878e-30
RRAD	1.18574e-46	-0.138122	0.108	0.302	2.20999e-42
F2RL2	1.01787e-37	-0.13812	0.005	0.104	1.8971e-33
ATAD5	2.30433e-17	-0.137742	0.066	0.15	4.29481e-13
MTNR1B	1.50882e-38	-0.137565	0.004	0.103	2.81214e-34
CD93	1.48526e-35	-0.137496	0.01	0.108	2.76823e-31
LGALS3	1.87424e-34	-0.137461	0.002	0.09	3.49321e-30
ENSGALG00000015391	1.74457e-43	-0.136943	0.255	0.49	3.25153e-39
GPAM	1.31608e-30	-0.136937	0.074	0.206	2.45291e-26
ATP6V0C	1.95827e-23	-0.136875	0.857	0.922	3.64982e-19
U2AF1	1.97944e-41	-0.136701	0.501	0.732	3.68928e-37
RPL7	7.38706e-11	-0.136621	0.853	0.944	1.3768e-06
UFSP2	8.01577e-24	-0.136479	0.184	0.338	1.49398e-19
PSMC3IP	4.78607e-20	-0.136474	0.076	0.174	8.92028e-16
EAPP	5.34144e-47	-0.13633	0.28	0.524	9.95538e-43
UAP1	5.77898e-35	-0.13611	0.011	0.109	1.07709e-30
CREB3L1	3.05447e-38	-0.135973	0.002	0.1	5.69291e-34
ENSGALG00000036196	4.39905e-34	-0.135888	0.324	0.548	8.19896e-30
SURF4	1.89208e-28	-0.135861	0.352	0.561	3.52646e-24
IFT43	3.255e-25	-0.13573	0.246	0.419	6.06667e-21
SERINC3	1.02512e-22	-0.135689	0.301	0.475	1.91061e-18
GCSH	1.79722e-40	-0.135341	0.375	0.605	3.34967e-36
NMT1	1.72228e-27	-0.135291	0.169	0.331	3.20999e-23
MRPL1	2.07582e-49	-0.135227	0.227	0.468	3.86891e-45
HHLA2	2.54855e-21	-0.135125	0.382	0.569	4.74999e-17
PRELID3A	3.08248e-45	-0.135003	0.071	0.243	5.74513e-41
TMTC3	3.00026e-41	-0.135	0.293	0.537	5.59189e-37
ENSGALG00000028135	6.98632e-24	-0.134976	0.434	0.63	1.30211e-19
TMEM189	1.53601e-41	-0.134488	0.159	0.359	2.86281e-37
MAIP1	1.3203e-31	-0.134483	0.401	0.624	2.46077e-27
CNPY3	4.52122e-20	-0.134454	0.521	0.703	8.42665e-16
EPN2	4.52489e-52	-0.134419	0.221	0.47	8.43349e-48
VKORC1L1	3.86813e-29	-0.134202	0.176	0.349	7.20942e-25
TPM1	3.16389e-30	-0.134173	0.184	0.359	5.89687e-26
TMEM69	2.08774e-25	-0.134105	0.115	0.249	3.89114e-21
NKAP	4.85976e-38	-0.134064	0.52	0.753	9.05762e-34
AP5M1	9.19227e-48	-0.134049	0.061	0.232	1.71325e-43
PDCD2	6.14985e-43	-0.133861	0.226	0.45	1.14621e-38
ADIPOR2	7.07371e-44	-0.133836	0.125	0.319	1.3184e-39
CENPA	4.68121e-24	-0.133549	0.001	0.062	8.72484e-20
PSMD10	5.49839e-39	-0.1334	0.193	0.397	1.02479e-34
LRRC40	6.65794e-41	-0.133385	0.047	0.191	1.24091e-36
SH3GL1	1.17356e-51	-0.133275	0.307	0.571	2.18728e-47
POC1B	5.34354e-32	-0.133214	0.022	0.125	9.95929e-28
CLTC	4.23212e-32	-0.133209	0.55	0.76	7.88783e-28
DHX36	3.64472e-44	-0.133133	0.368	0.626	6.79302e-40
TIMM50	3.38789e-35	-0.133109	0.209	0.408	6.31435e-31
NMD3	2.82398e-47	-0.133031	0.083	0.266	5.26334e-43
TRUB1	9.47219e-42	-0.132803	0.087	0.256	1.76543e-37
PMM2	1.83324e-38	-0.132714	0.136	0.318	3.4168e-34
NDUFC2	7.22943e-23	-0.132651	0.654	0.847	1.34742e-18
RRP7A	2.22589e-31	-0.132646	0.14	0.305	4.14862e-27
VRK2	4.31492e-39	-0.132637	0.07	0.224	8.04214e-35
TADA3	3.68833e-23	-0.132582	0.098	0.219	6.8743e-19
MRPL19	2.70591e-45	-0.1325	0.258	0.5	5.04328e-41
OGDH	8.29813e-29	-0.132327	0.141	0.3	1.5466e-24
OXNAD1	4.56541e-33	-0.132116	0.069	0.207	8.509e-29
ENSGALG00000054079	5.60304e-29	-0.131972	0.048	0.16	1.0443e-24
IFT74	5.83862e-27	-0.13197	0.224	0.4	1.0882e-22
ADGRD2	4.44485e-33	-0.131969	0.025	0.133	8.28431e-29
GRIA3	9.43836e-42	-0.131859	0.273	0.499	1.75912e-37
EIF3F	1.34958e-49	-0.131725	0.411	0.67	2.51535e-45
DCTD	2.40838e-23	-0.13167	0.026	0.108	4.48874e-19
MOB3A	3.7179e-32	-0.13153	0.216	0.399	6.92942e-28
CDC42SE1	2.53398e-25	-0.131461	0.424	0.633	4.72282e-21
DOCK5	4.10722e-36	-0.131435	0.013	0.116	7.65504e-32
SLC39A13	1.02332e-44	-0.131433	0.112	0.304	1.90727e-40
ENSGALG00000049579	2.56217e-23	-0.131429	0.242	0.408	4.77538e-19
GLRX5	2.38004e-32	-0.131417	0.404	0.628	4.43592e-28
ENSGALG00000024295	2.09071e-24	-0.131414	0.295	0.464	3.89667e-20
SMCO4	1.18385e-38	-0.131302	0.045	0.183	2.20646e-34
ENSGALG00000004440	3.56103e-32	-0.1311	0.113	0.271	6.63706e-28
NDUFV2	7.43728e-36	-0.130909	0.382	0.618	1.38616e-31
PTPN9	4.61278e-40	-0.130894	0.075	0.234	8.59731e-36
MICALL1	4.45965e-28	-0.130771	0.165	0.325	8.31189e-24
RAB8B	3.54562e-31	-0.130766	0.183	0.361	6.60833e-27
CDH20	4.76967e-19	-0.130553	0.239	0.371	8.88971e-15
FAU	4.2555e-12	-0.130528	0.739	0.887	7.93139e-08
COPS5	9.33758e-52	-0.130479	0.305	0.567	1.74034e-47
MRPS18C	4.29615e-37	-0.130447	0.217	0.42	8.00717e-33
URB1	3.58442e-46	-0.130424	0.035	0.184	6.68065e-42
ENSGALG00000029702	3.64419e-33	-0.130144	0.192	0.379	6.79203e-29
TMEM141	9.96041e-25	-0.130098	0.397	0.599	1.85642e-20
ENSGALG00000011285	6.78701e-40	-0.130097	0.082	0.244	1.26496e-35
ZBED4	2.79247e-25	-0.129992	0.103	0.23	5.20461e-21
ENSGALG00000030384	3.96354e-33	-0.12998	0.187	0.372	7.38725e-29
DYNC1I2	5.37622e-35	-0.129923	0.308	0.52	1.00202e-30
ENSGALG00000006561	1.17029e-30	-0.129683	0.419	0.639	2.18118e-26
ENSGALG00000049431	1.35878e-28	-0.129639	0.33	0.526	2.53249e-24
GNE	3.73869e-49	-0.129508	0.11	0.31	6.96818e-45
SMIM19	2.65529e-32	-0.129439	0.313	0.519	4.94892e-28
TALDO1	6.73042e-45	-0.129357	0.388	0.64	1.25442e-40
UTP3	3.73654e-37	-0.129291	0.15	0.336	6.96417e-33
GEMIN6	3.38049e-35	-0.129277	0.106	0.267	6.30056e-31
MRPL2	2.34914e-26	-0.129263	0.543	0.753	4.37833e-22
CCNL2	1.94535e-38	-0.129204	0.328	0.557	3.62575e-34
ENSGALG00000027418	2.46154e-27	-0.128903	0.291	0.48	4.58782e-23
NOL10	1.45197e-41	-0.128663	0.145	0.34	2.70618e-37
DUSP19	5.15613e-35	-0.128578	0.19	0.376	9.60999e-31
SUMO3	3.21731e-18	-0.128508	0.613	0.797	5.99642e-14
UBE3A	4.6096e-35	-0.128404	0.289	0.509	8.59137e-31
MRPS7	3.75998e-44	-0.128359	0.274	0.512	7.00786e-40
HYI	1.11373e-24	-0.128086	0.132	0.272	2.07577e-20
SEC11C	1.42988e-49	-0.128049	0.379	0.634	2.66502e-45
USE1	6.64516e-27	-0.127922	0.137	0.286	1.23853e-22
UMPS	1.40044e-32	-0.127883	0.105	0.259	2.61014e-28
LIFR	2.54796e-30	-0.127711	0.441	0.661	4.74889e-26
DBR1	2.07249e-33	-0.127583	0.243	0.439	3.8627e-29
OGFOD1	8.27708e-33	-0.127495	0.1	0.254	1.54268e-28
NDUFB6	1.91738e-28	-0.127493	0.598	0.797	3.57362e-24
ATOX1	4.89634e-21	-0.127489	0.619	0.798	9.1258e-17
DLD	1.31861e-33	-0.127294	0.168	0.351	2.45762e-29
STAMBPL1	1.54997e-48	-0.127204	0.024	0.169	2.88883e-44
MORN4	2.74462e-31	-0.127193	0.107	0.257	5.11543e-27
RBX1	6.23662e-34	-0.127181	0.53	0.75	1.16238e-29
SHISAL2A	2.28497e-18	-0.127116	0.03	0.101	4.25873e-14
UBE2G2	1.91898e-37	-0.127084	0.314	0.547	3.57659e-33
ANKRD49	4.13292e-27	-0.127081	0.116	0.257	7.70293e-23
PDE6G	8.41446e-12	-0.127071	0.274	0.402	1.56829e-07
ENSGALG00000003074	1.83343e-30	-0.127012	0.038	0.148	3.41715e-26
GNL2	6.98965e-38	-0.126772	0.15	0.339	1.30273e-33
UBE2V2	1.31492e-40	-0.126745	0.363	0.603	2.45074e-36
C7orf50	1.24032e-35	-0.126669	0.079	0.23	2.31171e-31
MYCL	5.52637e-24	-0.126664	0.044	0.14	1.03001e-19
GRAMD4	7.17448e-32	-0.126303	0.089	0.233	1.33718e-27
NUP155	5.80612e-30	-0.126149	0.061	0.184	1.08215e-25
SORCS1	3.02535e-26	-0.126129	0.075	0.193	5.63865e-22
TRPS1	3.68392e-22	-0.125805	0.116	0.236	6.86609e-18
RPN2	3.13588e-37	-0.125764	0.4	0.631	5.84466e-33
DDX31	8.13855e-34	-0.125751	0.129	0.297	1.51686e-29
MAGOHB	2.72623e-32	-0.125719	0.547	0.761	5.08115e-28
NOL6	5.50733e-38	-0.12571	0.023	0.141	1.02646e-33
LMO4	1.41913e-43	-0.125664	0.203	0.428	2.64497e-39
NABP1	5.11541e-37	-0.125663	0.096	0.257	9.53411e-33
ENSGALG00000031296	2.19072e-33	-0.125526	0.452	0.681	4.08306e-29
ENSGALG00000054023	3.99259e-41	-0.125454	0.217	0.435	7.44139e-37
CHTF8	6.98374e-27	-0.12525	0.009	0.086	1.30163e-22
ENSGALG00000044150	1.33057e-40	-0.12524	0.003	0.107	2.47991e-36
MRPL48	8.98951e-32	-0.125194	0.25	0.449	1.67546e-27
IFNGR1	4.74469e-31	-0.125064	0.14	0.299	8.84315e-27
ENSGALG00000012796	1.74412e-28	-0.12495	0.076	0.202	3.25068e-24
MALSU1	1.32667e-37	-0.124701	0.184	0.379	2.47264e-33
FAM126A	1.71169e-32	-0.1247	0.107	0.263	3.19025e-28
MRPL14	1.31431e-27	-0.124665	0.339	0.541	2.44961e-23
GATD1.1	9.06044e-24	-0.124648	0.189	0.342	1.68869e-19
ENSGALG00000035030	3.0676e-23	-0.124586	0	0.057	5.71739e-19
MBNL3	2.94378e-44	-0.124534	0.487	0.736	5.48661e-40
ENSGALG00000009610	9.3982e-29	-0.124181	0.054	0.17	1.75164e-24
COPB2	1.5813e-33	-0.124168	0.365	0.591	2.94723e-29
CNTNAP1	4.61617e-21	-0.124112	0.078	0.183	8.60362e-17
SSBP1	4.60593e-42	-0.12408	0.455	0.692	8.58452e-38
RYK	4.16675e-34	-0.124051	0.118	0.281	7.76599e-30
NIF3L1	1.86312e-39	-0.12388	0.135	0.323	3.47248e-35
COMMD3	6.22612e-26	-0.123641	0.425	0.63	1.16042e-21
NDUFS4	3.07949e-19	-0.123531	0.594	0.8	5.73955e-15
HIBCH	7.23317e-23	-0.123468	0.321	0.505	1.34812e-18
SPPL2B	2.46817e-20	-0.123442	0.149	0.277	4.60017e-16
TRMT1L	9.68682e-45	-0.12343	0.375	0.621	1.80543e-40
CALR	1.52359e-23	-0.123379	0.386	0.56	2.83967e-19
COX18	1.44236e-33	-0.123228	0.058	0.193	2.68827e-29
RFC1	3.50004e-38	-0.122969	0.326	0.554	6.52338e-34
ACTR1A	3.65739e-34	-0.122755	0.408	0.642	6.81664e-30
ENSGALG00000036838	2.71047e-34	-0.122665	0.043	0.167	5.05178e-30
KIF18A	7.75919e-29	-0.122604	0.008	0.088	1.44616e-24
SMIM4	9.19424e-33	-0.122539	0.447	0.655	1.71362e-28
B4GALT2	9.65868e-33	-0.12252	0.115	0.274	1.80019e-28
HNRNPA2B1	2.1997e-24	-0.12251	0.717	0.884	4.09981e-20
TRAPPC11	4.70038e-32	-0.122345	0.139	0.309	8.76057e-28
NIPSNAP2	1.36716e-28	-0.122314	0.356	0.562	2.54811e-24
GMNN	4.65603e-14	-0.122249	0.081	0.161	8.67792e-10
HERPUD1	2.47608e-23	-0.122177	0.149	0.288	4.61492e-19
ITFG2	2.289e-20	-0.121955	0.051	0.141	4.26624e-16
RGS6	1.03863e-29	-0.121781	0.058	0.18	1.9358e-25
CEP192	1.66393e-25	-0.121664	0.035	0.129	3.10124e-21
MSRA	1.91775e-34	-0.121649	0.21	0.401	3.57431e-30
EIF2B5	1.79362e-33	-0.121531	0.064	0.198	3.34295e-29
CD81	2.05762e-09	-0.121353	0.686	0.864	3.835e-05
GAS7	4.81632e-27	-0.121229	0.122	0.263	8.97665e-23
SCAMP1	3.00749e-45	-0.121068	0.265	0.501	5.60536e-41
COX7C	1.078e-14	-0.121014	0.807	0.918	2.00918e-10
TEAD1	2.00772e-30	-0.120906	0.199	0.373	3.742e-26
APRT	1.50037e-35	-0.120886	0.085	0.237	2.79639e-31
KLHDC4	1.51732e-36	-0.120791	0.123	0.294	2.82798e-32
SLC41A2	1.05034e-33	-0.120642	0.135	0.304	1.95763e-29
DIMT1	5.63597e-30	-0.120534	0.019	0.114	1.05043e-25
EPHX4	1.90001e-21	-0.120486	0.018	0.09	3.54123e-17
COP1	9.53269e-29	-0.12035	0.084	0.218	1.7767e-24
MRPL3	1.81208e-32	-0.120289	0.055	0.183	3.37735e-28
CUEDC2	3.21919e-23	-0.120282	0.24	0.406	5.99993e-19
INTS13	4.37972e-30	-0.120276	0.169	0.34	8.16292e-26
ZNF706	2.56412e-36	-0.120269	0.574	0.788	4.77901e-32
STXBP6	5.75031e-32	-0.120245	0.008	0.096	1.07174e-27
HYAL2	7.47476e-29	-0.120081	0.044	0.154	1.39315e-24
NIFK	1.16223e-40	-0.119866	0.334	0.567	2.16616e-36
NADK	1.07941e-39	-0.119735	0.325	0.562	2.0118e-35
LSM4	2.61845e-32	-0.11963	0.091	0.237	4.88028e-28
TM9SF3	9.67075e-38	-0.119623	0.465	0.702	1.80243e-33
ENSGALG00000010203	2.71315e-28	-0.119567	0.027	0.123	5.05677e-24
MRPL47	1.1236e-35	-0.119518	0.091	0.248	2.09417e-31
NOC3L	1.79341e-32	-0.119484	0.226	0.42	3.34256e-28
ATP6V1E1	3.79119e-42	-0.119462	0.483	0.737	7.06603e-38
GSTO1	1.96305e-18	-0.119431	0.089	0.19	3.65873e-14
ATP5MC2	6.54591e-16	-0.119418	0.643	0.821	1.22003e-11
UGP2	1.28033e-39	-0.119355	0.156	0.353	2.38628e-35
FADS2	5.37931e-21	-0.119116	0.171	0.308	1.0026e-16
CEP55	7.91117e-21	-0.119033	0.001	0.052	1.47448e-16
ENSGALG00000054034	3.20413e-34	-0.119033	0.1	0.257	5.97185e-30
IPO11	1.08122e-31	-0.118904	0.121	0.279	2.01519e-27
RPL37A	8.39973e-08	-0.1188	0.935	0.973	0.00156554
TBL3	8.73881e-34	-0.118715	0.048	0.175	1.62874e-29
TUBD1	8.78077e-11	-0.118708	0.042	0.095	1.63656e-06
COPB1	3.91279e-29	-0.118707	0.12	0.269	7.29266e-25
MICU1	6.70086e-30	-0.118706	0.155	0.319	1.24891e-25
GINS1	3.23051e-26	-0.11867	0.005	0.077	6.02102e-22
CIB2	2.66167e-25	-0.118611	0.036	0.132	4.96082e-21
FUS	2.20211e-40	-0.118559	0.179	0.38	4.10429e-36
CCDC90B	1.60701e-28	-0.118355	0.14	0.299	2.99515e-24
NOB1	1.86305e-32	-0.118255	0.151	0.324	3.47236e-28
PLA2R1	1.43071e-22	-0.118079	0.033	0.118	2.66656e-18
SPRED1	1.17677e-31	-0.118072	0.401	0.624	2.19326e-27
TXNRD1	1.04114e-29	-0.11793	0.041	0.152	1.94049e-25
YRDC	6.68796e-27	-0.117916	0.206	0.379	1.2465e-22
ENSGALG00000039688	8.20243e-28	-0.117914	0.008	0.087	1.52877e-23
ESD	4.02544e-24	-0.117816	0.337	0.529	7.50262e-20
ENSGALG00000012591	1.11747e-27	-0.117785	0.156	0.313	2.08274e-23
ADAMTS4	7.85974e-19	-0.117626	0.003	0.052	1.4649e-14
STARD5	4.44475e-30	-0.117607	0.054	0.174	8.28413e-26
IDE	1.22517e-23	-0.117588	0.085	0.203	2.28347e-19
NOM1	4.67401e-27	-0.117281	0.021	0.109	8.71142e-23
HDGFL2	3.27963e-35	-0.117248	0.453	0.68	6.11257e-31
AFF2	4.27616e-37	-0.11718	0.109	0.277	7.96992e-33
ATP5PD	2.51689e-27	-0.117069	0.621	0.823	4.69098e-23
SLK	3.17917e-42	-0.117	0.427	0.686	5.92534e-38
PIK3CB	4.10124e-29	-0.116967	0.22	0.394	7.6439e-25
TTK	1.78679e-17	-0.116864	0.026	0.091	3.33022e-13
CENPT	2.16042e-29	-0.116864	0.02	0.113	4.02659e-25
PUS7	3.55217e-29	-0.116862	0.079	0.213	6.62054e-25
NFKBIA	3.42924e-44	-0.116687	0.135	0.337	6.39142e-40
TFB2M	3.56156e-35	-0.11661	0.106	0.266	6.63803e-31
HAUS3	1.09042e-27	-0.116562	0.008	0.085	2.03233e-23
LRP8	7.53288e-24	-0.116479	0.039	0.132	1.40398e-19
TNFAIP1	3.30883e-37	-0.116397	0.178	0.375	6.167e-33
USP5	9.28421e-35	-0.116332	0.06	0.197	1.73039e-30
DAD1	1.91632e-25	-0.116291	0.534	0.738	3.57164e-21
ENSGALG00000049241	8.4307e-30	-0.116208	0.101	0.242	1.57131e-25
APPL1	1.39939e-25	-0.116182	0.126	0.266	2.60818e-21
VAX1	4.75799e-38	-0.116137	0.056	0.2	8.86795e-34
HMP19	9.41412e-25	-0.116131	0.625	0.802	1.7546e-20
TFAM	1.18172e-39	-0.116081	0.279	0.51	2.2025e-35
MAP2K3	1.04238e-27	-0.116022	0.104	0.243	1.94279e-23
ATP5A1Z	3.24806e-35	-0.116007	0.551	0.782	6.05373e-31
TVP23A	1.02565e-25	-0.115947	0.217	0.378	1.9116e-21
CCNYL1	4.59464e-39	-0.115705	0.147	0.334	8.56349e-35
IL13RA2	8.33785e-27	-0.115612	0.01	0.087	1.55401e-22
ENSGALG00000053766	3.42277e-19	-0.115501	0.592	0.797	6.37935e-15
MSX2	3.65483e-25	-0.115491	0.002	0.067	6.81186e-21
ENSGALG00000002067	2.09837e-27	-0.115461	0.041	0.146	3.91093e-23
SRP68	4.65484e-35	-0.115437	0.084	0.234	8.6757e-31
SNX3	3.66652e-33	-0.115412	0.505	0.725	6.83365e-29
DOK5	2.04515e-16	-0.115319	0.263	0.396	3.81175e-12
TRPM2	1.57703e-17	-0.115239	0.052	0.133	2.93926e-13
ENSGALG00000027822	1.24588e-30	-0.115074	0.052	0.173	2.32207e-26
AP2A2	6.28067e-48	-0.115071	0.473	0.735	1.17059e-43
PPP4R3A	2.08364e-33	-0.115059	0.184	0.37	3.88349e-29
LEPROTL1	8.12118e-40	-0.114887	0.297	0.526	1.51362e-35
WDR82	4.69155e-26	-0.11483	0.134	0.282	8.7441e-22
RAD17	1.51285e-21	-0.114751	0.126	0.252	2.81965e-17
DDX49	2.79461e-42	-0.114674	0.119	0.305	5.20859e-38
ENSGALG00000015652	1.89392e-22	-0.114659	0.116	0.242	3.52989e-18
DDRGK1	5.55682e-30	-0.114604	0.285	0.482	1.03568e-25
SLC44A3	5.40447e-24	-0.114497	0.239	0.405	1.00728e-19
CTSC	3.16195e-32	-0.114457	0.11	0.265	5.89324e-28
ELOVL1	5.96246e-28	-0.114416	0.073	0.197	1.11128e-23
ENSGALG00000000317	4.06441e-22	-0.114359	0.055	0.153	7.57524e-18
SMG1	3.53748e-28	-0.114333	0.138	0.291	6.59316e-24
ENSGALG00000011690	1.10741e-33	-0.114324	0.016	0.118	2.064e-29
OTUB1	8.36591e-25	-0.11428	0.547	0.742	1.55924e-20
UBQLN4	3.68897e-34	-0.11419	0.292	0.501	6.8755e-30
NEFL	8.10145e-25	-0.114131	0.022	0.106	1.50995e-20
PPIH	8.09377e-31	-0.114057	0.285	0.484	1.50852e-26
ENSGALG00000038311	9.26183e-23	-0.114054	0.035	0.121	1.72622e-18
PIK3CA	1.82352e-18	-0.113976	0.106	0.213	3.39868e-14
B3GNT5	2.05257e-32	-0.113913	0.006	0.093	3.82557e-28
HOOK3	7.09945e-37	-0.113562	0.326	0.557	1.3232e-32
LEMD3	2.74829e-25	-0.11355	0.082	0.201	5.12227e-21
PPT1	7.52177e-22	-0.113461	0.135	0.265	1.40191e-17
TXNDC5	7.44668e-28	-0.113437	0.171	0.335	1.38791e-23
XPOT	1.09052e-27	-0.113435	0.251	0.44	2.03252e-23
FAM133B	1.84156e-26	-0.113366	0.568	0.774	3.4323e-22
AIMP2	2.59091e-64	-0.113248	0.195	0.467	4.82895e-60
VSTM4	5.74759e-27	-0.113168	0.013	0.094	1.07124e-22
SCAMP2	2.95183e-27	-0.11312	0.195	0.362	5.50162e-23
HLCS	1.29328e-16	-0.113101	0.073	0.16	2.41041e-12
NEDD1	2.78801e-19	-0.113069	0.208	0.351	5.1963e-15
ARHGAP28	3.8503e-38	-0.112646	0.039	0.172	7.17619e-34
FAF2	5.08611e-45	-0.112545	0.257	0.495	9.47949e-41
EIF3E	9.11019e-42	-0.112524	0.561	0.792	1.69796e-37
ENSGALG00000035365	6.70296e-21	-0.112452	0.079	0.184	1.2493e-16
HSPA13	1.38764e-25	-0.112425	0.061	0.171	2.58628e-21
C25H1ORF43	4.63318e-39	-0.112156	0.23	0.449	8.63532e-35
RPL3	7.9788e-09	-0.111966	0.869	0.953	0.000148709
DIS3	2.97305e-40	-0.111892	0.113	0.292	5.54116e-36
SRM	1.09566e-29	-0.111866	0.063	0.186	2.0421e-25
PPCS	5.08843e-41	-0.111801	0.221	0.437	9.48382e-37
CPSF4	9.05748e-32	-0.111767	0.123	0.278	1.68813e-27
ANAPC1	1.38089e-27	-0.111604	0.103	0.24	2.57371e-23
ARPC2	3.81273e-25	-0.111545	0.563	0.781	7.10616e-21
INTS10	5.60406e-28	-0.111419	0.161	0.32	1.04448e-23
MOCS2	2.27572e-15	-0.11135	0.382	0.538	4.24149e-11
TSPAN14	2.07199e-26	-0.111323	0.042	0.143	3.86178e-22
ATP5MC1	4.86684e-18	-0.111298	0.74	0.889	9.07081e-14
CYP2J22	2.62351e-28	-0.111274	0.197	0.37	4.8897e-24
PSIP1	2.77977e-30	-0.111133	0.363	0.563	5.18094e-26
[truncated: 1,021 more rows]

## Sheet: resting MG vs 3hr MG
Column1	p_val	avg_log2FC	pct.1	pct.2	p_val_adj
PMP2	0	-3.64914	0.292	0.848	0
TGFB2	1.02752e-288	-3.30304	0.07	0.7	1.9151e-284			cluster1.markers <- FindMarkers(early_MG, ident.1 = "resting MG", ident.2 = c("NM3hr MG"), min.pct = 0.01, logfc.threshold = 0.1)
LGALS1	9.50054e-177	-2.33648	0.005	0.416	1.77071e-172
ENSGALG00000016442	2.64911e-197	-2.14404	0.001	0.444	4.93742e-193
S100A6	2.13584e-173	-2.13263	0.467	0.828	3.98079e-169
S100A10	4.45375e-160	-2.05999	0.492	0.748	8.3009e-156
CD99	8.61537e-212	-2.03364	0.092	0.61	1.60573e-207
SMC2	2.55204e-170	-1.95028	0.005	0.403	4.7565e-166
TMEM158	8.66745e-209	-1.94078	0.026	0.525	1.61544e-204
ENSGALG00000011687	1.62468e-175	-1.9364	0.037	0.486	3.02808e-171
TOP2A	2.20693e-151	-1.81928	0.035	0.425	4.11328e-147
PCNA	1.029e-104	-1.7189	0.285	0.597	1.91784e-100
ENSGALG00000046481	1.27777e-213	-1.70109	0.016	0.507	2.38151e-209
FABP5	4.29956e-114	-1.69357	0.559	0.75	8.01352e-110
TUBB6	2.20055e-221	-1.64343	0.035	0.561	4.10138e-217
RSU1	6.73169e-120	-1.63695	0.286	0.612	1.25465e-115
C1D	8.35923e-130	-1.58625	0.182	0.556	1.55799e-125
ENSGALG00000013239	5.77649e-85	-1.56317	0.318	0.567	1.07662e-80
C6orf58	8.7025e-169	-1.55902	0.034	0.459	1.62197e-164
ENSGALG00000000059	3.19703e-106	-1.54879	0.294	0.615	5.95862e-102
TUBA1B	9.62102e-150	-1.54375	0.847	0.887	1.79317e-145
LTBP2	1.33319e-201	-1.54304	0.02	0.492	2.48481e-197
ENSGALG00000035873	3.34072e-161	-1.51579	0.064	0.493	6.22643e-157
PPP1R9B	2.90418e-102	-1.47388	0.481	0.685	5.41282e-98
SYT12	2.1565e-161	-1.46366	0.072	0.502	4.01928e-157
FLNB	3.08836e-103	-1.43378	0.283	0.604	5.75609e-99
MANF	1.11798e-106	-1.41121	0.558	0.718	2.0837e-102
TMSB4X	8.2776e-149	-1.40482	0.79	0.892	1.54278e-144
CDK1	1.44085e-133	-1.39807	0.008	0.335	2.68545e-129
ENSGALG00000045362	2.3941e-92	-1.3797	0.246	0.541	4.46213e-88
CENPF	5.97173e-73	-1.36509	0.003	0.189	1.11301e-68
TMSB15B	1.9656e-92	-1.3364	0.344	0.65	3.66348e-88
RPL22L1	4.45388e-94	-1.32942	0.554	0.724	8.30113e-90
DGUOK	8.55436e-156	-1.32011	0.003	0.369	1.59436e-151
F2RL1	3.04829e-198	-1.31472	0.029	0.504	5.6814e-194
HBEGF	2.82475e-141	-1.31354	0.105	0.532	5.26477e-137
UBE2C	1.02307e-105	-1.29421	0.005	0.27	1.9068e-101
ENSGALG00000006944	3.84203e-75	-1.28422	0.01	0.212	7.16078e-71
ENSGALG00000053871	1.99385e-117	-1.27445	0.13	0.492	3.71613e-113
ANXA1	2.07474e-147	-1.26352	0.002	0.351	3.86689e-143
TXN	6.56166e-139	-1.25886	0.791	0.896	1.22296e-134
AKR7L	1.67066e-72	-1.25384	0.503	0.649	3.11377e-68
DBNDD2	6.75238e-88	-1.2528	0.305	0.582	1.25851e-83
HPGDS	2.62513e-71	-1.25022	0.015	0.218	4.89271e-67
SERPINE2	7.1081e-100	-1.24659	0.251	0.569	1.32481e-95
CKAP2	1.30491e-106	-1.23899	0.006	0.273	2.4321e-102
ENSGALG00000025773	7.78342e-118	-1.22448	0.17	0.546	1.45067e-113
DPYSL3	1.39102e-150	-1.18918	0.084	0.501	2.59259e-146
DYL1	8.80995e-79	-1.18338	0.489	0.676	1.642e-74
SFXN1	2.5393e-92	-1.17708	0.324	0.607	4.73275e-88
PHLDA2	1.06926e-78	-1.17224	0.293	0.615	1.99289e-74
BMP4	1.52136e-115	-1.17209	0.016	0.317	2.83552e-111
TMEM26	2.59311e-111	-1.16716	0.123	0.481	4.83304e-107
TPX2	3.95487e-114	-1.16577	0.017	0.317	7.37108e-110
AKR1B10L2	3.15713e-54	-1.16168	0.381	0.59	5.88426e-50
NUSAP1	1.29125e-101	-1.16062	0.006	0.262	2.40663e-97
LDHB	4.68992e-120	-1.15138	0.877	0.928	8.74107e-116
KIF4A	2.03191e-121	-1.15051	0.019	0.335	3.78707e-117
DHRS7	1.3284e-85	-1.13564	0.312	0.608	2.47587e-81
HSD17B12	8.77177e-78	-1.12714	0.567	0.7	1.63488e-73
SDC1	1.27601e-70	-1.12529	0.313	0.589	2.37824e-66
NME2	2.4247e-109	-1.12518	0.696	0.8	4.51915e-105
CHGB	3.67903e-66	-1.12494	0.146	0.431	6.85697e-62
UHRF1	8.01233e-139	-1.11527	0.024	0.381	1.49334e-134
DUT	1.03162e-72	-1.09702	0.236	0.505	1.92274e-68
HSPD1	2.61623e-83	-1.08916	0.615	0.733	4.87612e-79
C14H16orf45	1.37443e-102	-1.08589	0.708	0.808	2.56166e-98
NUF2	2.1997e-109	-1.07711	0.045	0.363	4.09981e-105
ASPM	3.67611e-64	-1.06796	0.025	0.221	6.85154e-60
ADAMTS3	2.18429e-104	-1.05986	0.047	0.363	4.07108e-100
CENPW	1.54654e-103	-1.05587	0.035	0.331	2.88244e-99
ADCYAP1	1.86271e-113	-1.04807	0.075	0.428	3.47171e-109
ENSGALG00000025996	5.41018e-107	-1.02787	0.007	0.279	1.00835e-102
Nnf1	4.76774e-54	-1.02375	0.438	0.605	8.88612e-50
CENPK	2.25376e-118	-1.01723	0.074	0.424	4.20056e-114
ABHD17C	8.6657e-48	-1.009	0.276	0.499	1.61511e-43
ENSGALG00000002197	7.27156e-75	-1.00732	0.653	0.762	1.35527e-70
YWHAE	5.2978e-79	-1.00624	0.638	0.741	9.87405e-75
SPC25	3.57064e-56	-1.00039	0.187	0.436	6.65497e-52
CROT	3.99263e-44	-0.996797	0.439	0.606	7.44146e-40
CNN3	2.01223e-72	-0.993343	0.309	0.562	3.75039e-68
S100A4	3.04671e-94	-0.986058	0.023	0.293	5.67845e-90
PFDN1	2.20651e-68	-0.985903	0.572	0.704	4.1125e-64
CENPS	4.00055e-114	-0.978955	0.078	0.419	7.45623e-110
C1QBP	3.9522e-62	-0.977624	0.541	0.683	7.36611e-58
ARPC1A	1.61541e-74	-0.967527	0.26	0.535	3.0108e-70
ANXA2	8.75614e-42	-0.95446	0.412	0.589	1.63197e-37
TK1	1.28272e-141	-0.953578	0.004	0.341	2.39074e-137
ATP5MC3	1.89635e-76	-0.949216	0.649	0.756	3.53441e-72
FXYD6	8.82682e-88	-0.942632	0.093	0.408	1.64514e-83
ARPC1B	4.3422e-168	-0.938305	0.007	0.404	8.09298e-164
ID3	6.81402e-108	-0.934292	0.087	0.438	1.27e-103
GAP43	1.60579e-66	-0.933434	0.043	0.267	2.99287e-62
RPA4	2.14606e-76	-0.932061	0.235	0.522	3.99983e-72
DNAJC9	3.97213e-62	-0.92736	0.223	0.478	7.40325e-58
FKBP1A	6.0564e-59	-0.915697	0.578	0.679	1.12879e-54
CENPH	6.38307e-120	-0.914845	0.017	0.328	1.18968e-115
KPNA2	2.16162e-59	-0.909651	0.016	0.19	4.02882e-55
HSPE1	4.39759e-67	-0.908375	0.632	0.718	8.19623e-63
ENSGALG00000054420	6.88629e-61	-0.900553	0.363	0.586	1.28347e-56
HMGB1	2.64812e-47	-0.886967	0.733	0.76	4.93557e-43
ENSGALG00000038652	4.07681e-39	-0.885867	0.528	0.617	7.59836e-35
CENPE	4.74421e-88	-0.863389	0.001	0.219	8.84226e-84
KNSTRN	9.09034e-93	-0.851504	0.029	0.295	1.69426e-88
COL4A1	4.92728e-132	-0.848637	0.02	0.362	9.18346e-128
SNRPE	2.26063e-47	-0.847205	0.585	0.675	4.21336e-43
CDCA3	3.17473e-85	-0.83867	0.004	0.219	5.91706e-81
POLR2L	1.23344e-53	-0.838423	0.582	0.678	2.29889e-49
EPS8	6.30824e-111	-0.83825	0.063	0.407	1.17573e-106
LMNB2	4.15353e-62	-0.827146	0.204	0.471	7.74134e-58
ENSGALG00000034218	1.05169e-64	-0.815427	0.238	0.513	1.96013e-60
SAT1	6.61917e-42	-0.81468	0.501	0.653	1.23368e-37
BIRC5	3.93546e-102	-0.810363	0.017	0.291	7.33491e-98
SMARCA5	5.65804e-70	-0.809389	0.252	0.536	1.05455e-65
CYCS	1.77686e-59	-0.804315	0.39	0.608	3.31171e-55
MOXD1	9.0999e-79	-0.803429	0.003	0.203	1.69604e-74
MAD2L1	2.15663e-111	-0.79687	0.041	0.361	4.01952e-107
HIST1H103	3.02608e-10	-0.792334	0.238	0.33	5.64001e-06
H2AFV	3.28212e-24	-0.792149	0.579	0.633	6.11721e-20
NAP1L1	1.71122e-56	-0.785483	0.69	0.752	3.18937e-52
HMGN4	2.00937e-28	-0.780155	0.589	0.643	3.74506e-24
EIF2S2	2.19673e-40	-0.779104	0.492	0.63	4.09427e-36
RPS2	3.59019e-92	-0.774926	0.83	0.88	6.69139e-88
MSX1	3.26624e-92	-0.771378	0.001	0.227	6.08761e-88
ARVCF	1.90221e-32	-0.769675	0.545	0.643	3.54533e-28
ID1	1.86726e-99	-0.765809	0.036	0.331	3.48019e-95
PPFIBP1	2.8697e-39	-0.765238	0.392	0.577	5.34854e-35
RASSF1	1.2732e-63	-0.764243	0.183	0.46	2.37298e-59
PBK	9.1614e-90	-0.761138	0.008	0.24	1.7075e-85
RPS28	6.1865e-120	-0.760434	0.839	0.905	1.15304e-115
TUBB2B	4.60714e-48	-0.759308	0.694	0.744	8.58678e-44
MT3	1.72573e-63	-0.75323	0.266	0.56	3.21641e-59
ENSGALG00000011511	1.75059e-73	-0.750199	0.954	0.954	3.26276e-69
CCT8	3.42129e-42	-0.75018	0.445	0.619	6.3766e-38
WNT4	5.35443e-40	-0.749385	0.001	0.102	9.97959e-36
SOX21	2.69537e-59	-0.748789	0.166	0.434	5.02364e-55
SNRPD1	2.83664e-35	-0.747922	0.5	0.617	5.28693e-31
CCNB2	4.00605e-76	-0.747682	0.024	0.249	7.46647e-72
TTC27	1.40256e-65	-0.747522	0.183	0.473	2.61409e-61
MARCKS	1.65119e-38	-0.743328	0.449	0.611	3.07749e-34
TGFB1	5.2228e-82	-0.743078	0.055	0.321	9.73425e-78
NASP	3.90056e-63	-0.740915	0.185	0.449	7.26986e-59
RANBP1	5.85104e-39	-0.738337	0.339	0.527	1.09052e-34
YWHAH	1.01517e-58	-0.737099	0.285	0.566	1.89207e-54
TPM4	6.9106e-113	-0.736472	0.035	0.353	1.288e-108
RRM1	8.61695e-85	-0.735163	0.109	0.408	1.60603e-80
ACTB	5.00939e-69	-0.733145	0.851	0.922	9.3365e-65
ATP1B3	1.00711e-35	-0.728804	0.539	0.64	1.87706e-31
SYNM	6.04704e-37	-0.726977	0.284	0.491	1.12705e-32
NOP58	2.31066e-38	-0.725761	0.288	0.499	4.30661e-34
MCM5	1.14624e-95	-0.721976	0.041	0.326	2.13636e-91
SWAP70	1.56496e-30	-0.721122	0.542	0.634	2.91677e-26
PPIB	2.74497e-49	-0.72103	0.691	0.741	5.11608e-45
UCH-L1	2.85627e-38	-0.720294	0.271	0.496	5.32352e-34
EIF3J	3.74353e-40	-0.716454	0.524	0.647	6.97718e-36
TMEM258	7.54928e-36	-0.711661	0.53	0.623	1.40704e-31
SLC12A4	1.44338e-74	-0.711646	0.115	0.408	2.69017e-70
PDGFA	3.87656e-87	-0.707689	0.023	0.274	7.22514e-83
PIGBOS1	1.04852e-43	-0.707111	0.354	0.541	1.95423e-39
TUBB4B	7.80705e-32	-0.706034	0.706	0.736	1.45508e-27
ENSGALG00000040833	1.41453e-96	-0.703264	0.005	0.249	2.6364e-92
CDCA7L	3.61507e-103	-0.703103	0.065	0.388	6.73777e-99
ANXA5	3.25219e-40	-0.702466	0.317	0.521	6.06143e-36
EBNA1BP2	2.19149e-42	-0.70168	0.413	0.585	4.0845e-38
MCM6	2.11726e-65	-0.697233	0.131	0.397	3.94616e-61
PMEPA1	5.04511e-49	-0.694664	0.231	0.481	9.40308e-45
VMP1	1.80724e-62	-0.694474	0.215	0.49	3.36833e-58
WNT6	7.8144e-50	-0.693354	0.002	0.132	1.45645e-45
CYP1B1	3.2753e-11	-0.692383	0.397	0.494	6.10451e-07
TUBA3E	1.61746e-42	-0.69094	0.155	0.366	3.01463e-38
HELLS	8.51344e-105	-0.690898	0.036	0.338	1.58674e-100
NCS1	6.05323e-36	-0.690034	0.301	0.521	1.1282e-31
ENSGALG00000012229	4.34272e-92	-0.687955	0.906	0.93	8.09396e-88
NPC2	3.68791e-55	-0.684329	0.234	0.496	6.87353e-51
ITGB1BP3	1.33798e-68	-0.680101	0.825	0.873	2.49372e-64
EDNRB	4.27369e-68	-0.676951	0.096	0.359	7.96531e-64
PARP1	3.58695e-38	-0.671708	0.623	0.7	6.68535e-34
ENSGALG00000008015	4.08511e-40	-0.671008	0.411	0.572	7.61383e-36
H-RAS	1.43032e-25	-0.67068	0.553	0.639	2.66583e-21
NPM3	6.46255e-69	-0.670214	0.033	0.254	1.20449e-64
CANX	4.36688e-28	-0.666641	0.556	0.653	8.13899e-24
ENSGALG00000026311	1.42158e-64	-0.664298	0.158	0.437	2.64954e-60
INCENP	2.09409e-81	-0.663159	0.011	0.23	3.90296e-77
QKI	1.32705e-25	-0.66249	0.54	0.634	2.47335e-21
RPLP2	3.54341e-99	-0.660289	0.888	0.929	6.60421e-95
H2AFZ	1.54114e-28	-0.65854	0.452	0.587	2.87237e-24
ANLN	4.74946e-83	-0.654303	0.001	0.208	8.85205e-79
SSR1	3.62939e-35	-0.652612	0.492	0.611	6.76445e-31
AURKA	2.81478e-59	-0.648254	0.003	0.156	5.24619e-55
RPSAP58	1.88658e-84	-0.647822	0.816	0.865	3.51621e-80
RPLP1	2.73463e-124	-0.646944	0.971	0.985	5.09681e-120
KPNB1	4.01378e-39	-0.646274	0.377	0.546	7.48087e-35
EIF5A2	1.38992e-37	-0.644192	0.412	0.587	2.59054e-33
MAP1B	1.70817e-78	-0.643893	0.111	0.43	3.18368e-74
NMRK2	5.04642e-93	-0.643616	0.021	0.28	9.40551e-89
P4HB	4.06135e-31	-0.64351	0.5	0.617	7.56954e-27
DLGAP5	3.23376e-91	-0.640752	0.002	0.228	6.02708e-87
SNRPG	1.69032e-27	-0.638328	0.596	0.656	3.15042e-23
PPID	1.99777e-42	-0.637885	0.271	0.506	3.72344e-38
TCP1	5.40122e-39	-0.634929	0.459	0.613	1.00668e-34
SNRPN	1.12195e-39	-0.634734	0.333	0.529	2.09108e-35
PTTG2	1.44326e-51	-0.634257	0.055	0.25	2.68995e-47
ENSGALG00000048488	2.53252e-11	-0.632942	0.527	0.593	4.72011e-07
NUTF2	2.46813e-42	-0.632451	0.308	0.523	4.6001e-38
MCM2	6.65058e-106	-0.631416	0.021	0.309	1.23954e-101
HSP90B1	1.56267e-22	-0.628355	0.714	0.723	2.91251e-18
LRPAP1	1.08829e-24	-0.627261	0.711	0.721	2.02835e-20
HDLBP	6.12967e-40	-0.624552	0.402	0.574	1.14245e-35
TIMM8A	3.95214e-33	-0.621517	0.297	0.485	7.366e-29
ATP6V1D	2.15672e-28	-0.620336	0.51	0.62	4.0197e-24
MAPK6	2.31592e-37	-0.619806	0.72	0.771	4.31641e-33
ERLIN2	8.97025e-29	-0.617822	0.407	0.551	1.67188e-24
MCTS1	2.53245e-39	-0.617588	0.292	0.504	4.71999e-35
RPL38	6.59027e-95	-0.615673	0.869	0.902	1.22829e-90
CCT2	6.22156e-30	-0.609463	0.56	0.649	1.15957e-25
NKAIN2	1.57626e-58	-0.609092	0.17	0.431	2.93783e-54
TM7SF2	2.89423e-37	-0.609043	0.289	0.495	5.39426e-33
FRZB	1.55859e-106	-0.608905	0.018	0.308	2.9049e-102
SMC4	2.37026e-80	-0.607514	0.006	0.215	4.41769e-76
CCT5	7.14192e-32	-0.607299	0.56	0.654	1.33111e-27
ACOT13	1.59357e-25	-0.603443	0.397	0.548	2.9701e-21
BID	1.43395e-69	-0.603056	0.089	0.353	2.6726e-65
DCLK1	5.42197e-53	-0.600118	0.282	0.554	1.01055e-48
FABP7	3.88049e-31	-0.599653	0.803	0.835	7.23245e-27
RPL10A	1.13669e-60	-0.598226	0.789	0.841	2.11855e-56
NEBL	3.69912e-69	-0.59805	0.162	0.463	6.89443e-65
LAP3	4.65533e-46	-0.597381	0.257	0.49	8.6766e-42
PPIA	3.5528e-77	-0.595108	0.923	0.949	6.62171e-73
EGF	1.63389e-26	-0.594164	0.254	0.443	3.04524e-22
UBA52	1.54981e-70	-0.592742	0.795	0.837	2.88854e-66
PRLL	2.57291e-27	-0.592692	0.002	0.075	4.79539e-23
FEN1	9.73339e-75	-0.591946	0.087	0.362	1.81411e-70
HPF1	1.10422e-24	-0.591924	0.399	0.548	2.05805e-20
RFC5	1.80321e-50	-0.590897	0.167	0.403	3.36083e-46
TPM3	7.52983e-27	-0.59045	0.431	0.568	1.40341e-22
RGS3	1.32935e-12	-0.590315	0.351	0.459	2.47764e-08
MAML2	1.6322e-39	-0.58875	0.171	0.399	3.0421e-35
BUB1B	7.05101e-80	-0.588581	0.002	0.204	1.31417e-75
IPO7	3.04682e-39	-0.587174	0.37	0.553	5.67867e-35
SST	1.16014e-07	-0.584006	0.015	0.049	0.00216227
TRDMT1	3.68125e-19	-0.580776	0.368	0.498	6.86112e-15
CKS1B	3.51075e-106	-0.580587	0.011	0.285	6.54334e-102
TKT	6.65339e-35	-0.579571	0.402	0.582	1.24006e-30
ARHGDIA	6.41229e-24	-0.577473	0.416	0.544	1.19512e-19
RAN	2.99317e-27	-0.575997	0.524	0.625	5.57868e-23
YWHAZ	2.57449e-33	-0.575671	0.635	0.689	4.79833e-29
ZFAND3	1.63823e-16	-0.574321	0.545	0.613	3.05333e-12
DNAJA1	6.25017e-25	-0.573266	0.548	0.633	1.16491e-20
STMN1	1.15524e-35	-0.569711	0.648	0.756	2.15313e-31
KIF15	1.16514e-75	-0.568617	0.02	0.239	2.17159e-71
NUDT1	2.26671e-41	-0.56855	0.249	0.464	4.22469e-37
ZC3H15	1.05286e-23	-0.568442	0.596	0.649	1.96233e-19
HSPA8	2.95947e-67	-0.566721	0.873	0.914	5.51586e-63
ENSGALG00000041419	2.97617e-30	-0.565307	0.532	0.658	5.54698e-26
PDCD6	1.63395e-29	-0.564293	0.316	0.492	3.04536e-25
PLSCR1	3.19504e-33	-0.562108	0.334	0.528	5.95491e-29
PLPP1	3.7161e-25	-0.558714	0.45	0.57	6.92606e-21
PPIL1	1.03485e-25	-0.555373	0.445	0.576	1.92876e-21
MDK	8.47375e-18	-0.555339	0.512	0.604	1.57934e-13
TUBB	2.17633e-52	-0.554746	0.118	0.355	4.05625e-48
TMPO	3.48488e-22	-0.552306	0.335	0.483	6.49512e-18
ITGA3	3.38653e-64	-0.551653	0.079	0.329	6.31181e-60
RPS21	2.64494e-53	-0.550591	0.81	0.84	4.92964e-49
RPS27A	2.68975e-77	-0.550076	0.874	0.914	5.01315e-73
ENSGALG00000016692	2.70298e-102	-0.54979	0.007	0.268	5.03782e-98
LYPLA1	9.25572e-38	-0.546458	0.263	0.48	1.72508e-33
TIMM13	7.19448e-26	-0.546425	0.654	0.685	1.34091e-21
IDH2	3.72347e-32	-0.546271	0.257	0.452	6.93981e-28
ENSGALG00000034288	2.3535e-62	-0.545125	0.09	0.335	4.38645e-58
FAM129A	8.81402e-63	-0.544904	0.053	0.274	1.64276e-58
RPL32	1.0622e-71	-0.542292	0.869	0.9	1.97973e-67
THYN1	7.47166e-48	-0.540582	0.201	0.444	1.39257e-43
CDV3	7.74313e-29	-0.537385	0.427	0.567	1.44317e-24
ARF6	1.32393e-22	-0.535742	0.5	0.603	2.46754e-18
NHP2	3.88544e-29	-0.53552	0.332	0.5	7.24168e-25
WDR76	7.69602e-72	-0.533407	0.042	0.277	1.43438e-67
RACGAP1	5.74529e-77	-0.533334	0	0.19	1.07081e-72
PKIA	1.20662e-24	-0.531331	0.381	0.534	2.2489e-20
ITGB1	2.75036e-16	-0.530131	0.551	0.621	5.12612e-12
RPS12	3.97142e-58	-0.529678	0.831	0.859	7.40193e-54
ALYREF	5.76617e-21	-0.52897	0.504	0.589	1.0747e-16
ENSGALG00000038672	1.88595e-38	-0.527836	0.706	0.755	3.51504e-34
NOP56	1.63942e-17	-0.525822	0.427	0.554	3.05555e-13
RIF1	9.64811e-58	-0.525435	0.1	0.344	1.79822e-53
YWHAB	8.7704e-27	-0.52541	0.691	0.715	1.63463e-22
IPO5	8.67416e-47	-0.525063	0.222	0.465	1.61669e-42
RHOA	9.83259e-36	-0.524001	0.734	0.773	1.8326e-31
RPL12	4.2109e-53	-0.523752	0.797	0.843	7.84828e-49
CD151	1.15258e-19	-0.517165	0.451	0.565	2.14818e-15
HSP90AA1	1.90175e-68	-0.516546	0.968	0.964	3.54448e-64
MCM4	1.18749e-84	-0.516424	0.032	0.286	2.21324e-80
ACTR3	1.34478e-28	-0.515712	0.392	0.548	2.5064e-24
PTPN2	8.32575e-39	-0.515668	0.191	0.407	1.55175e-34
CDC42	2.5256e-21	-0.51566	0.482	0.58	4.70722e-17
ARRDC3	9.58137e-31	-0.515321	0.221	0.418	1.78578e-26
CRYBB1	2.67655e-85	-0.514048	0.005	0.223	4.98856e-81
CLTA	1.31783e-27	-0.512468	0.729	0.783	2.45616e-23
PLEKHA3	2.3015e-25	-0.511206	0.313	0.478	4.28954e-21
RPL35A	3.59037e-59	-0.510653	0.834	0.864	6.69174e-55
ENSGALG00000048034	4.66404e-23	-0.51051	0.374	0.53	8.69284e-19
SEM1	5.27685e-25	-0.50951	0.659	0.692	9.835e-21
POLA1	1.20278e-49	-0.509324	0.135	0.37	2.24175e-45
NDC80	2.55557e-84	-0.50905	0.005	0.222	4.76308e-80
SNU13	1.57225e-19	-0.508831	0.587	0.618	2.93036e-15
GNG2	8.51887e-45	-0.508459	0.224	0.467	1.58775e-40
HAUS6	5.13469e-61	-0.506549	0.103	0.352	9.57004e-57
TXNRD3	8.47856e-60	-0.505279	0.122	0.38	1.58023e-55
RFTN2	2.30578e-17	-0.505222	0.37	0.51	4.29751e-13
UBE2T	1.37124e-63	-0.504765	0.051	0.276	2.55573e-59
SLBP	2.52092e-77	-0.503509	0	0.191	4.6985e-73
SNRPF	2.5232e-25	-0.502316	0.401	0.538	4.70274e-21
LSP1	4.58985e-47	-0.502198	0.187	0.428	8.55456e-43
CFAP36	1.74214e-16	-0.50153	0.554	0.603	3.247e-12
KIF11	2.00248e-57	-0.501318	0.014	0.181	3.73222e-53
RPL19	1.40207e-73	-0.499249	0.925	0.952	2.61317e-69
ASNS	3.01272e-61	-0.497939	0.061	0.293	5.6151e-57
ENSGALG00000027183	1.24429e-58	-0.497729	0.116	0.373	2.31911e-54
TFDP1	1.91515e-53	-0.496642	0.112	0.347	3.56946e-49
ADGRG1	6.00543e-44	-0.49561	0.179	0.416	1.11929e-39
MRPL43	1.03209e-18	-0.495085	0.553	0.617	1.92361e-14
IMPDH2	3.90002e-19	-0.493077	0.321	0.473	7.26886e-15
GKAP1	4.44201e-37	-0.492606	0.258	0.479	8.27902e-33
SNRPA1	3.19203e-34	-0.491485	0.191	0.4	5.94931e-30
PDIA6	2.25073e-24	-0.491208	0.314	0.495	4.19491e-20
DSTN	1.38908e-36	-0.491153	0.789	0.808	2.58898e-32
PSMA3	7.16118e-16	-0.491049	0.588	0.643	1.3347e-11
HSPA5	1.69327e-20	-0.48991	0.631	0.691	3.15591e-16
PLIN2	5.78969e-29	-0.48965	0.187	0.377	1.07908e-24
RPL36	2.52073e-41	-0.489553	0.785	0.816	4.69814e-37
ENSGALG00000004518	5.38294e-20	-0.488116	0.23	0.391	1.00327e-15
HACD2	4.08438e-38	-0.487051	0.283	0.494	7.61247e-34
ARF1	2.02349e-17	-0.486982	0.595	0.641	3.77139e-13
NPB	5.06062e-35	-0.486396	0.208	0.416	9.43198e-31
CTPS1	8.40107e-45	-0.486318	0.116	0.337	1.56579e-40
CENPU	3.28279e-59	-0.484522	0.051	0.264	6.11847e-55
FANCL	1.30315e-88	-0.483061	0.014	0.254	2.42881e-84
SLC38A2	1.79236e-11	-0.48275	0.409	0.527	3.3406e-07
TMEM41B	2.46416e-53	-0.482123	0.158	0.417	4.5927e-49
SDC4	9.28553e-56	-0.480444	0.112	0.369	1.73064e-51
FAM107B	1.83051e-19	-0.480314	0.349	0.492	3.41171e-15
LSM6	4.73934e-23	-0.480295	0.317	0.473	8.83318e-19
IQGAP2	1.3361e-20	-0.478978	0.305	0.466	2.49022e-16
ENSGALG00000051598	2.34945e-23	-0.478843	0.704	0.746	4.3789e-19
E2F1	4.84803e-96	-0.477751	0.007	0.253	9.03576e-92
TACC3	2.48348e-75	-0.477692	0.035	0.274	4.62871e-71
CRYM	1.58498e-11	-0.474552	0.577	0.603	2.95408e-07
USP1	4.1618e-40	-0.474096	0.189	0.408	7.75675e-36
RPS20	7.04798e-57	-0.472818	0.898	0.919	1.3136e-52
LLPH	1.95215e-23	-0.470702	0.315	0.487	3.63842e-19
ND3	3.97362e-07	-0.469733	0.828	0.83	0.00740603
ENSGALG00000012836	7.39486e-45	-0.469346	0.013	0.146	1.37825e-40
ENSGALG00000000660	1.61715e-19	-0.467942	0.364	0.496	3.01404e-15
PGD	3.77145e-22	-0.467913	0.321	0.49	7.02923e-18
ENSGALG00000037441	7.14014e-59	-0.466329	0.862	0.904	1.33078e-54
MYC	1.20407e-64	-0.466253	0.035	0.25	2.24415e-60
CNPY3	6.49384e-16	-0.465401	0.521	0.589	1.21032e-11
CCT6A	1.38933e-22	-0.46521	0.484	0.593	2.58944e-18
HSP90AB1	6.66923e-28	-0.464475	0.249	0.441	1.24301e-23
CYB5R2	1.1495e-35	-0.463787	0.241	0.446	2.14245e-31
RFC4	1.91527e-41	-0.463369	0.174	0.392	3.56967e-37
RFC2	2.00666e-25	-0.463034	0.276	0.446	3.74001e-21
RBBP4	5.39684e-20	-0.462902	0.464	0.577	1.00586e-15
YWHAQ	2.26015e-38	-0.46235	0.776	0.79	4.21246e-34
POP5	9.46938e-26	-0.461461	0.244	0.428	1.7649e-21
HAUS1	5.08525e-69	-0.460871	0.032	0.249	9.47788e-65
GLIPR2	5.55389e-97	-0.460442	0.022	0.295	1.03513e-92
NUCKS1	6.39728e-24	-0.459916	0.7	0.74	1.19233e-19
JPT1	2.06041e-12	-0.459744	0.452	0.547	3.84019e-08
ENSGALG00000020510	5.45888e-32	-0.458317	0.202	0.397	1.01743e-27
MCM3	1.31396e-99	-0.457646	0.005	0.255	2.44896e-95
CENPN	3.04878e-74	-0.456665	0.029	0.257	5.68232e-70
ACAD9	5.26496e-18	-0.456492	0.466	0.58	9.81283e-14
SUB1	2.43771e-18	-0.456332	0.537	0.612	4.54341e-14
ENSGALG00000034735	1.4626e-15	-0.455534	0.43	0.532	2.72599e-11
NCL	1.54724e-22	-0.455147	0.712	0.748	2.88375e-18
TPMT	4.53847e-18	-0.454744	0.285	0.426	8.4588e-14
ENSGALG00000052471	4.69108e-23	-0.453832	0.585	0.633	8.74324e-19
HIKESHI	3.61527e-20	-0.453593	0.291	0.44	6.73814e-16
DUSP16	5.88866e-34	-0.453512	0.116	0.302	1.09753e-29
NUDT16L1	2.37293e-20	-0.452889	0.622	0.669	4.42266e-16
IGFBP3	3.90188e-73	-0.4527	0.045	0.289	7.27232e-69
FAM49B	1.63125e-19	-0.45264	0.354	0.501	3.04032e-15
MAPRE1	1.50394e-13	-0.452545	0.536	0.609	2.80305e-09
KIAA1524	6.3715e-64	-0.452071	0.032	0.239	1.18752e-59
ENSGALG00000045548	2.71963e-55	-0.451592	0.064	0.285	5.06885e-51
NUDC	8.45466e-21	-0.450639	0.346	0.495	1.57578e-16
DCK	1.39547e-26	-0.449858	0.171	0.341	2.60087e-22
CTSK	9.28645e-56	-0.449398	0.011	0.17	1.73081e-51
PODXL	2.89483e-46	-0.448094	0.073	0.276	5.39539e-42
ACTR6	6.14994e-23	-0.447834	0.375	0.522	1.14623e-18
SRSF3	8.84559e-17	-0.446851	0.521	0.611	1.64864e-12
KLF6	6.22456e-20	-0.446485	0.304	0.464	1.16013e-15
AVD	9.76723e-17	-0.446011	0.106	0.223	1.82042e-12
MND1	1.05888e-71	-0.441861	0.069	0.331	1.97355e-67
NUP35	2.0736e-45	-0.440825	0.103	0.317	3.86478e-41
FILIP1	5.96239e-14	-0.439136	0.302	0.438	1.11127e-09
RPL7L1	1.56128e-15	-0.438439	0.416	0.545	2.90992e-11
SET	1.53794e-29	-0.438299	0.742	0.769	2.86641e-25
MPHOSPH10	1.56575e-24	-0.437572	0.281	0.461	2.91825e-20
NDUFV3	9.63364e-26	-0.437518	0.381	0.531	1.79552e-21
GPC1	8.9182e-44	-0.437434	0.219	0.462	1.66217e-39
ELOVL5	4.66826e-28	-0.437198	0.292	0.474	8.7007e-24
ADSSL1	1.23186e-79	-0.433711	0.087	0.386	2.29595e-75
RPL36AL	7.77724e-43	-0.433299	0.825	0.855	1.44952e-38
ORC6	1.00401e-42	-0.432397	0.132	0.349	1.87127e-38
MRPL27	7.71645e-17	-0.431442	0.393	0.513	1.43819e-12
BRCA1	6.8655e-80	-0.431336	0.01	0.224	1.27959e-75
URI1	3.51173e-21	-0.430753	0.317	0.476	6.54516e-17
ARPC4	9.13489e-15	-0.429481	0.511	0.584	1.70256e-10
RGS7BP	9.64372e-42	-0.429325	0.137	0.35	1.7974e-37
ACTR2	1.84925e-26	-0.428961	0.257	0.442	3.44663e-22
H3F3C.1	4.65266e-15	-0.428904	0.338	0.465	8.67164e-11
JAGN1	7.04787e-18	-0.428893	0.381	0.518	1.31358e-13
ENSGALG00000045199	7.99286e-18	-0.428417	0.767	0.8	1.48971e-13
CRELD2	2.65328e-41	-0.426979	0.186	0.415	4.94519e-37
RCN2	8.48103e-15	-0.425711	0.507	0.581	1.58069e-10
NSMCE3	1.23863e-21	-0.424714	0.292	0.451	2.30856e-17
ENSGALG00000021692	1.24163e-19	-0.424669	0.666	0.685	2.31415e-15
CCT7	1.14405e-23	-0.423495	0.387	0.538	2.13228e-19
IVNS1ABP	1.41655e-23	-0.422572	0.307	0.466	2.64016e-19
CUBN	5.77584e-47	-0.421687	0.093	0.309	1.0765e-42
AGRN	5.02419e-14	-0.42154	0.433	0.54	9.36408e-10
EMP1	1.42831e-38	-0.4208	0.001	0.1	2.66208e-34
SHISA4	3.36336e-50	-0.420603	0.119	0.359	6.26863e-46
LGMN	2.47137e-38	-0.420336	0.275	0.512	4.60614e-34
GTSE1	1.57007e-60	-0.419504	0.002	0.158	2.9263e-56
RPL29	5.35361e-34	-0.418313	0.812	0.833	9.97806e-30
NDUFA8	6.67178e-10	-0.41716	0.539	0.588	1.24349e-05
DNAJC2	3.33553e-18	-0.415962	0.387	0.518	6.21677e-14
MRAS	4.79954e-20	-0.41586	0.289	0.451	8.94539e-16
ATAD2	1.41509e-33	-0.415243	0.151	0.345	2.63745e-29
HSPB1	3.68661e-13	-0.413994	0.058	0.136	6.87111e-09
ATP5ME	1.1278e-34	-0.413924	0.816	0.823	2.10199e-30
ITGA2	9.74688e-21	-0.413805	0.242	0.407	1.81662e-16
ENSGALG00000049966	1.63398e-16	-0.413593	0.498	0.582	3.04542e-12
ENSGALG00000034345	1.58895e-15	-0.412259	0.5	0.592	2.96149e-11
ENSGALG00000047713	1.71693e-64	-0.411737	0.06	0.296	3.20001e-60
TMCO1	8.53876e-08	-0.410144	0.526	0.591	0.00159145
OAF	4.80816e-21	-0.409531	0.386	0.535	8.96145e-17
ENSGALG00000031518	1.35969e-12	-0.409236	0.116	0.218	2.5342e-08
ANP32B	2.22466e-14	-0.408747	0.509	0.597	4.14631e-10
ABCD3	6.6775e-19	-0.408561	0.378	0.513	1.24455e-14
ENSGALG00000016524	2.53384e-27	-0.408527	0.168	0.346	4.72256e-23
CETN1	6.39479e-31	-0.407671	0.233	0.438	1.19186e-26
ATP2B1	7.52221e-14	-0.407457	0.629	0.685	1.40199e-09
EIF1AY	2.75475e-18	-0.407298	0.638	0.667	5.13431e-14
GJA1	1.34486e-28	-0.406681	0.053	0.182	2.50656e-24
ENSGALG00000003355	1.48681e-26	-0.406648	0.217	0.401	2.77112e-22
C19orf70	2.59508e-15	-0.406072	0.523	0.594	4.8367e-11
BRD7	1.74732e-19	-0.405638	0.434	0.552	3.25665e-15
PDIA3	1.02704e-13	-0.404505	0.603	0.636	1.9142e-09
NIP7	3.17791e-18	-0.403811	0.338	0.491	5.923e-14
CIAPIN1	7.43826e-24	-0.403121	0.234	0.418	1.38634e-19
DNAJA2	1.23824e-08	-0.402766	0.55	0.612	0.000230784
UBR7	7.63933e-12	-0.402221	0.529	0.593	1.42382e-07
MYL12A	4.71795e-11	-0.402168	0.534	0.605	8.79331e-07
PSMA7	3.82739e-12	-0.401652	0.609	0.642	7.13349e-08
ENSGALG00000011164	1.95289e-31	-0.401202	0.28	0.496	3.6398e-27
RRAGD	5.87905e-26	-0.399388	0.283	0.46	1.09574e-21
NEK6	1.59242e-20	-0.398283	0.32	0.478	2.96795e-16
SLK	1.20638e-20	-0.39823	0.427	0.586	2.24845e-16
RTRAF	5.93239e-12	-0.397986	0.552	0.614	1.10568e-07
PITRM1	5.72701e-54	-0.39765	0.096	0.336	1.0674e-49
ENSGALG00000049865	1.24864e-30	-0.395593	0.828	0.86	2.32721e-26
PSMB6	8.88757e-16	-0.3955	0.477	0.584	1.65646e-11
EEF1B2	5.74276e-27	-0.394553	0.777	0.805	1.07034e-22
GNL3	1.24292e-26	-0.394159	0.288	0.476	2.31655e-22
NRSN1	2.73676e-45	-0.393359	0.136	0.366	5.10077e-41
ARPC3	1.38161e-12	-0.38826	0.4	0.51	2.57504e-08
ARPC5	1.3994e-10	-0.388197	0.425	0.516	2.6082e-06
COMMD4	5.36152e-14	-0.388109	0.407	0.523	9.9928e-10
PSMA6	1.68281e-14	-0.387891	0.48	0.562	3.13642e-10
SFPQ	5.34295e-14	-0.387628	0.446	0.556	9.9582e-10
ATAD5	4.07733e-43	-0.386556	0.066	0.246	7.59933e-39
SCG2	3.76867e-17	-0.385825	0.131	0.262	7.02404e-13
LYPLAL1	3.54927e-63	-0.384941	0.038	0.253	6.61512e-59
ENSGALG00000052652	6.322e-43	-0.384886	0.121	0.337	1.17829e-38
DYNLT3	6.91516e-19	-0.384461	0.391	0.518	1.28885e-14
SSB	3.16657e-09	-0.383483	0.514	0.594	5.90186e-05
FARP1	6.92644e-51	-0.382789	0.089	0.317	1.29095e-46
HYOU1	5.2121e-19	-0.381997	0.399	0.542	9.71431e-15
MRPS12	2.35688e-11	-0.38185	0.496	0.57	4.39275e-07
PHPT1	1.32368e-21	-0.381707	0.293	0.465	2.46708e-17
LYAR	6.90269e-20	-0.381082	0.38	0.527	1.28652e-15
TLN1	4.71842e-21	-0.380704	0.298	0.462	8.7942e-17
COL4A2	9.64913e-67	-0.380566	0.003	0.175	1.79841e-62
SNRPD2	1.63759e-19	-0.380266	0.314	0.469	3.05214e-15
DYNLT1	2.96968e-18	-0.380205	0.345	0.485	5.53489e-14
CD44	2.31321e-39	-0.378085	0.035	0.183	4.31136e-35
WDHD1	2.26208e-59	-0.37782	0.03	0.225	4.21606e-55
PSMA4	2.15358e-09	-0.377635	0.585	0.63	4.01385e-05
SREK1IP1	7.19362e-17	-0.376821	0.263	0.414	1.34075e-12
MYH9	3.6943e-17	-0.376499	0.273	0.425	6.88543e-13
SEC61G	4.0736e-13	-0.376467	0.544	0.594	7.59238e-09
SLC25A6	1.8284e-19	-0.375823	0.704	0.752	3.40777e-15
UACA	2.51494e-36	-0.375658	0.118	0.315	4.68734e-32
MED28	5.68795e-12	-0.375642	0.408	0.514	1.06012e-07
STOML2	2.84147e-17	-0.375516	0.298	0.449	5.29593e-13
IFNGR2	7.20112e-11	-0.374726	0.348	0.455	1.34214e-06
CBFB	1.11371e-60	-0.374533	0.044	0.256	2.07574e-56
MDH2	6.38452e-10	-0.374488	0.52	0.595	1.18995e-05
RGS16	9.72776e-07	-0.373775	0.023	0.058	0.0181306
MAFF	3.81284e-44	-0.373305	0.107	0.321	7.10637e-40
SERP1	1.47524e-12	-0.373297	0.629	0.644	2.74955e-08
SMIM4	3.60391e-17	-0.371334	0.447	0.545	6.71697e-13
PDIA4	8.38406e-14	-0.371136	0.417	0.537	1.56262e-09
SYF2	2.80767e-13	-0.370954	0.492	0.573	5.23294e-09
DNAJA4	5.30808e-13	-0.369944	0.381	0.508	9.8932e-09
GLRX	9.63134e-34	-0.369058	0.05	0.195	1.79509e-29
ENSGALG00000051266	1.61188e-16	-0.36875	0.698	0.709	3.00421e-12
GCLM	5.3357e-14	-0.36834	0.553	0.608	9.94467e-10
METAP2	1.72063e-13	-0.367965	0.458	0.556	3.20692e-09
FNTA	2.25749e-10	-0.36774	0.477	0.553	4.2075e-06
UQCRB	3.34093e-11	-0.36772	0.578	0.627	6.22683e-07
XPA	1.78448e-16	-0.367489	0.359	0.497	3.32591e-12
RPL23A	5.24205e-32	-0.367437	0.863	0.902	9.77013e-28
ADI1	1.16121e-15	-0.367123	0.242	0.391	2.16426e-11
NUBP1	3.34058e-23	-0.367074	0.218	0.396	6.22617e-19
POLR1D	2.46888e-13	-0.36696	0.292	0.423	4.60151e-09
PTGR1	5.89878e-25	-0.366934	0.193	0.366	1.09942e-20
PSMC3IP	2.33837e-51	-0.364782	0.076	0.29	4.35826e-47
MEMO1	4.47579e-22	-0.364528	0.239	0.415	8.34197e-18
RAD51	2.35614e-77	-0.364063	0.01	0.22	4.39138e-73
UCK2	2.81394e-27	-0.363032	0.122	0.292	5.24461e-23
CRISPLD1	2.13521e-53	-0.362832	0.05	0.251	3.9796e-49
MRPL17	1.4523e-11	-0.362733	0.511	0.587	2.7068e-07
YBX1	4.57235e-39	-0.362713	0.901	0.919	8.52195e-35
SAR1B	3.76188e-25	-0.361741	0.221	0.403	7.01138e-21
C8orf59	2.25363e-23	-0.361348	0.308	0.474	4.20032e-19
ENSGALG00000033530	7.6633e-08	-0.360262	0.5	0.563	0.00142829
SERINC3	1.80535e-17	-0.359724	0.301	0.45	3.36482e-13
UFM1	2.74125e-19	-0.358828	0.257	0.418	5.10915e-15
IFRD1	2.506e-21	-0.358379	0.214	0.386	4.67069e-17
ACO1	1.50199e-30	-0.358351	0.203	0.405	2.7994e-26
MRPS28	2.70382e-13	-0.358278	0.481	0.56	5.03938e-09
HSPH1	3.24365e-22	-0.357616	0.237	0.418	6.04552e-18
CTNNAL1	6.23652e-08	-0.356588	0.338	0.439	0.00116236
MRPL35	1.29143e-15	-0.355741	0.395	0.515	2.40697e-11
SSRP1	2.06717e-22	-0.355666	0.195	0.362	3.8528e-18
ATAD3A	9.45634e-43	-0.355217	0.088	0.288	1.76247e-38
ENSGALG00000006899	4.11061e-24	-0.355206	0.736	0.768	7.66136e-20
ALDH5A1	7.46726e-19	-0.354653	0.245	0.406	1.39175e-14
DUSP1	5.8074e-10	-0.354258	0.272	0.392	1.08238e-05
LAMP1	2.35792e-15	-0.353844	0.422	0.536	4.3947e-11
PSIP1	4.04122e-15	-0.353419	0.363	0.485	7.53203e-11
ENSGALG00000016775	3.23929e-27	-0.352097	0.825	0.849	6.0374e-23
DYNLL1	2.76274e-16	-0.352034	0.202	0.346	5.1492e-12
ITGAV	2.9005e-08	-0.35202	0.612	0.628	0.000540595
AURKAIP1	7.29668e-22	-0.35155	0.283	0.45	1.35996e-17
UCHL3	1.55759e-32	-0.351131	0.223	0.432	2.90303e-28
PHB	2.0082e-13	-0.350689	0.368	0.497	3.74288e-09
VDAC2	3.37713e-18	-0.349728	0.742	0.758	6.29429e-14
HADHA	6.33338e-25	-0.349489	0.19	0.371	1.18042e-20
HES1	4.84563e-31	-0.349293	0.138	0.323	9.03129e-27
TBL1X	2.92137e-09	-0.34917	0.585	0.618	5.44485e-05
FAM177A1	5.65533e-12	-0.349075	0.296	0.423	1.05404e-07
DCTD	2.70473e-60	-0.34818	0.026	0.218	5.04107e-56
C26H6ORF125	1.50981e-17	-0.3476	0.33	0.478	2.81399e-13
MINOS1	2.58774e-09	-0.347062	0.578	0.608	4.82303e-05
SEMA6A	5.43518e-28	-0.347025	0.224	0.419	1.01301e-23
RPL15	7.28644e-36	-0.346819	0.9	0.926	1.35805e-31
RRAS2	1.12559e-41	-0.34639	0.177	0.402	2.09788e-37
DEK	2.30432e-14	-0.344985	0.422	0.528	4.29479e-10
STOM	3.21556e-19	-0.344744	0.26	0.418	5.99316e-15
KLF2	3.74194e-48	-0.344664	0.002	0.126	6.97424e-44
RRP15	4.80198e-25	-0.343904	0.153	0.325	8.94993e-21
CHMP6	1.27254e-15	-0.342263	0.385	0.515	2.37176e-11
SDCBP	3.39652e-47	-0.342147	0.083	0.296	6.33044e-43
PGF	2.24948e-59	-0.341551	0.004	0.159	4.19258e-55
ENSGALG00000030587	1.49697e-25	-0.340904	0.146	0.316	2.79006e-21
IPO9	5.35952e-30	-0.340813	0.189	0.379	9.98908e-26
ECT2	2.10737e-55	-0.340688	0.007	0.159	3.92772e-51
PIN4	2.55794e-07	-0.340529	0.562	0.595	0.00476748
EVL	1.98226e-10	-0.340447	0.371	0.493	3.69453e-06
DOCK1	6.11606e-17	-0.33993	0.24	0.393	1.13991e-12
TCP11L1	2.92679e-15	-0.33983	0.283	0.428	5.45494e-11
RPS15	1.14693e-42	-0.339635	0.916	0.938	2.13765e-38
PSMD14	1.70604e-21	-0.339624	0.238	0.413	3.17972e-17
CAPRIN1	7.86111e-09	-0.339216	0.503	0.578	0.000146515
MRPS5	3.72955e-13	-0.338455	0.399	0.516	6.95113e-09
KARS	1.78762e-15	-0.33839	0.425	0.541	3.33177e-11
SERPINB10	1.92548e-43	-0.337829	0.007	0.129	3.5887e-39
NUP37	2.65901e-21	-0.337634	0.141	0.295	4.95586e-17
STX2	2.3134e-26	-0.337504	0.193	0.378	4.31171e-22
PSMA5	3.32826e-17	-0.337139	0.38	0.517	6.20321e-13
SEC11A	2.21409e-13	-0.336982	0.425	0.54	4.12663e-09
ADSS	9.37817e-27	-0.336909	0.273	0.459	1.7479e-22
GINS1	4.76769e-67	-0.336849	0.005	0.183	8.88603e-63
RPS17	6.39682e-39	-0.336708	0.919	0.934	1.19224e-34
UQCRH	1.23599e-11	-0.336598	0.644	0.655	2.30364e-07
MRPL9	1.51394e-06	-0.336544	0.598	0.637	0.0282169
CGAS	2.6567e-64	-0.336065	0.019	0.213	4.95155e-60
CHAF1A	7.88535e-40	-0.336034	0.088	0.277	1.46967e-35
PSMD2	5.2348e-10	-0.335881	0.413	0.52	9.75662e-06
FKBP3	1.17235e-09	-0.335782	0.52	0.582	2.18503e-05
POMP	1.17818e-12	-0.335411	0.421	0.526	2.1959e-08
RFC1	1.09019e-17	-0.333939	0.326	0.47	2.03189e-13
PCBD1	6.16347e-19	-0.333605	0.273	0.428	1.14875e-14
ATP5F1B	1.89784e-14	-0.33323	0.727	0.743	3.53719e-10
STK40	1.78358e-20	-0.333147	0.141	0.288	3.32424e-16
RPL35	1.05599e-27	-0.33293	0.845	0.867	1.96816e-23
ENSGALG00000024295	2.50087e-22	-0.332839	0.295	0.457	4.66112e-18
CDH13	1.8135e-31	-0.33279	0.138	0.331	3.38001e-27
RPL30	8.55837e-22	-0.332689	0.817	0.823	1.59511e-17
SLC5A6	1.47421e-46	-0.332534	0.043	0.22	2.74763e-42
COPS3	4.84057e-23	-0.3324	0.23	0.406	9.02185e-19
CDH2	9.21644e-27	-0.332366	0.153	0.331	1.71776e-22
ENSGALG00000002089	4.38256e-19	-0.331868	0.231	0.392	8.16821e-15
ENSGALG00000033862	1.03816e-15	-0.331205	0.326	0.467	1.93492e-11
APOO	3.31386e-22	-0.330742	0.214	0.389	6.17637e-18
CUEDC2	1.72858e-21	-0.330306	0.24	0.411	3.22174e-17
VIM	6.65087e-26	-0.33021	0.974	0.991	1.23959e-21
BPNT1	1.24544e-19	-0.330115	0.145	0.294	2.32125e-15
NSA2	4.9816e-07	-0.32999	0.533	0.585	0.0092847
CALR	6.59545e-11	-0.329837	0.386	0.495	1.22926e-06
RPL21	6.35693e-40	-0.329689	0.939	0.959	1.1848e-35
SMARCE1	8.05734e-11	-0.329562	0.387	0.502	1.50173e-06
PTRHD1	1.73769e-32	-0.329302	0.131	0.318	3.23871e-28
HJURP	5.21832e-43	-0.329164	0.084	0.281	9.72591e-39
TIMP2	3.09248e-17	-0.3279	0.825	0.891	5.76376e-13
DERA	1.14722e-38	-0.327863	0.081	0.266	2.13819e-34
SLC35B1	8.72318e-20	-0.327645	0.236	0.401	1.62583e-15
SNRPB2	1.16928e-12	-0.327164	0.359	0.484	2.1793e-08
ENSGALG00000011747	3.49976e-13	-0.326853	0.086	0.176	6.52286e-09
RPL37	6.97488e-20	-0.326713	0.847	0.899	1.29998e-15
CBX3	5.05026e-09	-0.326342	0.611	0.624	9.41267e-05
GLRX3	5.97496e-22	-0.326224	0.295	0.474	1.11361e-17
SBDS	7.22899e-10	-0.325812	0.541	0.577	1.34734e-05
ENSGALG00000016340	3.43875e-16	-0.32578	0.437	0.554	6.40914e-12
SUMO3	3.76649e-07	-0.325522	0.613	0.618	0.00701998
PDZD11	1.22991e-15	-0.325163	0.203	0.346	2.29231e-11
MRPL40	1.77212e-12	-0.324367	0.412	0.512	3.30287e-08
WDR1	1.94071e-21	-0.323031	0.356	0.524	3.6171e-17
PSMD12	4.15543e-11	-0.322799	0.477	0.562	7.74489e-07
NAA50	4.72964e-34	-0.3225	0.164	0.369	8.8151e-30
ETFA	6.06484e-23	-0.322454	0.266	0.444	1.13037e-18
GNG5	2.30201e-08	-0.322317	0.534	0.572	0.000429048
MTFR2	1.02988e-42	-0.321631	0.035	0.191	1.91949e-38
ZFYVE19	7.54602e-29	-0.321365	0.145	0.328	1.40643e-24
POLR2I	6.51197e-10	-0.320183	0.379	0.483	1.2137e-05
RPAP3	1.71171e-08	-0.320025	0.249	0.368	0.000319028
KIF18A	4.66796e-71	-0.31979	0.008	0.199	8.70015e-67
CENPA	1.30172e-60	-0.319038	0.001	0.155	2.42614e-56
CCDC86	3.87418e-22	-0.318557	0.261	0.433	7.2207e-18
POLR2K	1.62695e-20	-0.318468	0.234	0.405	3.03232e-16
TTK	6.05932e-51	-0.317261	0.026	0.194	1.12934e-46
ENY2	3.22053e-14	-0.31683	0.387	0.511	6.00243e-10
SH3GLB1	7.10322e-09	-0.316781	0.413	0.51	0.00013239
IMPG2	1.60918e-07	-0.316743	0.131	0.206	0.00299919
RPS15A	4.54059e-26	-0.315954	0.884	0.922	8.46276e-22
UCN	4.95564e-28	-0.31595	0.001	0.074	9.23632e-24
NCAPH	7.16744e-54	-0.315826	0.029	0.208	1.33587e-49
UCHL5	2.64181e-12	-0.315577	0.35	0.479	4.92381e-08
VPS26B	6.13461e-23	-0.315048	0.252	0.423	1.14337e-18
TCF7L2	1.88654e-09	-0.314117	0.251	0.365	3.51614e-05
HMGB3	1.34507e-08	-0.31255	0.653	0.664	0.000250694
EIF4G2	1.26416e-11	-0.312546	0.703	0.7	2.35613e-07
GMNN	6.07477e-30	-0.312482	0.081	0.235	1.13222e-25
DIAPH3	4.95895e-26	-0.312013	0.144	0.311	9.24249e-22
KIF2C	1.60665e-28	-0.311241	0.058	0.193	2.99448e-24
PKP4	3.76845e-17	-0.311193	0.267	0.412	7.02363e-13
ARF4	3.35408e-09	-0.311087	0.526	0.594	6.25133e-05
ENSGALG00000036739	2.38357e-10	-0.310876	0.492	0.563	4.44249e-06
MRPS26	4.15407e-09	-0.310511	0.411	0.505	7.74235e-05
HDAC2	2.78669e-16	-0.310208	0.297	0.448	5.19383e-12
FANCC	1.17558e-43	-0.310088	0.088	0.291	2.19104e-39
CALM1	3.68908e-32	-0.309921	0.934	0.933	6.87571e-28
TEX10	9.88115e-27	-0.309786	0.161	0.343	1.84165e-22
TFDP2	8.70194e-20	-0.309611	0.223	0.387	1.62187e-15
MESD	6.17779e-13	-0.309599	0.336	0.469	1.15142e-08
ID2	2.21186e-41	-0.30911	0.151	0.382	4.12246e-37
MCMBP	4.97289e-32	-0.308624	0.138	0.331	9.26846e-28
BUB3	4.06518e-10	-0.308273	0.286	0.397	7.57668e-06
GAR1	2.66686e-31	-0.307736	0.109	0.28	4.97049e-27
ARG2	5.94452e-18	-0.307381	0.186	0.345	1.10794e-13
GTPBP4	2.18694e-21	-0.3072	0.239	0.418	4.07601e-17
SKA2	2.80958e-21	-0.307073	0.255	0.423	5.2365e-17
CCT4	5.23092e-44	-0.306868	0.094	0.305	9.74938e-40
FMC1	3.71604e-09	-0.306637	0.53	0.584	6.92596e-05
BLCAP	8.84322e-20	-0.306366	0.268	0.432	1.6482e-15
PAICS	2.2791e-16	-0.30634	0.247	0.401	4.24778e-12
TRARG1	2.22931e-07	-0.30573	0.116	0.191	0.004155
PSMD6	2.23069e-07	-0.305635	0.374	0.464	0.00415755
ENSGALG00000035206	1.80811e-08	-0.304459	0.461	0.547	0.000336995
ACAT1	1.77555e-27	-0.304195	0.187	0.371	3.30927e-23
MOCS2	2.51189e-11	-0.303869	0.382	0.489	4.68166e-07
NONO	2.82219e-17	-0.303835	0.202	0.351	5.26e-13
NT5DC2	3.3424e-31	-0.303536	0.104	0.274	6.22956e-27
PDAP1	4.51638e-17	-0.303154	0.359	0.513	8.41763e-13
DHFR	3.26888e-56	-0.302852	0.039	0.239	6.09254e-52
ENSGALG00000014897	2.6027e-24	-0.302805	0.13	0.285	4.85091e-20
SLC43A3	1.12718e-25	-0.302593	0.081	0.223	2.10084e-21
FAU	1.33893e-14	-0.302076	0.739	0.738	2.4955e-10
PFN2	5.59213e-16	-0.301969	0.492	0.585	1.04226e-11
ENSGALG00000007728	5.25846e-53	-0.301024	0.044	0.24	9.80071e-49
ETF1	2.93999e-19	-0.30062	0.273	0.443	5.47956e-15
RNH1	8.76618e-20	-0.300611	0.313	0.474	1.63384e-15
PEX10	1.08357e-21	-0.300425	0.23	0.396	2.01955e-17
NPHP1	1.64356e-18	-0.300385	0.169	0.318	3.06327e-14
NIPSNAP2	2.67217e-13	-0.300063	0.356	0.483	4.9804e-09
NDUFA4	5.87592e-16	-0.299635	0.745	0.751	1.09515e-11
THY1	6.84973e-11	-0.299309	0.085	0.169	1.27665e-06
MGST3	2.71925e-11	-0.298281	0.447	0.541	5.06815e-07
LAMTOR2	1.73555e-10	-0.297957	0.688	0.702	3.23472e-06
ENSGALG00000041973	8.52392e-30	-0.297801	0.09	0.248	1.58869e-25
SSR3	3.06971e-10	-0.297289	0.421	0.525	5.72133e-06
PSMA2	1.20269e-11	-0.297008	0.482	0.562	2.24157e-07
TES	1.68179e-62	-0.296314	0.004	0.168	3.13451e-58
SRSF7	3.492e-09	-0.296085	0.464	0.55	6.5084e-05
STT3A	8.4e-20	-0.296052	0.19	0.355	1.56559e-15
OTUB1	1.74854e-09	-0.295844	0.547	0.601	3.25894e-05
RUVBL1	1.33624e-22	-0.295794	0.254	0.422	2.49048e-18
SEPT2L	8.94793e-07	-0.295762	0.494	0.556	0.0166772
EZH2	2.67867e-34	-0.29555	0.029	0.156	4.9925e-30
BRIX1	2.08737e-11	-0.2955	0.318	0.442	3.89045e-07
BICD2	7.15141e-07	-0.2954	0.501	0.548	0.0133288
ASF1A	1.85074e-25	-0.295345	0.221	0.402	3.4494e-21
TERF1	2.2527e-48	-0.295337	0.04	0.217	4.19859e-44
EIF3B	6.90522e-15	-0.294983	0.295	0.437	1.287e-10
COPZ1	2.35961e-07	-0.294956	0.485	0.559	0.00439783
PSMD7	5.43614e-08	-0.294921	0.555	0.6	0.00101319
CDC37L1	2.37609e-15	-0.294633	0.261	0.408	4.42857e-11
EHD3	2.14431e-11	-0.29439	0.364	0.496	3.99656e-07
DDOST	7.22466e-16	-0.293944	0.319	0.466	1.34653e-11
ANXA11	2.70831e-42	-0.293851	0.057	0.236	5.04775e-38
MRPS33	4.237e-08	-0.293753	0.402	0.492	0.000789693
RPS24	2.74813e-26	-0.293239	0.911	0.929	5.12196e-22
PSMD10	5.9687e-24	-0.293175	0.193	0.371	1.11245e-19
ENSGALG00000051176	2.59859e-47	-0.292999	0.001	0.122	4.84326e-43
CSNK2A2	3.90398e-11	-0.292978	0.266	0.392	7.27623e-07
DKC1	7.89395e-24	-0.292752	0.217	0.392	1.47127e-19
RAC1	5.76424e-24	-0.292411	0.253	0.425	1.07434e-19
TUBA1A	2.01586e-15	-0.292186	0.857	0.849	3.75715e-11
CHTF8	1.80567e-68	-0.292057	0.009	0.196	3.3654e-64
DNAJC8	1.0551e-06	-0.291947	0.624	0.644	0.019665
GXYLT2	2.04497e-24	-0.291874	0.137	0.3	3.81141e-20
ENSGALG00000017558	2.85559e-22	-0.291718	0.202	0.372	5.32224e-18
RBM17	1.73572e-14	-0.291526	0.322	0.467	3.23504e-10
DBN1	3.49972e-30	-0.291441	0.137	0.321	6.52277e-26
EIF2S1	7.93266e-14	-0.290989	0.43	0.543	1.47849e-09
DDX24	3.37209e-22	-0.290424	0.127	0.279	6.2849e-18
POSTN	3.29122e-14	-0.29004	0.001	0.038	6.13417e-10
MLF1	5.07516e-15	-0.289755	0.279	0.433	9.45909e-11
ARHGAP18	1.81314e-26	-0.289657	0.228	0.435	3.37933e-22
SIVA1	1.55543e-10	-0.289335	0.39	0.476	2.899e-06
RAB3GAP2	5.50599e-15	-0.289272	0.314	0.461	1.02621e-10
BZW1	7.60794e-10	-0.289245	0.558	0.602	1.41797e-05
DBI	2.14449e-06	-0.289069	0.6	0.628	0.039969
CDH11	4.18537e-20	-0.28843	0.324	0.491	7.80069e-16
HIRA	9.06546e-15	-0.28787	0.233	0.386	1.68962e-10
ENSGALG00000023950	5.24612e-21	-0.287801	0.172	0.336	9.77772e-17
HNRNPH3	2.92935e-09	-0.287598	0.692	0.683	5.45971e-05
ARL6IP5	4.636e-08	-0.287139	0.632	0.649	0.000864058
DTYMK	1.43324e-20	-0.286895	0.151	0.304	2.67128e-16
NMI	6.13602e-14	-0.286827	0.151	0.275	1.14363e-09
LSM8	9.48117e-16	-0.2868	0.271	0.415	1.7671e-11
CALCRL	1.27055e-21	-0.286733	0.069	0.189	2.36805e-17
WDR3	2.14474e-12	-0.286697	0.26	0.403	3.99737e-08
C9orf64	2.90214e-28	-0.286085	0.09	0.248	5.40902e-24
RPS26	2.26942e-17	-0.285863	0.886	0.905	4.22975e-13
TBL2	1.77785e-15	-0.285727	0.274	0.419	3.31356e-11
ENSGALG00000035030	3.34885e-53	-0.285192	0	0.133	6.24158e-49
ELOF1	2.56062e-23	-0.284862	0.214	0.387	4.77247e-19
TCF25	3.85062e-08	-0.284811	0.426	0.521	0.000717678
POLR3K	6.92939e-14	-0.284666	0.206	0.344	1.2915e-09
DYNC1LI1	9.99827e-14	-0.284503	0.388	0.522	1.86348e-09
PSMC2	3.18828e-09	-0.28429	0.345	0.461	5.94231e-05
COX5A	4.5249e-09	-0.284055	0.681	0.674	8.43351e-05
CEP55	1.15314e-49	-0.283762	0.001	0.126	2.14922e-45
NSMCE2	1.95747e-14	-0.283747	0.256	0.406	3.64834e-10
ENSGALG00000015617	1.78497e-17	-0.282981	0.856	0.876	3.32682e-13
THOC7	4.98971e-07	-0.282553	0.578	0.596	0.00929983
DNAJC15	9.6416e-19	-0.281851	0.273	0.436	1.797e-14
RCHY1	7.24238e-21	-0.281234	0.153	0.305	1.34983e-16
ACOT9	2.26157e-25	-0.281161	0.111	0.27	4.21512e-21
PAM	1.33067e-33	-0.280865	0.14	0.341	2.4801e-29
TMED7	9.60128e-10	-0.280815	0.602	0.611	1.78949e-05
RPS16	1.39853e-20	-0.280757	0.816	0.835	2.60659e-16
SLC26A1	1.61129e-39	-0.280541	0.017	0.146	3.00312e-35
SCAF11	2.20838e-11	-0.28001	0.326	0.454	4.11598e-07
PSMB4	3.79385e-09	-0.279494	0.661	0.682	7.07099e-05
FARSA	5.33011e-22	-0.279304	0.194	0.367	9.93426e-18
U2AF2	1.00973e-08	-0.278515	0.332	0.429	0.000188193
PLPBP	2.01256e-15	-0.27799	0.257	0.403	3.751e-11
SEC61B	2.08243e-10	-0.277922	0.486	0.567	3.88124e-06
MRPL51	1.50678e-11	-0.277876	0.383	0.494	2.80834e-07
ENSGALG00000029831	4.14874e-11	-0.277575	0.102	0.195	7.73242e-07
RPS4X	7.27818e-10	-0.277142	0.802	0.823	1.35651e-05
BYSL	1.49939e-10	-0.276971	0.248	0.372	2.79457e-06
PARN	3.8701e-30	-0.276867	0.162	0.353	7.21309e-26
CFDP1	3.93006e-08	-0.276791	0.316	0.431	0.000732484
RNASEH2B	5.18499e-22	-0.276578	0.199	0.373	9.66379e-18
EI24	4.64902e-11	-0.276336	0.326	0.445	8.66484e-07
ALDH3A2	3.87657e-17	-0.275898	0.175	0.323	7.22514e-13
ENSGALG00000000317	1.48432e-12	-0.275755	0.055	0.132	2.76647e-08
ENSGALG00000004400	1.4013e-25	-0.275219	0.088	0.234	2.61173e-21
CPNE3	8.30353e-10	-0.275083	0.31	0.424	1.54761e-05
RPL6	3.51715e-19	-0.274932	0.884	0.892	6.55527e-15
RILPL1	9.53038e-09	-0.274927	0.373	0.473	0.000177627
PTPRN	6.7508e-29	-0.274787	0.084	0.242	1.25821e-24
CYB5R3	3.88904e-28	-0.274751	0.183	0.373	7.2484e-24
AIMP1	1.04863e-09	-0.274636	0.406	0.515	1.95444e-05
RPN2	3.30795e-13	-0.274337	0.4	0.521	6.16535e-09
ENSGALG00000053766	9.21857e-08	-0.274287	0.592	0.624	0.00171816
PFDN6	2.78455e-07	-0.274124	0.654	0.669	0.00518985
RPL22	1.2941e-22	-0.274095	0.846	0.856	2.41194e-18
NDC1	8.07936e-57	-0.273819	0.023	0.203	1.50583e-52
COMMD1	6.2604e-11	-0.273727	0.349	0.463	1.16681e-06
PFDN5	1.08083e-06	-0.273531	0.607	0.647	0.0201445
RB1	1.20878e-25	-0.273222	0.156	0.328	2.25293e-21
RUFY1	2.28908e-24	-0.273154	0.175	0.355	4.26639e-20
COX7C	1.16039e-23	-0.272995	0.807	0.801	2.16274e-19
ATP5MF	2.74468e-12	-0.272987	0.731	0.735	5.11553e-08
BTF3L4	4.61853e-14	-0.272505	0.369	0.502	8.60802e-10
JAK1	1.85243e-14	-0.272449	0.327	0.477	3.45256e-10
AHSA2	1.42514e-12	-0.271657	0.242	0.378	2.65619e-08
AGO3	6.2419e-13	-0.271407	0.192	0.321	1.16337e-08
RELL1	1.36861e-31	-0.271375	0.118	0.302	2.55082e-27
ENSGALG00000038820	1.10738e-14	-0.271253	0.249	0.393	2.06394e-10
MYO9B	1.8264e-24	-0.27111	0.172	0.351	3.40405e-20
GATD1.1	3.00777e-18	-0.271062	0.189	0.346	5.60589e-14
NOC2L	3.43419e-11	-0.270723	0.202	0.328	6.40064e-07
ENSGALG00000029066	5.48503e-12	-0.270491	0.357	0.471	1.0223e-07
ENSGALG00000006840	9.48379e-08	-0.270017	0.317	0.423	0.00176759
EIF4G1	3.44416e-17	-0.269975	0.177	0.322	6.41923e-13
FAM135A	1.44873e-13	-0.269811	0.296	0.444	2.70015e-09
TBRG4	1.16695e-22	-0.269557	0.132	0.288	2.17495e-18
SHISA2	1.67295e-35	-0.269382	0.047	0.197	3.11803e-31
C22orf39	2.42259e-20	-0.269063	0.301	0.466	4.51523e-16
IGHMBP2	2.69296e-14	-0.268737	0.079	0.176	5.01915e-10
ENSGALG00000042023	1.05169e-12	-0.26847	0.244	0.382	1.96015e-08
NDUFA1	1.87566e-08	-0.267142	0.495	0.563	0.000349585
AHSA1	2.32406e-17	-0.267073	0.402	0.534	4.33158e-13
ENSGALG00000042254	2.8065e-30	-0.266711	0.15	0.341	5.23076e-26
GALE	9.08971e-31	-0.266708	0.095	0.265	1.69414e-26
NTMT1	7.46227e-07	-0.266238	0.372	0.464	0.0139082
GPR68	3.83507e-31	-0.265831	0	0.078	7.14779e-27
CDC16	1.22529e-25	-0.265407	0.091	0.241	2.2837e-21
ARL8BL	6.93704e-07	-0.26533	0.505	0.555	0.0129292
TBCA	1.17993e-09	-0.264878	0.678	0.696	2.19915e-05
ROMO1	4.92447e-09	-0.264741	0.659	0.669	9.17823e-05
LTA4H	4.33172e-27	-0.264737	0.171	0.349	8.07346e-23
ENSGALG00000021676	5.1609e-10	-0.264477	0.425	0.51	9.61888e-06
IAH1	3.03528e-16	-0.26442	0.196	0.345	5.65716e-12
NAA15	7.84205e-18	-0.264326	0.204	0.357	1.4616e-13
NSG1	3.16929e-15	-0.264321	0.465	0.587	5.90693e-11
RPL14	2.16363e-17	-0.264067	0.843	0.843	4.03258e-13
MRPL18	7.99293e-12	-0.264028	0.336	0.464	1.48972e-07
ENSGALG00000033993	1.49604e-14	-0.263872	0.234	0.382	2.78831e-10
ENSGALG00000041812	1.37845e-08	-0.263786	0.667	0.685	0.000256916
TAOK3	4.06074e-16	-0.263708	0.139	0.272	7.56841e-12
PLS3	4.10329e-07	-0.263657	0.331	0.427	0.00764772
PRDX3	5.89695e-15	-0.263451	0.418	0.536	1.09907e-10
ENSGALG00000033441	8.35543e-07	-0.263117	0.586	0.616	0.0155728
GPAM	8.81936e-42	-0.263065	0.074	0.263	1.64375e-37
MCPH1	1.72305e-47	-0.262938	0.016	0.162	3.21141e-43
CSRP1	2.09939e-35	-0.262859	0.034	0.171	3.91285e-31
FAM126A	4.71552e-29	-0.262512	0.107	0.278	8.78879e-25
BLOC1S5	4.34178e-15	-0.262473	0.243	0.395	8.09221e-11
GSTO1	1.14989e-30	-0.26233	0.089	0.254	2.14317e-26
AP3S1	4.15519e-11	-0.262291	0.312	0.438	7.74445e-07
MRPL46	2.38991e-24	-0.262279	0.15	0.32	4.45432e-20
METRNL	4.83874e-44	-0.262007	0.079	0.278	9.01845e-40
COMMD9	3.0239e-14	-0.261969	0.289	0.426	5.63595e-10
MCRS1	3.54595e-09	-0.261767	0.408	0.5	6.60893e-05
SNX6	2.09118e-09	-0.261354	0.444	0.53	3.89754e-05
ENSGALG00000006564	4.21719e-33	-0.261192	0.143	0.341	7.86e-29
VPS26A	2.6728e-22	-0.261068	0.158	0.321	4.98157e-18
HAUS3	9.62947e-55	-0.260984	0.008	0.16	1.79474e-50
DLD	1.17522e-20	-0.260798	0.168	0.331	2.19037e-16
HYLS1	1.4415e-32	-0.260389	0.025	0.144	2.68667e-28
RPL17	1.36439e-18	-0.258989	0.916	0.94	2.54295e-14
CSTF2	1.92523e-17	-0.258974	0.104	0.228	3.58824e-13
HAS2	2.6773e-09	-0.258121	0.005	0.035	4.98995e-05
CHURC1	3.13369e-07	-0.258108	0.68	0.684	0.00584057
USP36	6.5785e-08	-0.257947	0.658	0.674	0.0012261
UBQLN1	3.88737e-19	-0.257835	0.203	0.367	7.24529e-15
PUM3	1.36336e-07	-0.257449	0.236	0.341	0.00254103
ENSGALG00000010713	1.52243e-28	-0.257413	0.135	0.313	2.83751e-24
ATP6V1E1	6.11492e-08	-0.257399	0.483	0.573	0.0011397
DNA2	3.26041e-62	-0.256531	0.002	0.162	6.07676e-58
PTGES3	1.72881e-16	-0.256473	0.209	0.361	3.22215e-12
IMMT	3.90162e-17	-0.256214	0.223	0.383	7.27184e-13
MAPKKK3L	7.54561e-33	-0.255936	0.038	0.172	1.40635e-28
RALB	6.34106e-11	-0.255851	0.319	0.436	1.18185e-06
TRIM59	5.93964e-11	-0.254946	0.111	0.203	1.10703e-06
INSIG2	9.22976e-29	-0.254235	0.134	0.314	1.72024e-24
SUGT1	3.79845e-11	-0.253857	0.329	0.463	7.07954e-07
ITPA	5.48983e-21	-0.25367	0.164	0.326	1.02319e-16
IQGAP1	2.02092e-14	-0.253229	0.226	0.367	3.76658e-10
IL1RAP	7.35047e-66	-0.253051	0.011	0.197	1.36998e-61
PCMT1	2.10998e-09	-0.252869	0.239	0.356	3.93259e-05
RABGGTB	1.17071e-08	-0.252698	0.266	0.381	0.000218198
SGO1	2.64572e-52	-0.252313	0.002	0.136	4.93109e-48
FKBP51	1.02288e-09	-0.25185	0.252	0.375	1.90645e-05
SMYD2	7.68871e-26	-0.251725	0.126	0.295	1.43302e-21
NDUFC2	6.97205e-07	-0.25146	0.654	0.669	0.0129945
SH3BGRL3	1.0222e-17	-0.250861	0.184	0.333	1.90518e-13
NAP1L4	2.90806e-07	-0.250592	0.612	0.645	0.00542005
ILKAP	2.76896e-15	-0.250477	0.147	0.278	5.16078e-11
SNX1	7.64386e-18	-0.250471	0.263	0.419	1.42466e-13
CAPRIN2	2.10298e-37	-0.250299	0.072	0.247	3.91954e-33
MASTL	4.66543e-53	-0.250128	0.008	0.155	8.69542e-49
COX6C	7.45865e-10	-0.25011	0.72	0.705	1.39014e-05
PITPNA	7.01901e-17	-0.250027	0.196	0.346	1.3082e-12
TTC9	1.32484e-47	-0.249719	0.112	0.345	2.46923e-43
SPCS3	4.57511e-12	-0.249379	0.458	0.539	8.52709e-08
ENSGALG00000006651	6.14523e-38	-0.249356	0.042	0.196	1.14535e-33
TXNRD1	7.47682e-35	-0.249031	0.041	0.182	1.39353e-30
TAX1BP3	7.51657e-08	-0.248818	0.372	0.47	0.00140094
RNFT1	3.49418e-20	-0.248701	0.134	0.283	6.51246e-16
ELK3	1.48221e-21	-0.24869	0.153	0.312	2.76255e-17
ENSGALG00000025811	8.60451e-18	-0.248631	0.186	0.34	1.60371e-13
CAST	4.34849e-28	-0.248528	0.137	0.321	8.10472e-24
CTNNA1	2.39468e-13	-0.248438	0.206	0.341	4.46321e-09
CFL2	6.66479e-12	-0.248331	0.368	0.485	1.24218e-07
OLA1	1.07624e-15	-0.248177	0.245	0.395	2.00589e-11
PPT1	1.67034e-20	-0.247993	0.135	0.284	3.11318e-16
PWP1	3.89905e-26	-0.247744	0.109	0.271	7.26705e-22
ENSGALG00000023824	8.24954e-34	-0.247339	0.002	0.09	1.53755e-29
MLEC	2.94737e-24	-0.247075	0.201	0.372	5.49331e-20
COBLL1	2.81654e-07	-0.24648	0.373	0.477	0.00524946
FUBP1	1.33105e-07	-0.246418	0.467	0.543	0.0024808
ERH	1.23505e-06	-0.246169	0.683	0.671	0.0230189
RANGAP1	1.20644e-14	-0.245878	0.2	0.334	2.24856e-10
USP14	4.58881e-21	-0.245832	0.151	0.308	8.55262e-17
CHCHD3	5.20679e-10	-0.245304	0.408	0.51	9.70441e-06
CDC6	4.0959e-53	-0.245294	0.004	0.144	7.63395e-49
MCUB	8.02964e-28	-0.244985	0.122	0.291	1.49656e-23
UQCR10	6.42313e-12	-0.244645	0.737	0.737	1.19714e-07
SURF6	2.73693e-19	-0.244595	0.267	0.433	5.10109e-15
COX6A1	1.61085e-17	-0.24448	0.8	0.798	3.0023e-13
HSD17B10	4.18444e-13	-0.243032	0.215	0.348	7.79896e-09
VKORC1L1	4.07608e-15	-0.24288	0.176	0.318	7.59699e-11
ALCAM	9.10879e-23	-0.24262	0.223	0.416	1.6977e-18
WDR74	1.7996e-11	-0.242592	0.172	0.289	3.3541e-07
GCSH	1.38872e-14	-0.242576	0.375	0.504	2.58829e-10
SUCLG2	6.4158e-34	-0.242519	0.106	0.291	1.19578e-29
HEATR5A	7.32024e-27	-0.241482	0.119	0.286	1.36435e-22
BUB1	1.10375e-46	-0.241206	0.001	0.119	2.05717e-42
MRPS22	3.07984e-19	-0.241167	0.121	0.26	5.74021e-15
ERGIC1	4.68869e-17	-0.240939	0.15	0.291	8.73877e-13
HNRNPA2B1	6.26296e-10	-0.24075	0.717	0.743	1.16729e-05
SRP72	6.08909e-11	-0.240672	0.266	0.397	1.13488e-06
LRRN4	5.7954e-42	-0.240469	0.014	0.146	1.08015e-37
ENSGALG00000038416	5.87668e-58	-0.240156	0.021	0.203	1.0953e-53
CCDC137	4.86366e-33	-0.240054	0.081	0.251	9.06488e-29
MARS	2.35632e-14	-0.239686	0.16	0.29	4.3917e-10
CSGALNACT2	1.77625e-17	-0.239504	0.07	0.177	3.31057e-13
SERINC5	2.40463e-47	-0.239399	0.065	0.266	4.48175e-43
TNC	8.05881e-09	-0.239181	0.239	0.349	0.0001502
CENPP	2.463e-53	-0.239144	0.005	0.148	4.59053e-49
ZMPSTE24	1.3456e-11	-0.239129	0.208	0.335	2.50794e-07
ENSGALG00000001972	4.46161e-10	-0.23893	0.3	0.426	8.31555e-06
ESF1	8.00953e-09	-0.238774	0.265	0.377	0.000149282
GPC4	6.29075e-28	-0.238427	0.065	0.205	1.17247e-23
SIGMAR1	1.04316e-20	-0.238168	0.165	0.326	1.94424e-16
PSMD3	2.16613e-13	-0.238141	0.24	0.383	4.03724e-09
SFR1	3.44843e-51	-0.23791	0.016	0.171	6.42719e-47
DECR1	2.01124e-21	-0.237695	0.103	0.243	3.74854e-17
CIAO1	2.32331e-20	-0.237582	0.157	0.313	4.33018e-16
UTP6	2.27262e-08	-0.237464	0.197	0.295	0.000423572
ENSGALG00000043329	5.80706e-13	-0.237096	0.854	0.851	1.08232e-08
DAP	1.48128e-17	-0.236954	0.115	0.246	2.76081e-13
SALL4	1.2426e-29	-0.236596	0.016	0.117	2.31596e-25
ESPL1	2.11299e-40	-0.236457	0.003	0.11	3.9382e-36
MAFK	9.04859e-17	-0.236371	0.244	0.394	1.68648e-12
KIF23	5.04973e-52	-0.236327	0.001	0.134	9.41169e-48
TARS	2.11482e-16	-0.235679	0.3	0.455	3.9416e-12
EPRS	2.46949e-07	-0.235531	0.637	0.657	0.00460264
PLK1	2.19155e-41	-0.235018	0	0.104	4.0846e-37
SUCLG1	8.87104e-16	-0.23495	0.24	0.392	1.65338e-11
NCBP2	9.98402e-07	-0.234792	0.419	0.503	0.0186082
WEE1	5.16864e-36	-0.233839	0.067	0.233	9.63331e-32
SRXN1	3.32746e-18	-0.2337	0.143	0.288	6.20172e-14
PHTF2	1.74345e-46	-0.233664	0.072	0.277	3.24944e-42
LUZP2	3.23633e-15	-0.232643	0.206	0.349	6.03186e-11
SNF8	1.94828e-14	-0.232382	0.188	0.331	3.6312e-10
CENPI	1.39198e-51	-0.231958	0.005	0.144	2.59438e-47
DDRGK1	3.06945e-10	-0.231752	0.285	0.408	5.72085e-06
NOLC1	1.5784e-19	-0.231481	0.113	0.249	2.94182e-15
COQ7	6.50845e-14	-0.231221	0.166	0.298	1.21304e-09
HTRA2	1.64565e-06	-0.231219	0.348	0.443	0.0306716
WDR5	3.68101e-11	-0.231204	0.277	0.404	6.86067e-07
MED10	1.44862e-19	-0.231103	0.226	0.389	2.69994e-15
GOLM1	7.12333e-18	-0.230495	0.147	0.288	1.32765e-13
MDN1	7.79448e-12	-0.23021	0.28	0.414	1.45273e-07
RFC3	4.5879e-44	-0.230072	0.034	0.195	8.55093e-40
CLSPN	1.89067e-41	-0.229993	0.02	0.157	3.52383e-37
CNTNAP1	9.73101e-19	-0.229704	0.078	0.194	1.81366e-14
MYO1E	1.18974e-21	-0.22966	0.103	0.244	2.21743e-17
CHCHD4	1.01684e-19	-0.229354	0.143	0.291	1.89518e-15
RRP9	6.43412e-23	-0.229284	0.064	0.189	1.19919e-18
RWDD1	1.78072e-06	-0.229154	0.412	0.495	0.0331891
RACK1	5.76414e-14	-0.22881	0.851	0.861	1.07432e-09
MAP1S	3.98493e-11	-0.228718	0.19	0.312	7.42711e-07
FCF1	3.09494e-11	-0.228654	0.19	0.312	5.76835e-07
ATP5A1Z	1.18672e-08	-0.228627	0.551	0.614	0.000221182
THOC5	7.41828e-11	-0.228274	0.182	0.301	1.38262e-06
ENSGALG00000030808	1.18872e-11	-0.228134	0.221	0.349	2.21554e-07
RAB8A	9.03374e-12	-0.227917	0.239	0.377	1.68371e-07
SYNCRIP	6.3656e-13	-0.227864	0.332	0.461	1.18642e-08
RPL23	8.67603e-17	-0.227849	0.921	0.942	1.61704e-12
Pcdh19	3.45271e-34	-0.227837	0.025	0.149	6.43515e-30
UROD	9.26686e-16	-0.227494	0.172	0.31	1.72716e-11
RBM19	1.30325e-08	-0.227287	0.262	0.382	0.0002429
BORCS5	2.42661e-15	-0.227232	0.175	0.315	4.52271e-11
GPN2	5.74661e-14	-0.226917	0.081	0.179	1.07105e-09
LARS	6.76159e-08	-0.226685	0.291	0.403	0.00126023
CEP135	8.6897e-33	-0.226434	0.028	0.151	1.61959e-28
IARS	4.43021e-14	-0.22642	0.198	0.339	8.25702e-10
POLE	1.63487e-48	-0.226396	0.014	0.16	3.04708e-44
H2AFX	1.07211e-17	-0.226256	0.086	0.201	1.99819e-13
RUVBL2	3.34497e-26	-0.226024	0.137	0.311	6.23435e-22
EIF3A	1.54023e-07	-0.225877	0.422	0.512	0.00287069
ENSGALG00000038528	1.25674e-10	-0.225874	0.231	0.359	2.34232e-06
LDLRAD4	9.64708e-16	-0.225835	0.131	0.259	1.79802e-11
LMNB1	7.08093e-22	-0.225066	0.088	0.218	1.31974e-17
SLC11A2	6.56671e-42	-0.224784	0.054	0.23	1.2239e-37
SNAI1	1.85406e-24	-0.224087	0.01	0.089	3.45559e-20
KIFAP3	1.25302e-08	-0.223904	0.31	0.422	0.000233538
FERMT1	2.9941e-23	-0.223267	0.041	0.149	5.5804e-19
MRPS18A	6.27237e-19	-0.223204	0.144	0.29	1.16904e-14
CSE1L	1.01281e-20	-0.22281	0.234	0.403	1.88767e-16
MRPL21	5.74008e-11	-0.222681	0.263	0.386	1.06984e-06
SEC11C	1.63201e-12	-0.222508	0.379	0.501	3.04173e-08
SCN9A	4.58537e-38	-0.222504	0.02	0.147	8.54621e-34
CENPT	1.50964e-49	-0.222313	0.02	0.177	2.81367e-45
ENSGALG00000033647	2.56148e-15	-0.22227	0.101	0.216	4.77409e-11
P4HA3	1.17723e-12	-0.222226	0.31	0.458	2.19413e-08
NCK2	7.7745e-13	-0.221732	0.311	0.448	1.44901e-08
DYNC1I2	1.19528e-11	-0.221595	0.308	0.438	2.22777e-07
TM9SF3	7.33595e-08	-0.221526	0.465	0.547	0.00136727
IMP4	2.94569e-13	-0.221339	0.172	0.3	5.49017e-09
F2R	1.64877e-40	-0.220952	0.017	0.149	3.07298e-36
FYN	1.52017e-06	-0.220887	0.332	0.429	0.0283329
SPTSSA	1.71545e-07	-0.220844	0.38	0.475	0.00319726
PDCD5	8.29471e-08	-0.220822	0.461	0.541	0.00154597
DSN1	1.35116e-12	-0.220559	0.17	0.29	2.51829e-08
SRPK1	5.00172e-12	-0.220435	0.325	0.446	9.32221e-08
SMIM19	8.3263e-11	-0.220089	0.313	0.431	1.55186e-06
ENSGALG00000002315	8.70734e-14	-0.219357	0.28	0.433	1.62287e-09
ENSGALG00000010722	7.71572e-21	-0.219326	0.026	0.112	1.43806e-16
ENSGALG00000042503	1.19117e-06	-0.219268	0.45	0.531	0.022201
AFAP1L2	8.10736e-15	-0.218931	0.073	0.17	1.51105e-10
ENSGALG00000041112	7.67134e-14	-0.218728	0.307	0.454	1.42978e-09
GNAS	1.16129e-11	-0.218578	0.298	0.431	2.1644e-07
MAIP1	3.78194e-07	-0.218224	0.401	0.489	0.00704878
SASS6	3.65473e-30	-0.218043	0.058	0.199	6.81169e-26
TSR3	3.06761e-29	-0.217989	0.083	0.241	5.71742e-25
SKIL	9.20415e-09	-0.217575	0.138	0.231	0.000171547
CTSA	4.02948e-14	-0.217471	0.188	0.325	7.51014e-10
ELF1	3.68956e-21	-0.217428	0.1	0.24	6.87661e-17
MSH2	1.57411e-20	-0.216367	0.114	0.255	2.93383e-16
SORCS2	1.13566e-08	-0.216241	0.234	0.347	0.000211664
ENSGALG00000049291	5.04459e-19	-0.215847	0.021	0.097	9.40211e-15
PPIF	5.08249e-24	-0.215769	0.162	0.338	9.47275e-20
ENSGALG00000009355	3.17908e-57	-0.215748	0.005	0.157	5.92516e-53
ENSGALG00000002561	6.64547e-48	-0.215712	0.008	0.145	1.23858e-43
MRPL14	1.51145e-08	-0.215678	0.339	0.448	0.000281704
ACTN1	4.2406e-13	-0.215661	0.112	0.218	7.90362e-09
ATRNL1	3.97061e-15	-0.215376	0.124	0.245	7.40043e-11
ASAP2	1.54422e-19	-0.215165	0.135	0.285	2.87812e-15
MELK	8.81541e-33	-0.215028	0	0.082	1.64302e-28
NDUFB6	1.99667e-06	-0.214851	0.598	0.621	0.037214
SDHAF2	1.21958e-08	-0.214693	0.316	0.427	0.000227306
IRF6	1.54812e-37	-0.214631	0.016	0.136	2.88539e-33
2023-09-09	1.97414e-15	-0.214121	0.279	0.427	3.67941e-11
ODF2	1.72004e-18	-0.214091	0.11	0.239	3.20582e-14
PRORSD1P	4.23098e-26	-0.213956	0.085	0.232	7.88571e-22
RPL8	2.75242e-13	-0.213938	0.897	0.915	5.12995e-09
HIBCH	1.74835e-08	-0.213922	0.321	0.442	0.000325857
ENSGALG00000003747	2.88131e-16	-0.213903	0.119	0.244	5.37018e-12
TVP23A	1.42287e-14	-0.2138	0.217	0.358	2.65194e-10
HM13	6.12809e-12	-0.213394	0.314	0.446	1.14215e-07
ENSGALG00000024039	9.23437e-10	-0.213322	0.158	0.265	1.7211e-05
CDC20	7.77963e-30	-0.213009	0	0.074	1.44997e-25
TMX4	1.58956e-10	-0.21284	0.253	0.384	2.96262e-06
LSM4	3.55512e-32	-0.212656	0.091	0.263	6.62604e-28
ENSGALG00000008803	5.4926e-29	-0.212654	0.013	0.106	1.02371e-24
TMEM138	6.9728e-10	-0.212321	0.292	0.424	1.29959e-05
LMO4	8.18791e-16	-0.212192	0.203	0.354	1.52606e-11
EMG1	2.96315e-16	-0.212031	0.049	0.138	5.52272e-12
CAB39	3.59816e-08	-0.211399	0.337	0.449	0.000670624
HNRNPH2	2.30367e-06	-0.211369	0.787	0.786	0.0429358
PRIM2	2.60019e-53	-0.21133	0.034	0.22	4.84624e-49
FAHD2A	2.44737e-14	-0.211153	0.242	0.386	4.56141e-10
ENSGALG00000051083	2.35356e-48	-0.211135	0.011	0.152	4.38657e-44
OPA3	3.98755e-17	-0.2109	0.22	0.369	7.43199e-13
PRRG1	1.16506e-17	-0.210681	0.223	0.38	2.17144e-13
ADAM10	1.02437e-11	-0.210286	0.396	0.507	1.90921e-07
TMEM123	1.92416e-12	-0.210213	0.247	0.382	3.58625e-08
ENSGALG00000023546	6.18927e-34	-0.20985	0.044	0.187	1.15356e-29
CAND1	4.95149e-09	-0.209796	0.304	0.419	9.22859e-05
YTHDF2	1.87816e-19	-0.20975	0.242	0.407	3.50052e-15
BRMS1L	1.87054e-19	-0.209637	0.195	0.355	3.48631e-15
APEH	2.65444e-20	-0.209621	0.11	0.25	4.94735e-16
TROVE2	6.86348e-11	-0.209378	0.119	0.218	1.27922e-06
ZNF622	7.94726e-13	-0.209228	0.122	0.232	1.48121e-08
SKA3	3.71538e-51	-0.209222	0	0.128	6.92472e-47
SPART	2.62246e-11	-0.208971	0.23	0.363	4.88774e-07
DDX11	3.90677e-34	-0.208799	0.018	0.133	7.28144e-30
CSNK2A1	1.21937e-06	-0.208623	0.393	0.48	0.0227266
EMC1	2.923e-14	-0.208603	0.113	0.225	5.44789e-10
CPSF4	9.93272e-27	-0.208563	0.123	0.29	1.85126e-22
RAB8B	3.06531e-07	-0.208527	0.183	0.277	0.00571312
ANKLE1	4.21739e-34	-0.208518	0.007	0.105	7.86036e-30
PIP4K2A	2.10442e-18	-0.208264	0.155	0.301	3.92222e-14
TALDO1	3.32905e-07	-0.208249	0.388	0.484	0.00620468
GTF3A	4.94039e-12	-0.208188	0.224	0.352	9.2079e-08
RPL24	1.63721e-11	-0.207749	0.872	0.892	3.05143e-07
ENSGALG00000039964	2.61512e-20	-0.207485	0.11	0.248	4.87406e-16
PURH	2.31515e-09	-0.207314	0.288	0.407	4.31497e-05
HTD2	3.85005e-08	-0.207313	0.307	0.415	0.000717572
ENSGALG00000014960	5.27891e-17	-0.207126	0.094	0.21	9.83884e-13
RPS3A	3.9204e-10	-0.206973	0.922	0.951	7.30685e-06
ENSGALG00000048771	1.56708e-14	-0.206575	0.087	0.183	2.92072e-10
RWDD4	4.18747e-10	-0.206572	0.338	0.449	7.8046e-06
ADSL	8.36387e-11	-0.206265	0.161	0.274	1.55886e-06
CDC7	3.99965e-55	-0.206246	0.003	0.147	7.45455e-51
NCAPG	1.32062e-39	-0.206222	0.005	0.115	2.46137e-35
ARHGAP19	1.95649e-47	-0.206175	0.011	0.15	3.6465e-43
EIF4G3	8.86547e-09	-0.206139	0.329	0.444	0.000165235
VRK1	1.28951e-24	-0.206018	0.061	0.187	2.4034e-20
UQCRC1	3.04465e-07	-0.20596	0.333	0.444	0.00567462
MBNL1	1.3598e-12	-0.205809	0.175	0.305	2.5344e-08
OGDH	5.66629e-19	-0.205754	0.141	0.29	1.05608e-14
TTC4	1.56051e-12	-0.205733	0.097	0.197	2.90847e-08
ORC4	9.70126e-24	-0.205719	0.102	0.25	1.80812e-19
ITFG1	2.83867e-16	-0.205669	0.28	0.446	5.29071e-12
SLC44A3	1.65329e-10	-0.205569	0.239	0.359	3.0814e-06
PLCB1	1.18182e-17	-0.205242	0.129	0.264	2.20268e-13
ENSGALG00000037807	2.57951e-17	-0.205144	0.116	0.248	4.8077e-13
RBMS1	7.92047e-12	-0.204982	0.181	0.303	1.47622e-07
ST13	1.49112e-06	-0.204846	0.71	0.706	0.0277914
PIK3CD	1.41859e-42	-0.204724	0.011	0.14	2.64398e-38
GFRA1	7.41558e-32	-0.204487	0.09	0.262	1.38212e-27
CCNA2	6.09644e-42	-0.20393	0.007	0.126	1.13625e-37
MRPL16	6.57266e-09	-0.203714	0.295	0.413	0.000122501
PRSS23	6.50435e-40	-0.203491	0.009	0.126	1.21228e-35
ENSGALG00000048698	1.40165e-11	-0.203336	0.154	0.272	2.61239e-07
CAPZA1	2.28441e-06	-0.202665	0.458	0.525	0.0425768
PRMT3	3.49745e-21	-0.202562	0.052	0.161	6.51855e-17
CYP46A1	1.34885e-22	-0.202343	0.081	0.213	2.51398e-18
UBE2K	7.8517e-09	-0.20234	0.35	0.465	0.00014634
NUDT21	6.26308e-11	-0.202059	0.249	0.372	1.16731e-06
DYNC2LI1	5.21145e-19	-0.20187	0.075	0.191	9.7131e-15
DARS	5.01877e-08	-0.201816	0.363	0.464	0.000935398
EED	1.85153e-13	-0.201758	0.083	0.181	3.45088e-09
RPA1	2.03223e-14	-0.201669	0.236	0.373	3.78767e-10
DHX37	7.18019e-09	-0.201587	0.331	0.445	0.000133824
BAK1	3.75995e-35	-0.201505	0.044	0.191	7.00779e-31
ATP6AP1	5.30627e-08	-0.201459	0.385	0.483	0.000988983
CCNF	9.35895e-33	-0.201381	0.004	0.093	1.74432e-28
LZIC	1.14074e-06	-0.200979	0.328	0.433	0.0212611
ABCE1	1.02081e-08	-0.200848	0.364	0.472	0.000190259
RNF168	8.77614e-09	-0.200511	0.18	0.283	0.00016357
IFIH1	6.73907e-10	-0.200465	0.141	0.242	1.25603e-05
POC1B	1.60906e-30	-0.200384	0.022	0.133	2.99896e-26
LMAN2	1.43078e-08	-0.200382	0.354	0.465	0.000266668
ENSGALG00000014324	1.36125e-19	-0.200307	0.17	0.33	2.5371e-15
ENSGALG00000054345	1.02176e-25	-0.200102	0.053	0.179	1.90435e-21
PPCS	4.89246e-16	-0.200075	0.221	0.37	9.11856e-12
NPEPL1	5.76747e-13	-0.199832	0.167	0.294	1.07494e-08
ATP5MC1	1.17675e-06	-0.199645	0.74	0.748	0.0219323
RPL26L1	1.47398e-11	-0.199175	0.885	0.89	2.7472e-07
MTMR10	2.53485e-08	-0.198903	0.309	0.421	0.000472445
ZYX	8.02493e-16	-0.198889	0.156	0.29	1.49569e-11
PPIH	5.02694e-09	-0.198786	0.285	0.4	9.36921e-05
RHEB	1.15206e-06	-0.198605	0.483	0.552	0.0214721
SHTN1	8.86889e-27	-0.198387	0.102	0.263	1.65298e-22
EIF5	2.96996e-09	-0.19828	0.742	0.759	5.53541e-05
DDX10	7.81737e-13	-0.198143	0.215	0.352	1.457e-08
GET4	1.64232e-09	-0.197846	0.208	0.324	3.06096e-05
MYBL1	8.97742e-38	-0.197544	0.022	0.152	1.67321e-33
SDR16C5	3.26659e-20	-0.197472	0.121	0.264	6.08827e-16
IPO13	2.1852e-16	-0.197348	0.125	0.254	4.07278e-12
RASGEF1C	2.03886e-15	-0.197159	0.113	0.229	3.80003e-11
INTS11	4.22909e-15	-0.197086	0.104	0.218	7.88219e-11
DNAJC10	1.78031e-20	-0.197037	0.129	0.279	3.31814e-16
SCD	4.40721e-16	-0.196891	0.069	0.167	8.21416e-12
FAM20C	1.44762e-08	-0.196744	0.152	0.247	0.000269807
RSL24D1	4.27097e-07	-0.196659	0.429	0.518	0.00796023
SLC25A5	2.93771e-07	-0.19635	0.653	0.658	0.0054753
NMT1	9.85582e-14	-0.196319	0.169	0.3	1.83693e-09
MRPL12	2.26802e-09	-0.196151	0.257	0.371	4.22714e-05
FAP	2.13016e-44	-0.19615	0	0.111	3.9702e-40
NUP107	6.54897e-15	-0.196058	0.147	0.275	1.2206e-10
CIB2	2.86213e-33	-0.195841	0.036	0.17	5.33444e-29
GTF2H3	6.46945e-14	-0.195666	0.197	0.335	1.20578e-09
DCUN1D5	2.01965e-17	-0.195621	0.126	0.262	3.76421e-13
AUP1	7.41231e-20	-0.195541	0.191	0.351	1.38151e-15
ENSGALG00000044278	3.05643e-10	-0.195453	0.172	0.285	5.69657e-06
ACP1	6.31439e-08	-0.195355	0.453	0.537	0.00117688
PYM1	2.46674e-07	-0.195188	0.156	0.245	0.00459752
WDR77	3.98183e-25	-0.195165	0.047	0.166	7.42134e-21
LRPPRC	9.74526e-18	-0.194319	0.225	0.393	1.81632e-13
NEFL	5.24183e-21	-0.194297	0.022	0.105	9.76973e-17
ANAPC13	1.3675e-09	-0.194095	0.291	0.414	2.54874e-05
SNRPC	6.69691e-14	-0.194088	0.258	0.408	1.24817e-09
CHUK	2.24494e-12	-0.193624	0.121	0.23	4.18411e-08
NIPA2	1.89659e-10	-0.193468	0.228	0.352	3.53487e-06
ENSGALG00000000791	3.8497e-32	-0.193	0.01	0.107	7.17507e-28
PRELID3B	2.86073e-16	-0.192892	0.226	0.381	5.33184e-12
ICA1	2.11014e-10	-0.192769	0.101	0.191	3.93288e-06
CDKN3	2.31029e-41	-0.192669	0.002	0.111	4.30591e-37
ACOT8	1.38276e-19	-0.192634	0.114	0.253	2.57719e-15
VBP1	2.38931e-11	-0.192315	0.254	0.386	4.45319e-07
RPS25	2.15732e-08	-0.192173	0.885	0.89	0.000402082
IL13RA2	4.80699e-35	-0.192104	0.01	0.115	8.95927e-31
SDF2L1	5.22633e-08	-0.192036	0.246	0.355	0.000974083
LSM5	9.51489e-09	-0.191884	0.289	0.409	0.000177338
BRCA2	2.96843e-56	-0.191504	0.008	0.166	5.53256e-52
ENSGALG00000010302	2.48334e-12	-0.191455	0.131	0.24	4.62845e-08
ARIH1	1.71144e-07	-0.191295	0.403	0.493	0.00318978
TWNK	1.78126e-13	-0.191095	0.126	0.243	3.31991e-09
PSAT1	2.37131e-17	-0.191052	0.058	0.156	4.41964e-13
CTH	1.03198e-13	-0.190728	0.24	0.379	1.9234e-09
NNT	2.30235e-25	-0.190677	0.103	0.257	4.29112e-21
ENSGALG00000054915	1.41235e-29	-0.190642	0.094	0.256	2.63233e-25
NCAPH2	3.5492e-42	-0.190339	0.007	0.126	6.61499e-38
MTHFD1	2.86887e-27	-0.190077	0.089	0.244	5.34699e-23
EIF2B2	6.39681e-15	-0.189702	0.281	0.426	1.19224e-10
AIFM1	4.01333e-16	-0.189606	0.153	0.29	7.48005e-12
LRRTM3	3.44235e-26	-0.189598	0.071	0.212	6.41584e-22
C5H15orf41	7.12756e-14	-0.189546	0.144	0.268	1.32843e-09
ENSGALG00000035365	5.6147e-18	-0.189488	0.079	0.193	1.04647e-13
TUBG1	2.61065e-14	-0.189447	0.163	0.296	4.86572e-10
SNRNP40	5.92472e-16	-0.189298	0.137	0.269	1.10425e-11
MYEF2	1.33996e-12	-0.18919	0.207	0.341	2.49742e-08
NEDD1	2.8319e-12	-0.188405	0.208	0.336	5.2781e-08
PDCD10	1.43002e-11	-0.188365	0.231	0.361	2.66527e-07
PEA15L2	1.77974e-19	-0.188298	0.186	0.343	3.31709e-15
CMPK1	8.75417e-22	-0.188108	0.2	0.373	1.6316e-17
TMEM128	5.26745e-20	-0.188102	0.099	0.232	9.81748e-16
ABCA1	5.9948e-35	-0.18802	0.004	0.099	1.11731e-30
PSMD1	1.81921e-06	-0.187748	0.368	0.465	0.0339064
MAP4	1.57023e-06	-0.187726	0.315	0.41	0.029266
SPDL1	3.24739e-13	-0.187542	0.228	0.366	6.05249e-09
MRPL19	1.66244e-08	-0.186826	0.258	0.377	0.000309846
ENSGALG00000055069	9.92105e-24	-0.186809	0.113	0.269	1.84909e-19
MAPRE3	3.2757e-08	-0.186661	0.171	0.271	0.000610526
CASP8	2.17325e-22	-0.186497	0.051	0.165	4.0505e-18
LRRC15	1.74235e-30	-0.186252	0.002	0.084	3.24738e-26
RNASEH2A	1.34659e-06	-0.185892	0.26	0.36	0.0250978
RPS19	4.77539e-19	-0.185765	0.956	0.979	8.90038e-15
GPX1	5.79936e-07	-0.185742	0.336	0.437	0.0108089
PRKAG2	1.63894e-14	-0.18571	0.061	0.151	3.05466e-10
PTBP2	7.92171e-13	-0.18508	0.199	0.331	1.47645e-08
NMU	1.59037e-43	-0.185018	0.012	0.144	2.96414e-39
TPD52	1.37721e-15	-0.184753	0.264	0.417	2.56685e-11
GMPPB	5.0673e-22	-0.184604	0.146	0.307	9.44443e-18
MRPL58	1.23946e-07	-0.184558	0.316	0.418	0.00231011
SIPA1L1	3.13269e-07	-0.184399	0.281	0.387	0.00583872
ENSGALG00000036196	8.94995e-08	-0.184364	0.324	0.439	0.00166809
NOD1	9.66341e-27	-0.184345	0.026	0.131	1.80107e-22
SPIRE1	9.84638e-14	-0.184322	0.076	0.172	1.83517e-09
ENSGALG00000046938	9.81593e-09	-0.184208	0.291	0.403	0.000182949
ENSGALG00000007127	1.81292e-16	-0.184173	0.16	0.297	3.37892e-12
PARK7	2.29685e-06	-0.183678	0.666	0.665	0.0428087
USP5	1.46727e-19	-0.183245	0.06	0.169	2.7347e-15
ENSGALG00000047233	1.27409e-07	-0.183134	0.224	0.33	0.00237465
GARS	4.45638e-10	-0.182591	0.251	0.38	8.3058e-06
AGPAT4	2.58437e-29	-0.182402	0.012	0.106	4.81676e-25
NUP85	5.72375e-12	-0.182046	0.224	0.348	1.06679e-07
BARD1	4.00876e-43	-0.181842	0.006	0.126	7.47154e-39
ENSGALG00000032501	1.31964e-10	-0.181645	0.209	0.332	2.45955e-06
CLNS1A	6.16924e-07	-0.18161	0.421	0.5	0.0114982
LRRFIP2	2.56855e-09	-0.181173	0.264	0.384	4.78727e-05
RER1	2.10358e-06	-0.180974	0.338	0.431	0.0392066
ATP8A1	1.13472e-20	-0.180937	0.061	0.174	2.11489e-16
RAB20	1.20225e-16	-0.180702	0.11	0.235	2.24076e-12
NUP155	2.93702e-25	-0.180407	0.061	0.19	5.47402e-21
HMMR	1.91875e-33	-0.180328	0.011	0.114	3.57616e-29
NAE1	2.62682e-12	-0.180265	0.201	0.335	4.89586e-08
PTGES3L	4.3544e-09	-0.179979	0.304	0.423	8.11572e-05
NEK1	3.18805e-09	-0.179917	0.105	0.188	5.94188e-05
MRPS27	1.13602e-09	-0.179911	0.127	0.225	2.11732e-05
HS2ST1	5.61558e-18	-0.179718	0.189	0.347	1.04663e-13
ANAPC5	7.77844e-20	-0.17967	0.069	0.185	1.44975e-15
LGALS3	2.21004e-37	-0.179505	0.002	0.101	4.11908e-33
ENSGALG00000011683	5.67245e-33	-0.179494	0.013	0.119	1.05723e-28
THOP1	2.41196e-13	-0.179481	0.254	0.397	4.49542e-09
AP1M1	6.35509e-19	-0.179433	0.141	0.29	1.18446e-14
GRP	2.03286e-29	-0.179195	0.001	0.075	3.78885e-25
ENSGALG00000012269	1.28937e-13	-0.179079	0.142	0.266	2.40313e-09
ENSGALG00000002042	1.98648e-11	-0.179072	0.291	0.428	3.70241e-07
PPM1G	1.42054e-07	-0.179057	0.199	0.304	0.0026476
ENSGALG00000004440	6.64235e-15	-0.178488	0.113	0.232	1.238e-10
PNPT1	1.11704e-16	-0.178317	0.078	0.185	2.08194e-12
HMGA1	3.08561e-14	-0.177852	0.015	0.07	5.75096e-10
PISD	6.88487e-13	-0.177829	0.196	0.326	1.2832e-08
RBBP7	2.39112e-27	-0.177549	0.026	0.133	4.45656e-23
TRAPPC11	1.6581e-17	-0.176686	0.139	0.279	3.09036e-13
BUD23	5.35753e-13	-0.176675	0.095	0.195	9.98537e-09
TEAD4	2.22047e-10	-0.17652	0.057	0.127	4.13851e-06
METTL21A	4.38524e-09	-0.176352	0.227	0.341	8.17321e-05
MRPL10	6.56007e-10	-0.176343	0.206	0.325	1.22267e-05
RPL5	1.68197e-08	-0.176098	0.789	0.804	0.000313486
NEMF	6.49395e-10	-0.176082	0.33	0.455	1.21034e-05
HYI	1.57322e-15	-0.175662	0.132	0.262	2.93217e-11
AARS	9.96874e-08	-0.175557	0.31	0.423	0.00185797
ODC1	2.66351e-15	-0.175425	0.124	0.252	4.96425e-11
GTF2A2	2.13706e-06	-0.175411	0.313	0.405	0.0398305
KIAA0753	1.61836e-27	-0.175237	0.081	0.23	3.01629e-23
ENSGALG00000053559	1.28402e-13	-0.175108	0.112	0.222	2.39316e-09
RIOX1	1.86006e-15	-0.17509	0.103	0.22	3.46678e-11
TMEM189	1.98034e-21	-0.175079	0.159	0.32	3.69096e-17
ACTL6A	1.97678e-21	-0.175043	0.169	0.333	3.68432e-17
RPL13	2.16051e-07	-0.174951	0.865	0.879	0.00402675
YARS	2.04399e-10	-0.174771	0.129	0.229	3.80959e-06
CDK2	9.23826e-41	-0.174224	0.011	0.135	1.72183e-36
FGF10	5.86839e-29	-0.174072	0.013	0.109	1.09375e-24
ENSGALG00000020342	1.55116e-08	-0.174042	0.173	0.272	0.000289104
LRRC20	4.05089e-26	-0.173959	0.027	0.131	7.55004e-22
GTF2F2	3.71096e-09	-0.173742	0.345	0.459	6.91649e-05
RPL27A	6.48823e-12	-0.173705	0.879	0.879	1.20928e-07
ENSGALG00000004070	8.98957e-29	-0.173595	0.06	0.203	1.67548e-24
ALG8	3.80355e-22	-0.173433	0.039	0.142	7.08905e-18
ENSGALG00000001054	6.75559e-07	-0.173362	0.381	0.476	0.0125911
ANAPC1	1.49758e-16	-0.173171	0.103	0.222	2.79119e-12
PLOD2	8.23719e-08	-0.173122	0.189	0.284	0.00153525
MAK16	3.28857e-14	-0.172759	0.23	0.375	6.12924e-10
SINHCAF	3.60058e-12	-0.172747	0.179	0.3	6.71076e-08
SDC3	1.56868e-18	-0.17231	0.124	0.261	2.92371e-14
XRCC5	7.28155e-11	-0.172263	0.088	0.175	1.35714e-06
CCDC90B	2.21781e-15	-0.171991	0.14	0.274	4.13356e-11
EPHX4	3.37489e-18	-0.171883	0.018	0.09	6.29011e-14
LZTR1	1.38287e-21	-0.171854	0.09	0.223	2.57739e-17
LRRC7	1.92173e-22	-0.171643	0.039	0.143	3.58172e-18
FOXM1	1.84137e-27	-0.171345	0.001	0.07	3.43194e-23
PYCR1	4.4416e-19	-0.171257	0.035	0.125	8.27825e-15
ENSGALG00000047875	1.47356e-12	-0.170994	0.15	0.272	2.74643e-08
FTSJ3	1.731e-12	-0.170646	0.144	0.264	3.22624e-08
PDLIM4	1.90033e-26	-0.170645	0.021	0.119	3.54183e-22
GPR162	1.10402e-07	-0.170201	0.332	0.435	0.00205768
UBA2	2.71011e-11	-0.170166	0.222	0.348	5.0511e-07
CLIP2	6.3779e-09	-0.170085	0.185	0.287	0.000118871
RPS6KL1	3.96387e-24	-0.169486	0.101	0.252	7.38786e-20
ATP6V1A	4.84685e-07	-0.169078	0.299	0.41	0.00903356
TCN2	2.79667e-16	-0.168801	0.074	0.179	5.21243e-12
E2F8	7.50513e-52	-0.168657	0.002	0.136	1.39881e-47
PPP1R14B	4.41036e-20	-0.168444	0.051	0.156	8.22002e-16
PDHA1	3.29358e-18	-0.168419	0.162	0.31	6.13858e-14
REXO4	2.84195e-15	-0.168151	0.081	0.186	5.29683e-11
ENSGALG00000008469	5.5959e-10	-0.168117	0.03	0.084	1.04296e-05
NFU1	3.77135e-15	-0.168016	0.237	0.388	7.02904e-11
AATF	2.0919e-08	-0.167922	0.097	0.174	0.000389888
SMAP2	2.52732e-13	-0.167909	0.193	0.327	4.71042e-09
CENPM	3.41193e-34	-0.167861	0.002	0.091	6.35915e-30
ENSGALG00000027592	3.21528e-20	-0.167586	0.039	0.136	5.99265e-16
EIF2B1	3.14964e-13	-0.167566	0.174	0.308	5.8703e-09
DSCC1	8.06885e-41	-0.167237	0.001	0.106	1.50387e-36
TXLNA	5.90827e-14	-0.166899	0.135	0.257	1.10118e-09
MYDGF	2.45137e-08	-0.166868	0.251	0.367	0.000456885
HADH	1.79448e-08	-0.16625	0.276	0.392	0.000334456
C12orf10	4.3643e-23	-0.165993	0.102	0.249	8.13418e-19
EFTUD2	1.68512e-10	-0.165922	0.189	0.305	3.14073e-06
RRP7A	8.93817e-14	-0.16583	0.14	0.262	1.6659e-09
ETFRF1	1.79846e-15	-0.165827	0.095	0.208	3.35196e-11
MVK	4.25122e-11	-0.165815	0.181	0.301	7.92343e-07
CTNS	2.69936e-23	-0.165631	0.14	0.305	5.03107e-19
TAZ	1.36783e-07	-0.165476	0.365	0.467	0.00254935
IFT27	2.58607e-32	-0.165295	0.055	0.203	4.81992e-28
LAS1L	2.5571e-06	-0.165171	0.336	0.434	0.0476591
TULP3	6.71891e-09	-0.164872	0.156	0.256	0.000125227
ENSGALG00000037932	1.39442e-13	-0.1648	0.118	0.232	2.59892e-09
MAP3K7	7.38867e-11	-0.164655	0.254	0.387	1.3771e-06
GPATCH4	8.54145e-09	-0.164396	0.326	0.442	0.000159196
ENSGALG00000048246	2.82372e-21	-0.164389	0.027	0.117	5.26286e-17
HMCES	1.7332e-09	-0.164377	0.264	0.384	3.23033e-05
SKP2	1.37859e-06	-0.164237	0.319	0.422	0.0256942
CDR2	2.69266e-19	-0.164034	0.106	0.24	5.01857e-15
GRHPR	3.54795e-16	-0.164033	0.088	0.201	6.61267e-12
ESCO2	1.21831e-27	-0.164007	0.013	0.105	2.27069e-23
TADA3	4.85474e-07	-0.163949	0.098	0.167	0.00904827
HP1BP3	2.67345e-08	-0.163843	0.34	0.452	0.000498278
PPA1	4.43496e-08	-0.16382	0.512	0.597	0.000826588
GLI2	4.61105e-13	-0.163714	0.115	0.224	8.59408e-09
ELMO2	1.3347e-12	-0.163639	0.238	0.38	2.48761e-08
DNAJB6	1.05505e-07	-0.163594	0.357	0.464	0.00196641
DDX18	7.36138e-17	-0.163593	0.103	0.224	1.37201e-12
VDAC3	1.25259e-15	-0.163221	0.283	0.433	2.33458e-11
WDR92	1.51385e-11	-0.163062	0.132	0.24	2.82151e-07
LYPD1	2.74949e-44	-0.162987	0.022	0.171	5.12449e-40
CDC45	7.68998e-40	-0.162887	0.001	0.104	1.43326e-35
ZMYND19	2.43142e-18	-0.162729	0.084	0.203	4.53167e-14
ENSGALG00000034124	4.37647e-22	-0.162401	0.038	0.138	8.15686e-18
NECAB2	4.17107e-32	-0.162374	0.004	0.091	7.77403e-28
RPL9	5.66599e-08	-0.162273	0.863	0.866	0.00105603
ERC1	3.07035e-09	-0.162254	0.244	0.365	5.72252e-05
PAK2	3.47862e-21	-0.162044	0.119	0.267	6.48345e-17
NUS1	1.22572e-06	-0.16174	0.375	0.474	0.0228449
ENSGALG00000004515	6.65867e-47	-0.161716	0.001	0.121	1.24104e-42
ATG101	4.45327e-12	-0.161131	0.192	0.315	8.3e-08
STX18	2.32408e-08	-0.160844	0.219	0.328	0.000433163
HS6ST2	1.80292e-11	-0.160538	0.109	0.207	3.36027e-07
NCAPD3	3.68203e-44	-0.160393	0.007	0.131	6.86256e-40
SLC19A1	8.83019e-12	-0.15974	0.098	0.192	1.64577e-07
TSTD3	1.28628e-07	-0.159677	0.263	0.364	0.00239737
FUT9	3.14567e-18	-0.159643	0.165	0.319	5.8629e-14
CNIH4	2.11719e-06	-0.15935	0.277	0.38	0.0394603
HSD17B4	1.21194e-11	-0.159241	0.326	0.463	2.25882e-07
ACTR1A	4.34628e-07	-0.15905	0.408	0.497	0.0081006
QPCTL	2.03002e-11	-0.158997	0.248	0.374	3.78355e-07
ABRAXAS2	7.88156e-08	-0.158896	0.132	0.218	0.00146896
PANK1	1.05545e-14	-0.158688	0.116	0.233	1.96716e-10
SLC26A5	1.49599e-30	-0.158469	0.023	0.136	2.78822e-26
LAMA5	1.41619e-13	-0.158334	0.089	0.187	2.6395e-09
NSUN2	5.84262e-10	-0.158261	0.106	0.195	1.08895e-05
NAT10	4.08668e-21	-0.158247	0.053	0.163	7.61676e-17
ENSGALG00000026154	1.09888e-15	-0.158151	0.057	0.151	2.04809e-11
ENSGALG00000044466	6.23364e-27	-0.157964	0.099	0.256	1.16183e-22
CHAF1B	5.3079e-25	-0.157856	0.033	0.14	9.89286e-21
LYRM4	2.47532e-20	-0.15763	0.161	0.318	4.6135e-16
MRPL24	5.6933e-08	-0.157499	0.36	0.464	0.00106112
TRIP13	1.17648e-34	-0.15727	0.017	0.134	2.19273e-30
IRAK2	8.78591e-13	-0.157173	0.199	0.333	1.63752e-08
HAUS8	2.62272e-20	-0.156715	0.014	0.087	4.88822e-16
FAAP24	1.36192e-19	-0.156598	0.031	0.119	2.53834e-15
ENSGALG00000054079	9.19044e-21	-0.156222	0.048	0.152	1.71291e-16
CCDC59	2.2556e-12	-0.155997	0.147	0.265	4.20398e-08
TSPAN12	1.79649e-20	-0.155983	0.133	0.284	3.3483e-16
ENSGALG00000034013	9.78812e-10	-0.155926	0.2	0.314	1.82431e-05
EXOSC7	5.70789e-12	-0.1558	0.099	0.197	1.06384e-07
CNOT9	1.18639e-12	-0.15528	0.143	0.261	2.21119e-08
SLC25A39	1.29219e-11	-0.155068	0.162	0.281	2.40838e-07
CD164L2	7.8041e-08	-0.154902	0.053	0.109	0.00145453
GRSF1	6.18817e-11	-0.154821	0.252	0.379	1.15335e-06
MIS18BP1	5.31413e-28	-0.154795	0.07	0.213	9.90447e-24
NOP14	3.06628e-11	-0.154542	0.273	0.406	5.71493e-07
RRS1	7.40373e-10	-0.154526	0.264	0.383	1.37991e-05
NEDD8	3.32534e-07	-0.154447	0.308	0.41	0.00619776
CDK2AP2	6.25014e-08	-0.154386	0.235	0.345	0.0011649
B4GALT3	2.50014e-14	-0.154306	0.055	0.141	4.65977e-10
UTP11	1.03626e-07	-0.154245	0.267	0.379	0.00193138
KIF14	3.42721e-31	-0.154231	0.002	0.084	6.38763e-27
SLC7A3	2.45033e-20	-0.154222	0.142	0.295	4.56692e-16
SEC14L1	1.92564e-13	-0.15404	0.244	0.391	3.58901e-09
DFFA	3.26587e-14	-0.154012	0.135	0.259	6.08693e-10
ANXA7	2.99423e-10	-0.153924	0.124	0.222	5.58064e-06
AP5M1	2.6205e-24	-0.15362	0.061	0.187	4.8841e-20
MTG2	1.35462e-12	-0.153597	0.076	0.166	2.52474e-08
CPT1A	2.31712e-15	-0.153596	0.033	0.107	4.31864e-11
PRKCSH	5.32489e-09	-0.153587	0.132	0.224	9.92454e-05
FKBP11	7.58106e-12	-0.153576	0.172	0.294	1.41296e-07
CTSC	4.6412e-22	-0.153495	0.11	0.258	8.65026e-18
MRPS18C	2.81727e-11	-0.153215	0.217	0.342	5.25083e-07
TCEA1	1.54848e-07	-0.153181	0.325	0.428	0.00288606
RABIF	2.75585e-08	-0.153094	0.341	0.452	0.000513635
MRPL47	3.10033e-14	-0.152959	0.091	0.198	5.7784e-10
UPRT	1.67327e-17	-0.152718	0.104	0.23	3.11864e-13
VSTM4	2.68099e-33	-0.152665	0.013	0.12	4.99683e-29
PXMP4	3.35848e-21	-0.152608	0.138	0.297	6.25953e-17
TIMM50	3.14121e-09	-0.152577	0.209	0.323	5.85459e-05
NDUFAF4	6.9499e-24	-0.15246	0.113	0.268	1.29532e-19
PEF1	2.00551e-07	-0.152193	0.234	0.346	0.00373787
LIPA	4.25233e-16	-0.15186	0.079	0.186	7.92548e-12
B3GNT5	1.14702e-33	-0.151622	0.006	0.102	2.13781e-29
SLC41A2	3.64621e-19	-0.15161	0.135	0.28	6.79581e-15
ZDHHC6	8.26552e-21	-0.15147	0.113	0.258	1.54053e-16
DOCK5	1.44824e-30	-0.151371	0.013	0.111	2.69923e-26
SLC25A3	1.15935e-06	-0.151061	0.442	0.51	0.021608
IFT88	2.28815e-08	-0.150879	0.122	0.21	0.000426465
NCAPG2	1.22007e-35	-0.150847	0.001	0.091	2.27397e-31
C12orf4	1.27053e-10	-0.150651	0.114	0.212	2.36802e-06
TMTC3	1.33206e-08	-0.15053	0.293	0.417	0.00024827
CREB3	1.31697e-08	-0.150335	0.277	0.398	0.000245457
NDUFA9	6.80981e-12	-0.150256	0.285	0.424	1.26921e-07
FAM13C	8.62977e-22	-0.150205	0.017	0.098	1.60842e-17
DEPDC1B	1.87653e-32	-0.150112	0	0.081	3.49748e-28
C9orf85	7.85607e-10	-0.150015	0.196	0.314	1.46422e-05
SCAMP2	3.261e-11	-0.149985	0.195	0.316	6.07785e-07
TMEM267	2.34423e-09	-0.149948	0.098	0.181	4.36917e-05
NT5DC1	1.23443e-19	-0.1499	0.096	0.227	2.30073e-15
FH	1.35158e-10	-0.149588	0.24	0.372	2.51907e-06
ENSGALG00000030350	2.81311e-31	-0.149451	0.005	0.095	5.24308e-27
ENSGALG00000054057	2.06878e-14	-0.148859	0.119	0.238	3.8558e-10
RPS14	1.90907e-10	-0.148824	0.922	0.923	3.55813e-06
KDELC2	4.16406e-08	-0.14872	0.058	0.119	0.000776098
MRPL39	3.9111e-09	-0.148512	0.116	0.207	7.28951e-05
UQCRC2	1.08118e-07	-0.148491	0.372	0.48	0.0020151
SENP1	1.79404e-09	-0.148384	0.043	0.102	3.34372e-05
ACADL	4.41284e-07	-0.148206	0.338	0.442	0.00822466
EIF4A3	3.05008e-07	-0.147997	0.375	0.477	0.00568474
RPS11	3.15037e-08	-0.147968	0.9	0.915	0.000587166
PGRMC2	4.09927e-10	-0.147648	0.146	0.251	7.64023e-06
MIS18A	6.83659e-20	-0.147483	0.084	0.207	1.2742e-15
IPO11	1.11216e-13	-0.147418	0.121	0.237	2.07284e-09
ZFAND2A	5.89226e-10	-0.147378	0.06	0.131	1.0982e-05
HSCB	2.37911e-17	-0.147342	0.174	0.324	4.43418e-13
HTRA3	1.78971e-09	-0.147318	0.061	0.129	3.33566e-05
R3HDM1	1.72379e-06	-0.146968	0.292	0.402	0.032128
ENSGALG00000005012	3.11141e-12	-0.146603	0.138	0.252	5.79905e-08
ENSGALG00000043593	4.33466e-11	-0.146597	0.14	0.246	8.07895e-07
PKN1	1.32932e-36	-0.146369	0.006	0.11	2.47758e-32
FLT1	2.34465e-12	-0.145948	0.076	0.167	4.36996e-08
ELP1	4.51199e-11	-0.145935	0.131	0.237	8.40945e-07
GCAT	2.54246e-20	-0.145866	0.054	0.163	4.73863e-16
SLC25A4	3.34954e-23	-0.145805	0.033	0.136	6.24287e-19
CRYBB2	2.65808e-15	-0.145687	0.067	0.163	4.95412e-11
SELENOT	1.06276e-06	-0.145584	0.517	0.578	0.0198077
GRPEL1	9.67816e-13	-0.145273	0.163	0.292	1.80381e-08
PDIA5	3.6228e-11	-0.14521	0.091	0.181	6.75218e-07
MTFR1	2.18227e-15	-0.145123	0.1	0.213	4.06732e-11
CDK14	9.59144e-13	-0.144839	0.099	0.2	1.78765e-08
HADHB	3.56363e-08	-0.144823	0.226	0.338	0.00066419
MRPL1	7.34655e-15	-0.144769	0.227	0.378	1.36925e-10
GNAQ	1.07656e-08	-0.144646	0.18	0.286	0.000200649
PACRG	2.45053e-08	-0.144436	0.175	0.279	0.00045673
ENSGALG00000035049	1.37049e-10	-0.143915	0.179	0.295	2.55431e-06
ENSGALG00000010179	8.42583e-14	-0.143886	0.095	0.199	1.57041e-09
SLC7A5	4.79507e-15	-0.143575	0.117	0.238	8.93706e-11
DNAJB9	9.24932e-14	-0.14335	0.228	0.37	1.72389e-09
ENSGALG00000012694	2.64011e-07	-0.14332	0.296	0.408	0.00492063
PUS7	2.95023e-11	-0.14319	0.079	0.166	5.49863e-07
DRG1	6.28316e-07	-0.142945	0.267	0.372	0.0117106
MGME1	1.1413e-22	-0.142522	0.053	0.167	2.12715e-18
RGS10	2.72723e-36	-0.142414	0.014	0.131	5.08302e-32
CTU2	3.03441e-08	-0.142282	0.108	0.19	0.000565552
CEP192	1.19829e-14	-0.142099	0.035	0.108	2.23338e-10
HLCS	3.29597e-07	-0.142058	0.073	0.134	0.00614302
ENSGALG00000052930	4.34278e-09	-0.14189	0.119	0.208	8.09407e-05
CBWD1	7.71015e-09	-0.141853	0.193	0.305	0.000143702
ZMAT5	9.1754e-07	-0.141759	0.214	0.313	0.0171011
NUP50	4.12908e-07	-0.141696	0.291	0.392	0.00769578
TXNDC5	4.56727e-13	-0.141665	0.171	0.296	8.51247e-09
IDH3A	9.73035e-12	-0.141559	0.234	0.369	1.81354e-07
SEC13	2.47272e-08	-0.141475	0.267	0.388	0.000460865
MRPL3	2.54053e-21	-0.141389	0.055	0.168	4.73503e-17
NIFK	1.3229e-06	-0.141241	0.334	0.434	0.0246561
GGACT	4.09965e-18	-0.140913	0.143	0.286	7.64093e-14
DDX27	1.55156e-07	-0.140833	0.277	0.392	0.00289179
ENSGALG00000016808	4.67575e-10	-0.140804	0.218	0.335	8.71467e-06
METTL3	9.48793e-15	-0.140531	0.136	0.264	1.76836e-10
FADS2	6.18313e-09	-0.140411	0.171	0.269	0.000115241
ENSGALG00000029360	1.90815e-08	-0.140221	0.07	0.137	0.000355641
ZNHIT6	1.80163e-09	-0.140165	0.129	0.223	3.35787e-05
ARHGAP11A	1.11388e-16	-0.140122	0.047	0.135	2.07605e-12
MTDH	6.75949e-09	-0.140008	0.333	0.451	0.000125983
TNFAIP1	5.61117e-09	-0.139427	0.178	0.285	0.000104581
STX7	2.92773e-08	-0.139326	0.182	0.286	0.000545671
NBN	3.28382e-08	-0.138617	0.064	0.128	0.000612038
FAM32A	5.32644e-16	-0.138275	0.139	0.274	9.92742e-12
BNIP2	1.30802e-08	-0.138189	0.115	0.204	0.000243788
ENSGALG00000015652	2.97451e-08	-0.138099	0.116	0.2	0.00055439
ENSGALG00000014066	5.49365e-09	-0.137586	0.113	0.201	0.000102391
TRIM35	6.89238e-19	-0.137562	0.146	0.293	1.2846e-14
AP1AR	4.94443e-21	-0.137553	0.079	0.207	9.21543e-17
KIF18B	1.26638e-26	-0.1375	0.002	0.072	2.36027e-22
ALG12	3.55052e-12	-0.137345	0.156	0.273	6.61747e-08
ITFG2	2.92638e-07	-0.137097	0.051	0.105	0.0054542
ENSGALG00000037186	4.70538e-07	-0.136849	0.245	0.347	0.00876988
CBR4	5.17745e-09	-0.136157	0.057	0.121	9.64973e-05
ANAPC4	7.66542e-14	-0.136047	0.058	0.144	1.42868e-09
POGLUT1	3.26636e-10	-0.136017	0.087	0.17	6.08784e-06
SH3BP4	2.23172e-12	-0.13596	0.066	0.148	4.15948e-08
STXBP6	5.84212e-18	-0.135937	0.008	0.065	1.08885e-13
RAD54B	3.4168e-21	-0.135858	0.014	0.09	6.36823e-17
FUS	2.27774e-10	-0.135627	0.179	0.294	4.24525e-06
ATG4B	5.49483e-10	-0.13553	0.116	0.21	1.02413e-05
INTS13	1.99978e-08	-0.135504	0.169	0.269	0.00037272
ACAA2	4.12489e-08	-0.135368	0.3	0.404	0.000768797
CWC27	8.51987e-08	-0.135324	0.255	0.366	0.00158793
FIGNL1	8.02895e-18	-0.135243	0.026	0.103	1.49644e-13
BORA	2.30211e-32	-0.135219	0.004	0.092	4.29068e-28
ENSGALG00000004908	8.87215e-09	-0.135197	0.075	0.146	0.000165359
RCBTB1	2.69553e-22	-0.134654	0.132	0.29	5.02392e-18
ENSGALG00000052783	1.67849e-07	-0.13463	0.064	0.123	0.00312837
PTCHD1	9.21474e-08	-0.134592	0.164	0.261	0.00171744
CCND3	1.7256e-12	-0.134313	0.088	0.181	3.21618e-08
ENSGALG00000051456	5.65321e-35	-0.134264	0.016	0.131	1.05365e-30
TPRKB	2.03355e-09	-0.134108	0.233	0.351	3.79012e-05
SERTAD2	2.02801e-06	-0.133914	0.186	0.278	0.0377981
TSPAN4	2.002e-10	-0.133898	0.017	0.063	3.73132e-06
CARNMT1	1.06719e-07	-0.133883	0.196	0.295	0.00198902
F2RL2	5.63543e-33	-0.133789	0.005	0.097	1.05033e-28
KLHDC2	1.43361e-06	-0.133685	0.301	0.408	0.0267196
TPK1	2.35689e-10	-0.133527	0.091	0.177	4.39277e-06
SAMM50	3.48505e-10	-0.133236	0.315	0.451	6.49543e-06
FLAD1	1.10878e-29	-0.133183	0.024	0.136	2.06654e-25
LRP8	1.86836e-12	-0.133148	0.039	0.108	3.48225e-08
DUSP5	1.03809e-23	-0.133139	0.041	0.151	1.93479e-19
GNPTG	4.95394e-13	-0.132924	0.135	0.253	9.23315e-09
AEBP1	3.75162e-14	-0.132873	0.02	0.08	6.99226e-10
ETV6	2.27979e-07	-0.132738	0.182	0.279	0.00424907
ENSGALG00000003575	5.87655e-07	-0.132656	0.2	0.3	0.0109527
DEPDC1	5.70823e-31	-0.132409	0.001	0.081	1.0639e-26
PDCD2	1.46082e-11	-0.1324	0.226	0.356	2.72267e-07
ENSGALG00000002067	9.93205e-18	-0.132396	0.041	0.131	1.85114e-13
CDC25A	6.49401e-21	-0.132048	0.033	0.126	1.21035e-16
PAPSS2	3.11398e-23	-0.131915	0.017	0.102	5.80383e-19
CTBPL	7.64619e-07	-0.131462	0.329	0.435	0.014251
SRI	1.71693e-06	-0.131395	0.365	0.465	0.0320002
ARHGEF39	1.05317e-40	-0.131335	0.002	0.11	1.96291e-36
ENSGALG00000006382	4.05232e-12	-0.131274	0.018	0.069	7.55271e-08
SOX4	2.36516e-13	-0.130948	0.06	0.146	4.40819e-09
FAM241A	6.59068e-11	-0.130891	0.108	0.203	1.22837e-06
CENPJ	3.08736e-33	-0.130682	0.011	0.115	5.75422e-29
RPS10	2.60867e-06	-0.130633	0.872	0.89	0.0486203
HMBS	1.0191e-10	-0.130619	0.239	0.367	1.8994e-06
RAB15	8.41737e-12	-0.130612	0.161	0.279	1.56883e-07
RASSF2	1.04284e-17	-0.130599	0.085	0.203	1.94365e-13
CDCP1	1.18832e-32	-0.130436	0.001	0.084	2.21478e-28
ENSGALG00000012121	9.18722e-19	-0.130119	0.048	0.146	1.71231e-14
ZP2	4.53829e-33	-0.129826	0.002	0.09	8.45846e-29
SYNJ2BP	7.74535e-14	-0.129485	0.103	0.212	1.44358e-09
GEMIN5	2.76618e-08	-0.129473	0.183	0.284	0.000515561
RRBP1	3.07097e-10	-0.129403	0.175	0.291	5.72368e-06
CTGF	5.4882e-20	-0.129372	0.014	0.086	1.02289e-15
ORC1	2.69462e-33	-0.129189	0.004	0.095	5.02223e-29
COPS5	7.26632e-09	-0.12912	0.305	0.428	0.00013543
CLTCL1	1.51252e-11	-0.128933	0.169	0.288	2.81904e-07
TFB1M	6.03836e-07	-0.128645	0.043	0.09	0.0112543
MAD1L1	3.38033e-10	-0.128612	0.078	0.157	6.30026e-06
COTL1	2.9124e-10	-0.128603	0.213	0.331	5.42814e-06
FARSB	4.13447e-13	-0.128602	0.095	0.197	7.70582e-09
TRIAP1	2.26055e-15	-0.128488	0.254	0.405	4.21321e-11
DTL	2.50803e-28	-0.128323	0.025	0.133	4.67446e-24
CINP	7.39943e-14	-0.128307	0.087	0.189	1.37911e-09
COX18	7.46181e-13	-0.128298	0.058	0.141	1.39073e-08
PRRC1	1.07119e-11	-0.128195	0.137	0.247	1.99648e-07
MTPAP	1.47083e-06	-0.127899	0.229	0.328	0.0274134
EIF2A	6.384e-12	-0.127842	0.147	0.264	1.18985e-07
RAD54L2	3.6745e-13	-0.12779	0.084	0.18	6.84853e-09
RRP12	2.642e-11	-0.127735	0.109	0.208	4.92416e-07
DRG2	9.71539e-07	-0.127719	0.271	0.375	0.0181075
PSMA1	7.21594e-09	-0.127646	0.266	0.38	0.000134491
TMEM87A	9.78322e-07	-0.127627	0.242	0.348	0.018234
NCDN	7.95826e-07	-0.127624	0.085	0.148	0.0148326
TNFSF10	9.55309e-20	-0.127347	0.042	0.137	1.7805e-15
ENSGALG00000016760	4.84325e-10	-0.127256	0.284	0.408	9.02684e-06
ENSGALG00000050239	5.6993e-23	-0.126984	0.003	0.066	1.06224e-18
EME1	1.63445e-29	-0.126599	0.014	0.111	3.0463e-25
STN1	9.16166e-24	-0.126422	0.03	0.131	1.70755e-19
FBXO21	1.95283e-08	-0.126196	0.09	0.165	0.000363968
APPL1	1.10296e-07	-0.126059	0.126	0.209	0.00205569
EXO1	1.34051e-25	-0.126044	0.003	0.073	2.49844e-21
SEC31A	1.09685e-10	-0.126036	0.144	0.251	2.04431e-06
TIAM2	1.06169e-18	-0.12592	0.029	0.112	1.97877e-14
IFT74	2.20955e-08	-0.125897	0.224	0.34	0.000411816
HACD3	4.97718e-08	-0.125813	0.332	0.453	0.000927646
COQ9	7.47062e-07	-0.125651	0.311	0.418	0.0139237
OPA1	2.79687e-08	-0.125394	0.143	0.236	0.000521281
ANKRD1	1.78729e-11	-0.125372	0.004	0.038	3.33115e-07
STIP1	6.717e-10	-0.125288	0.045	0.107	1.25191e-05
C4	3.61416e-14	-0.12508	0.06	0.146	6.73608e-10
CRIM1	3.32119e-12	-0.12496	0.147	0.261	6.19003e-08
NUP93	6.80743e-27	-0.12485	0.08	0.23	1.26877e-22
RGS6	1.46082e-06	-0.124649	0.058	0.11	0.0272267
DNER	5.0497e-08	-0.12437	0.06	0.12	0.000941164
DHODH	2.15833e-24	-0.124278	0.036	0.143	4.02269e-20
TYW3	3.03118e-23	-0.124101	0.063	0.187	5.64952e-19
CRTAP	8.24041e-12	-0.123903	0.107	0.208	1.53585e-07
ELOVL1	5.87089e-13	-0.123813	0.073	0.163	1.09422e-08
RF00100.4	4.90135e-09	-0.123744	0.239	0.353	9.13513e-05
PPP2R2C	3.38145e-08	-0.12374	0.188	0.285	0.000630235
GLIPR1L	3.49426e-29	-0.123634	0	0.073	6.5126e-25
TRPV2	1.91683e-15	-0.123379	0.05	0.137	3.57259e-11
PSMG2	1.59465e-11	-0.123163	0.146	0.261	2.9721e-07
ENSGALG00000039733	5.20811e-13	-0.123147	0.05	0.126	9.70688e-09
KLHDC4	1.23484e-16	-0.123139	0.123	0.253	2.3015e-12
HAPLN3	2.47751e-09	-0.123024	0.008	0.042	4.61758e-05
RNGTT	5.24359e-09	-0.123019	0.131	0.224	9.773e-05
LEPROT	3.02871e-07	-0.122848	0.225	0.33	0.0056449
CDK5RAP3	9.12712e-09	-0.122762	0.111	0.195	0.000170111
ENSGALG00000005291	3.39466e-23	-0.12274	0.012	0.09	6.32697e-19
SLC31A1	6.6844e-07	-0.122706	0.187	0.28	0.0124584
UTP18	5.27294e-11	-0.122685	0.132	0.239	9.8277e-07
PMPCB	8.30135e-10	-0.122527	0.195	0.314	1.54721e-05
MRPL48	1.04514e-08	-0.122385	0.25	0.368	0.000194793
DIMT1	2.01712e-13	-0.122316	0.019	0.076	3.7595e-09
MTA2	2.45432e-07	-0.122242	0.048	0.1	0.00457437
ENSGALG00000045185	2.1398e-13	-0.122185	0.065	0.151	3.98817e-09
ENSGALG00000049992	2.00715e-07	-0.122102	0.039	0.087	0.00374092
NUBPL	3.88846e-15	-0.122069	0.13	0.259	7.2473e-11
MORN4	1.03725e-13	-0.122002	0.107	0.218	1.93322e-09
KPNA3	6.34203e-07	-0.12194	0.307	0.419	0.0118203
CAPN11	2.10475e-06	-0.121858	0.177	0.261	0.0392282
ENSGALG00000042782	1.75297e-08	-0.121531	0.086	0.159	0.000326719
PARD3B	2.53697e-06	-0.121082	0.295	0.386	0.047284
AFAP1	5.73691e-21	-0.121019	0.047	0.153	1.06925e-16
POLK	6.61344e-07	-0.120999	0.162	0.249	0.0123261
GOLT1B	1.23613e-06	-0.120958	0.256	0.365	0.023039
ERP44	3.65577e-10	-0.120816	0.25	0.372	6.81363e-06
SRP14	1.55823e-13	-0.120424	0.241	0.389	2.90423e-09
ENSGALG00000039688	1.22737e-18	-0.120167	0.008	0.069	2.28756e-14
PRKDC	4.49258e-12	-0.120033	0.066	0.148	8.37326e-08
CHST12	4.86258e-12	-0.119969	0.032	0.094	9.06287e-08
ABI1	3.64708e-17	-0.119854	0.036	0.121	6.79742e-13
CBX5	4.13286e-23	-0.119828	0.02	0.108	7.70282e-19
SLC25A25	9.86266e-10	-0.11966	0.155	0.259	1.8382e-05
COLGALT1	1.95412e-10	-0.119533	0.16	0.269	3.64208e-06
GCNT2	4.82637e-31	-0.119493	0.001	0.079	8.99539e-27
ZW10	7.83017e-09	-0.11942	0.038	0.091	0.000145939
PLIN4	6.69985e-08	-0.119386	0.183	0.283	0.00124872
HRASLS	5.59512e-10	-0.119313	0.245	0.366	1.04282e-05
COPS7B	2.97123e-20	-0.119282	0.067	0.184	5.53777e-16
PTPN9	3.20551e-15	-0.119185	0.075	0.177	5.97444e-11
PRIMPOL	8.61152e-25	-0.119149	0.008	0.085	1.60502e-20
ELMOD3	1.70435e-06	-0.118896	0.091	0.156	0.0317658
OSTM1	7.24242e-10	-0.118848	0.184	0.299	1.34984e-05
RCL1	4.30441e-13	-0.118659	0.118	0.233	8.02256e-09
TAF1B	2.35815e-15	-0.118481	0.107	0.223	4.39512e-11
TBL3	6.74091e-13	-0.11823	0.048	0.125	1.25637e-08
PFKFB3	9.88569e-17	-0.1182	0.058	0.157	1.8425e-12
ENSGALG00000041323	1.18236e-30	-0.118147	0.013	0.113	2.20368e-26
RABL3	3.43672e-08	-0.11792	0.098	0.177	0.000640536
ILK	3.2743e-12	-0.117894	0.196	0.322	6.10264e-08
RSL1D1	2.68959e-08	-0.117528	0.192	0.296	0.000501286
CDC23	3.20488e-17	-0.117475	0.116	0.246	5.97326e-13
TCTN2	2.47377e-09	-0.116974	0.111	0.2	4.61061e-05
EXOSC8	9.86443e-07	-0.11661	0.113	0.187	0.0183853
TBK1	2.03817e-06	-0.116602	0.2	0.297	0.0379874
MRPS9	3.79705e-16	-0.116577	0.172	0.313	7.07693e-12
ENSGALG00000048150	2.57567e-08	-0.116303	0.137	0.228	0.000480053
TFB2M	9.60604e-11	-0.116177	0.106	0.199	1.79037e-06
PRMT7	5.8927e-12	-0.11614	0.048	0.121	1.09828e-07
MICU1	2.56973e-10	-0.116078	0.155	0.267	4.78947e-06
VWA8	1.33043e-07	-0.115902	0.054	0.11	0.00247965
SAMHD1	1.11763e-20	-0.115777	0.14	0.295	2.08304e-16
SRM	1.91656e-14	-0.115636	0.063	0.153	3.57208e-10
HSDL1	1.45085e-09	-0.115543	0.183	0.3	2.70409e-05
AFMID	6.16399e-07	-0.115373	0.079	0.141	0.0114884
MRNIP	3.43905e-35	-0.115333	0.007	0.11	6.4097e-31
LRRCC1	7.01645e-13	-0.115287	0.056	0.138	1.30773e-08
ENSGALG00000002463	2.28366e-10	-0.115229	0.082	0.164	4.25628e-06
CMC2	8.50466e-13	-0.115017	0.159	0.281	1.5851e-08
RAD18	2.21399e-26	-0.114691	0.073	0.214	4.12643e-22
CDCA9	4.76262e-17	-0.114612	0.036	0.121	8.87657e-13
GOT2	1.41466e-09	-0.114441	0.048	0.11	2.63664e-05
ITGB3BP	2.14334e-27	-0.114289	0.007	0.088	3.99476e-23
CCDC61	8.98553e-13	-0.114186	0.122	0.234	1.67472e-08
MFSD11	5.1741e-09	-0.114164	0.089	0.168	9.64349e-05
UBAP2L	1.08035e-10	-0.114013	0.11	0.205	2.01355e-06
GALNS	7.54451e-16	-0.113881	0.061	0.158	1.40615e-11
FANCD2	1.70555e-06	-0.113595	0.19	0.285	0.031788
CRYZL1	6.38824e-17	-0.11347	0.081	0.194	1.19064e-12
DDX54	1.19516e-08	-0.11347	0.118	0.204	0.000222754
AQR	3.06562e-11	-0.113326	0.127	0.231	5.7137e-07
WRAP73	3.24808e-18	-0.113318	0.05	0.147	6.05376e-14
FNDC3B	6.98323e-19	-0.113199	0.038	0.129	1.30154e-14
FKBP2	2.34042e-12	-0.113169	0.157	0.277	4.36208e-08
EPN2	1.86095e-12	-0.112903	0.221	0.362	3.46843e-08
ENSGALG00000052796	9.79884e-08	-0.112885	0.033	0.079	0.00182631
ETFDH	4.3504e-07	-0.112798	0.114	0.19	0.00810827
PDCD11	6.00381e-07	-0.112683	0.076	0.138	0.0111899
PTER	2.21876e-08	-0.112682	0.094	0.17	0.000413532
TMEM70	1.69622e-18	-0.112631	0.116	0.254	3.16141e-14
CPLANE1	8.32154e-08	-0.112414	0.132	0.216	0.00155097
MMS22L	1.22457e-17	-0.112365	0.004	0.054	2.28236e-13
ENSGALG00000009272	2.28409e-06	-0.112296	0.016	0.045	0.0425708
RXYLT1	6.83169e-13	-0.112174	0.226	0.365	1.27329e-08
ZDHHC9	9.31739e-08	-0.112046	0.116	0.197	0.00173658
DDTNFR23	8.35386e-21	-0.111927	0.01	0.079	1.55699e-16
OXNAD1	2.98284e-15	-0.111801	0.069	0.168	5.55941e-11
SLC20A2	1.23897e-10	-0.11177	0.215	0.336	2.30918e-06
MBD4	3.74762e-10	-0.11175	0.129	0.229	6.98481e-06
DNAJC19	1.16502e-07	-0.111673	0.307	0.412	0.00217136
2023-03-05	2.08185e-10	-0.111615	0.286	0.413	3.88015e-06
MRE11	8.05847e-14	-0.111478	0.154	0.279	1.50194e-09
PTPDC1	2.19118e-17	-0.111468	0.03	0.11	4.08392e-13
PPA2	3.94096e-09	-0.111319	0.235	0.358	7.34516e-05
RGS14	6.6203e-10	-0.111208	0.054	0.121	1.23389e-05
ENSGALG00000030153	2.06548e-09	-0.111148	0.205	0.318	3.84964e-05
NDUFAF8	2.03201e-07	-0.111108	0.363	0.467	0.00378725
ENSGALG00000004110	4.06271e-21	-0.111015	0.047	0.152	7.57207e-17
MTREX	7.99356e-07	-0.110941	0.266	0.37	0.0148984
SLC25A12	3.70919e-07	-0.110929	0.115	0.192	0.00691318
MEOX1	1.37841e-32	-0.110908	0.001	0.085	2.56907e-28
ENSGALG00000038311	6.45398e-14	-0.11088	0.035	0.105	1.20289e-09
RAD51D	5.27312e-12	-0.110842	0.092	0.187	9.82805e-08
FAM207A	2.5404e-06	-0.110754	0.212	0.31	0.0473481
ENSGALG00000012085	4.96422e-17	-0.110732	0.011	0.071	9.25231e-13
SUV39H1	8.76459e-29	-0.110656	0.011	0.102	1.63354e-24
LAMC1	4.71615e-12	-0.110624	0.089	0.182	8.78995e-08
TP53BP1	5.11674e-10	-0.110289	0.095	0.18	9.53658e-06
C19orf24	8.67084e-10	-0.110208	0.143	0.245	1.61607e-05
ZNF367	5.71216e-22	-0.110064	0.017	0.098	1.06463e-17
ZEB1	6.61428e-07	-0.109892	0.286	0.388	0.0123277
ENSGALG00000037692	1.61187e-12	-0.109578	0.053	0.131	3.00421e-08
WNT5A	3.53047e-26	-0.109442	0.064	0.2	6.5801e-22
COPB1	7.30207e-07	-0.109397	0.12	0.196	0.0136096
C5H14ORF169	1.70809e-14	-0.109147	0.063	0.156	3.18353e-10
CS	2.81937e-11	-0.108914	0.057	0.133	5.25474e-07
MTNR1B	2.57107e-23	-0.108895	0.004	0.069	4.79196e-19
LTBP1	1.14353e-09	-0.108609	0.011	0.048	2.13132e-05
ETAA1	9.43347e-14	-0.108593	0.062	0.151	1.75821e-09
SMIM18	2.49417e-12	-0.108037	0.062	0.144	4.64864e-08
BRIP1	3.85519e-15	-0.107974	0.039	0.117	7.1853e-11
TRMU	1.72675e-06	-0.107845	0.103	0.172	0.0321832
FANCI	4.87068e-29	-0.107718	0.005	0.089	9.07798e-25
RBBP8	6.68493e-11	-0.10766	0.053	0.123	1.24594e-06
SAMD4A	3.79311e-09	-0.107231	0.041	0.098	7.0696e-05
DEPDC7	3.4677e-35	-0.107117	0.011	0.121	6.4631e-31
ENSGALG00000042375	2.76795e-33	-0.106908	0.004	0.096	5.15891e-29
CDK10	3.60548e-15	-0.106807	0.088	0.195	6.71989e-11
ENSGALG00000053332	1.91005e-08	-0.106785	0.023	0.065	0.000355996
TRIM9	2.03151e-11	-0.106756	0.117	0.221	3.78633e-07
C8H1orf27	3.85704e-14	-0.106528	0.094	0.199	7.18874e-10
BICC1	1.27602e-20	-0.105995	0.057	0.168	2.37825e-16
TDP1	1.85852e-19	-0.105931	0.071	0.187	3.46391e-15
CFAP99	2.59182e-26	-0.105865	0.01	0.094	4.83064e-22
TICRR	2.32781e-19	-0.105184	0.04	0.134	4.33856e-15
KLF10	5.06396e-11	-0.104925	0.069	0.15	9.4382e-07
OGFOD1	1.34419e-12	-0.104924	0.1	0.203	2.5053e-08
LYPLA2	5.00598e-09	-0.104778	0.08	0.155	9.33015e-05
NR2C2AP	1.15371e-06	-0.104722	0.14	0.223	0.0215029
UBQLN4	1.3831e-06	-0.104383	0.292	0.392	0.0257783
CRYGS	2.04659e-11	-0.104288	0.001	0.028	3.81444e-07
NELFB	2.01111e-13	-0.104215	0.151	0.28	3.7483e-09
HPDL	6.95033e-07	-0.104154	0.03	0.07	0.012954
JPT2	6.93533e-08	-0.104109	0.177	0.279	0.00129261
PPAT	1.02002e-32	-0.104096	0.037	0.171	1.90111e-28
ENSGALG00000045611	4.05974e-13	-0.104081	0.103	0.208	7.56655e-09
CDC25B	6.87946e-07	-0.103964	0.186	0.28	0.0128219
NIPA1	8.48848e-15	-0.103905	0.19	0.336	1.58208e-10
CCNYL1	9.24795e-15	-0.103893	0.147	0.274	1.72363e-10
ENSGALG00000037052	1.41783e-09	-0.103661	0.058	0.126	2.64254e-05
TMEM200A	7.5319e-19	-0.103555	0.008	0.068	1.4038e-14
CCDC58	1.08433e-08	-0.103206	0.142	0.238	0.000202097
PCSK1	2.4945e-23	-0.103139	0.002	0.065	4.64925e-19
ANKRD44	7.21216e-09	-0.103087	0.178	0.287	0.00013442
DAP3	8.19449e-10	-0.10308	0.229	0.358	1.52729e-05
ENSGALG00000045584	3.03881e-20	-0.103005	0.06	0.172	5.66374e-16
ENSGALG00000001951	2.48939e-24	-0.102884	0.01	0.089	4.63973e-20
SLC30A4	6.2813e-10	-0.10284	0.226	0.35	1.17071e-05
ENSGALG00000040041	1.58309e-06	-0.102814	0.149	0.233	0.0295056
ENSGALG00000054330	2.119e-10	-0.102768	0.029	0.083	3.9494e-06
SPR	1.37722e-14	-0.102593	0.042	0.121	2.56686e-10
TMA16	1.92849e-07	-0.102489	0.156	0.249	0.00359431
ENSGALG00000049911	4.60577e-15	-0.102452	0.07	0.169	8.58423e-11
PDGFRA	2.16013e-16	-0.10221	0.002	0.047	4.02605e-12
MALSU1	1.12524e-07	-0.102	0.184	0.281	0.00209721
MRPS14	2.71815e-10	-0.101747	0.242	0.367	5.06608e-06
CETN2	1.51268e-11	-0.101728	0.119	0.227	2.81932e-07
SPATA17	1.1847e-21	-0.101711	0.028	0.12	2.20804e-17
MAP3K3	2.23593e-07	-0.101709	0.124	0.203	0.00416732
NANS	1.89639e-17	-0.101605	0.11	0.238	3.53449e-13
ENSGALG00000034631	1.14302e-29	-0.1016	0.001	0.078	2.13036e-25
RHOT1	3.86659e-09	-0.101354	0.104	0.188	7.20655e-05
EXOSC3	6.70499e-10	-0.101211	0.123	0.219	1.24968e-05
RNF150	2.18177e-15	-0.101209	0.079	0.183	4.06638e-11
FAM206A	9.26708e-08	-0.101083	0.193	0.295	0.0017272
UGP2	1.19108e-10	-0.100725	0.156	0.269	2.21993e-06
EDA2R	2.02195e-18	-0.100089	0.001	0.047	3.7685e-14
TBCCD1	1.78862e-10	-0.100076	0.041	0.103	3.33364e-06
TMEM33	3.40894e-11	-0.100056	0.166	0.284	6.35358e-07
XPR1	4.88252e-18	-0.100033	0.064	0.172	9.10004e-14
CYTB	1.42775e-11	0.101698	0.913	0.908	2.66104e-07
SYT10	3.33779e-09	0.101858	0.053	0.012	6.22098e-05
ENSGALG00000052895	1.23198e-08	0.102444	0.067	0.022	0.000229616
D2HGDH	8.57482e-09	0.103063	0.127	0.065	0.000159817
SPERT	2.30043e-15	0.103567	0.075	0.011	4.28754e-11
AOX2	3.06829e-16	0.105646	0.092	0.018	5.71868e-12
ENSGALG00000049127	7.48659e-10	0.105699	0.099	0.039	1.39535e-05
ENSGALG00000012644	1.85399e-12	0.106648	0.041	0	3.45547e-08
SLC38A3	1.54173e-08	0.106805	0.089	0.037	0.000287348
HEPACAM	1.08701e-07	0.107118	0.122	0.066	0.00202598
EEF2	3.68583e-10	0.107715	0.807	0.778	6.86964e-06
RPS13	9.83153e-07	0.10911	0.906	0.905	0.018324
ENSGALG00000021171	2.11642e-11	0.109412	0.047	0.004	3.94459e-07
CFC1	6.06824e-09	0.11048	0.036	0.003	0.0001131
ENSGALG00000052026	9.32719e-10	0.112648	0.039	0.003	1.7384e-05
KCNN1	4.16475e-07	0.113088	0.101	0.052	0.00776226
RYR2	1.50604e-06	0.113225	0.112	0.06	0.0280696
FER1L6	2.23742e-09	0.114193	0.061	0.016	4.17011e-05
ENSGALG00000045550	2.30542e-09	0.114409	0.072	0.023	4.29685e-05
ENSGALG00000033461	7.14029e-14	0.116778	0.064	0.008	1.33081e-09
GCGR	9.46035e-11	0.116889	0.044	0.004	1.76322e-06
CISH	3.00764e-07	0.11698	0.073	0.03	0.00560564
LYG2	7.41732e-14	0.11709	0.074	0.013	1.38244e-09
PRSS56	1.29183e-14	0.117715	0.048	0	2.40771e-10
KIF5C	3.72572e-08	0.118482	0.268	0.387	0.000694399
LYPD6B	1.04299e-12	0.119335	0.068	0.013	1.94392e-08
MATN3	1.18625e-09	0.120358	0.069	0.02	2.21094e-05
AGMO	2.53712e-11	0.120363	0.041	0.002	4.72868e-07
IFIT5	2.08739e-09	0.121336	0.097	0.038	3.89047e-05
TESC	8.92845e-15	0.121412	0.088	0.019	1.66408e-10
BMP2K	2.33592e-06	0.122879	0.114	0.066	0.0435368
ENSGALG00000049873	2.9248e-08	0.123296	0.088	0.037	0.000545124
NKAIN3	3.64759e-09	0.124996	0.051	0.011	6.79837e-05
ENSGALG00000055108	1.27668e-06	0.1251	0.461	0.413	0.0237948
ENSGALG00000033767	6.19259e-12	0.125592	0.06	0.01	1.15418e-07
ENSGALG00000029565	6.63039e-08	0.126187	0.147	0.085	0.00123577
COL9A3	2.51227e-13	0.127212	0.075	0.015	4.68238e-09
IRX5	3.98633e-08	0.127736	0.081	0.033	0.000742971
ENSGALG00000009877	3.55193e-08	0.127875	0.043	0.008	0.000662009
CYP2D6	1.86853e-11	0.131801	0.067	0.015	3.48257e-07
ENSGALG00000001244	3.48757e-16	0.132623	0.06	0.003	6.50014e-12
OTOS	1.96592e-06	0.133489	0.199	0.144	0.0366408
CUX2	6.34935e-10	0.133748	0.069	0.019	1.18339e-05
ENSGALG00000031058	7.31517e-12	0.135219	0.126	0.054	1.3634e-07
PON2	6.89251e-08	0.135954	0.197	0.133	0.00128463
CYP2J23	1.77695e-10	0.136873	0.092	0.033	3.31187e-06
ENSGALG00000051795	5.76026e-19	0.137336	0.081	0.008	1.0736e-14
DDIT4	1.34227e-14	0.137871	0.109	0.033	2.50171e-10
CSNK1E	3.03273e-07	0.13789	0.306	0.246	0.00565241
PLCXD3	2.13218e-11	0.138236	0.118	0.048	3.97396e-07
CPEB4	1.37149e-08	0.13851	0.122	0.061	0.000255618
NTS	1.69459e-08	0.138936	0.064	0.02	0.000315838
UBC	1.00508e-06	0.139597	0.856	0.829	0.0187328
CHST2	1.80101e-12	0.14402	0.124	0.049	3.35671e-08
MYOM3	1.30538e-11	0.144422	0.082	0.023	2.43296e-07
CRNN	1.86332e-15	0.144745	0.065	0.006	3.47286e-11
FAM107A	1.98859e-07	0.1451	0.091	0.043	0.00370634
LRRC3B	2.10336e-13	0.146715	0.098	0.028	3.92024e-09
DLC1	2.83732e-08	0.147555	0.106	0.051	0.00052882
SYT6	1.27371e-18	0.148511	0.106	0.021	2.37394e-14
NBEAL2	1.42333e-12	0.149507	0.144	0.064	2.6528e-08
NR4A2	2.27274e-08	0.152155	0.044	0.008	0.000423593
ENSGALG00000016508	6.51114e-09	0.153594	0.131	0.068	0.000121355
NR3C1	4.11509e-11	0.153733	0.126	0.055	7.6697e-07
VIP	1.09136e-06	0.154744	0.051	0.016	0.0203408
KCNA2	7.44996e-07	0.155815	0.069	0.028	0.0138852
PKP2	4.75561e-08	0.156696	0.143	0.083	0.00088635
SLC26A4	3.06079e-22	0.156832	0.089	0.006	5.70471e-18
RAB18	2.71223e-07	0.157208	0.536	0.493	0.00505505
ENSGALG00000049734	9.64173e-17	0.157539	0.092	0.018	1.79703e-12
GRIP1	3.61017e-12	0.158515	0.166	0.083	6.72863e-08
ENSGALG00000043088	3.60009e-12	0.159112	0.106	0.038	6.70985e-08
FAM173A	3.07077e-07	0.159157	0.295	0.236	0.00572329
NRBP2	6.50594e-08	0.161817	0.121	0.064	0.00121258
FOXO3	3.51819e-07	0.16448	0.121	0.068	0.0065572
EEF1D	1.28455e-07	0.165708	0.768	0.75	0.00239414
RDH10	1.90844e-21	0.165784	0.211	0.084	3.55696e-17
ENSGALG00000051188	1.28441e-12	0.166522	0.132	0.055	2.39388e-08
ENSGALG00000048514	6.54279e-12	0.168492	0.1	0.034	1.21944e-07
ENSGALG00000044235	1.82342e-13	0.168581	0.119	0.044	3.39849e-09
ENSGALG00000049751	2.35542e-13	0.169266	0.236	0.137	4.39003e-09
ENSGALG00000002099	8.5682e-08	0.169285	0.181	0.116	0.00159694
CFD	4.70349e-10	0.169612	0.04	0.003	8.76636e-06
SLC16A2	4.86338e-11	0.169985	0.156	0.079	9.06436e-07
MAGI1	1.88641e-10	0.170331	0.217	0.136	3.51589e-06
PRICKLE2	6.83031e-16	0.170675	0.115	0.033	1.27303e-11
ENSGALG00000042538	5.14796e-07	0.17166	0.129	0.076	0.00959476
COL6A3	2.31929e-11	0.171913	0.072	0.018	4.3227e-07
KHDRBS2	6.55182e-10	0.172482	0.1	0.04	1.22113e-05
COL14A1	2.99549e-09	0.17266	0.075	0.025	5.583e-05
ENSGALG00000013722	1.2593e-08	0.172903	0.163	0.097	0.000234707
ESYT3	6.9812e-13	0.17325	0.091	0.026	1.30116e-08
ENSGALG00000054326	6.49721e-11	0.174107	0.097	0.036	1.21095e-06
FNDC1	3.30045e-23	0.174168	0.092	0.006	6.15137e-19
PLAU	7.41296e-07	0.174635	0.086	0.041	0.0138163
ENSGALG00000019276	8.80607e-16	0.175256	0.076	0.011	1.64127e-11
RNF145	1.20733e-08	0.175909	0.153	0.088	0.000225022
GABRG1	2.67528e-08	0.176232	0.037	0.005	0.000498619
PDE1C	1.88399e-08	0.176571	0.151	0.083	0.000351137
ENSGALG00000044083	2.28682e-17	0.17666	0.088	0.014	4.26217e-13
USP43	5.18336e-14	0.176724	0.089	0.022	9.66074e-10
SLC6A15	3.24822e-13	0.177099	0.121	0.045	6.05403e-09
BTBD7	1.23577e-06	0.177539	0.226	0.167	0.0230323
ENSGALG00000049860	4.38354e-23	0.178859	0.107	0.013	8.17005e-19
AGTRAP	1.23174e-10	0.178876	0.22	0.137	2.29572e-06
DAB2IP	7.00289e-08	0.180531	0.358	0.295	0.0013052
ENSGALG00000047058	3.4145e-08	0.180715	0.142	0.079	0.000636395
PDE3A	9.11447e-08	0.181594	0.104	0.052	0.00169875
ENSGALG00000050294	8.67407e-10	0.181607	0.143	0.074	1.61667e-05
ZFYVE1	3.39252e-14	0.181939	0.214	0.116	6.32298e-10
ENSGALG00000026836	2.45794e-14	0.182306	0.115	0.038	4.5811e-10
ABHD8	3.02382e-07	0.183583	0.258	0.192	0.0056358
REEP2	9.88876e-09	0.184496	0.242	0.171	0.000184307
SNTN	2.21936e-16	0.185434	0.115	0.031	4.13644e-12
ENSGALG00000054690	2.83003e-21	0.186339	0.125	0.028	5.2746e-17
RPLP0	1.68973e-07	0.186776	0.767	0.72	0.00314931
HMGCR	1.76613e-06	0.18719	0.524	0.491	0.0329171
BRINP1	1.03358e-09	0.187378	0.195	0.115	1.92639e-05
MAGI2	1.49084e-08	0.187888	0.147	0.081	0.000277863
CDC42BPA	6.60462e-07	0.187998	0.489	0.438	0.0123097
C11orf52	1.88416e-09	0.188644	0.162	0.093	3.5117e-05
ENSGALG00000046731	6.55137e-08	0.190089	0.089	0.039	0.00122104
TMEM240	1.46545e-07	0.190275	0.089	0.04	0.0027313
ITM2C	5.34935e-07	0.193233	0.329	0.274	0.00997012
PLEKHA2	5.82403e-11	0.193645	0.162	0.085	1.08548e-06
C15orf61	3.77973e-07	0.193684	0.387	0.331	0.00704466
RUSC2	3.47166e-09	0.194073	0.13	0.065	6.47048e-05
TSPAN15	4.38038e-13	0.194433	0.13	0.053	8.16416e-09
H2A-VII.5	4.85626e-11	0.194726	0.233	0.148	9.05111e-07
ABCB11	6.00332e-11	0.195598	0.15	0.075	1.1189e-06
EPB41L1	6.42443e-07	0.196281	0.217	0.157	0.0119739
ATP6V1G1	3.61512e-07	0.196502	0.724	0.669	0.00673785
SERPINI1	7.08212e-07	0.19678	0.186	0.285	0.0131996
EIF3H	1.06732e-07	0.197454	0.635	0.58	0.00198927
ENSGALG00000026152	4.62946e-12	0.199793	0.134	0.059	8.62839e-08
YPEL2	3.66456e-07	0.201188	0.306	0.234	0.00683001
SCN8A	3.73664e-07	0.201294	0.143	0.085	0.00696435
PKM	8.49596e-22	0.201555	0.963	0.945	1.58348e-17
ENSGALG00000035369	1.92965e-06	0.202165	0.255	0.203	0.0359647
ENSGALG00000037946	1.35359e-06	0.203124	0.166	0.113	0.0252282
KIAA0100	4.00433e-08	0.203386	0.539	0.479	0.000746327
NCAM2	1.35167e-06	0.204029	0.341	0.288	0.0251924
FRMPD4	6.46899e-09	0.204211	0.165	0.097	0.000120569
CRISPLD2	7.54645e-07	0.20568	0.072	0.03	0.0140651
NFIC	1.43178e-06	0.205717	0.44	0.396	0.0266855
INAFM2	3.10679e-07	0.205948	0.191	0.134	0.00579044
RNF13	1.75306e-06	0.206261	0.669	0.625	0.0326736
ENSGALG00000006565	9.08518e-21	0.20661	0.137	0.036	1.6933e-16
SEMA3D	2.34161e-11	0.206651	0.186	0.104	4.3643e-07
BORCS6	2.16127e-11	0.207798	0.21	0.128	4.02817e-07
[truncated: 795 more rows]

## Sheet: resting MG vs 12hr MG
Column1	p_val	avg_log2FC	pct.1	pct.2	p_val_adj
PMP2	0	-3.64914	0.292	0.848	0
TGFB2	1.02752e-288	-3.30304	0.07	0.7	1.9151e-284			cluster1.markers <- FindMarkers(early_MG, ident.1 = "resting MG", ident.2 = c("NM12hr MG"), min.pct = 0.01, logfc.threshold = 0.1)
LGALS1	9.50054e-177	-2.33648	0.005	0.416	1.77071e-172
ENSGALG00000016442	2.64911e-197	-2.14404	0.001	0.444	4.93742e-193
S100A6	2.13584e-173	-2.13263	0.467	0.828	3.98079e-169
S100A10	4.45375e-160	-2.05999	0.492	0.748	8.3009e-156
CD99	8.61537e-212	-2.03364	0.092	0.61	1.60573e-207
SMC2	2.55204e-170	-1.95028	0.005	0.403	4.7565e-166
TMEM158	8.66745e-209	-1.94078	0.026	0.525	1.61544e-204
ENSGALG00000011687	1.62468e-175	-1.9364	0.037	0.486	3.02808e-171
TOP2A	2.20693e-151	-1.81928	0.035	0.425	4.11328e-147
PCNA	1.029e-104	-1.7189	0.285	0.597	1.91784e-100
ENSGALG00000046481	1.27777e-213	-1.70109	0.016	0.507	2.38151e-209
FABP5	4.29956e-114	-1.69357	0.559	0.75	8.01352e-110
TUBB6	2.20055e-221	-1.64343	0.035	0.561	4.10138e-217
RSU1	6.73169e-120	-1.63695	0.286	0.612	1.25465e-115
C1D	8.35923e-130	-1.58625	0.182	0.556	1.55799e-125
ENSGALG00000013239	5.77649e-85	-1.56317	0.318	0.567	1.07662e-80
C6orf58	8.7025e-169	-1.55902	0.034	0.459	1.62197e-164
ENSGALG00000000059	3.19703e-106	-1.54879	0.294	0.615	5.95862e-102
TUBA1B	9.62102e-150	-1.54375	0.847	0.887	1.79317e-145
LTBP2	1.33319e-201	-1.54304	0.02	0.492	2.48481e-197
ENSGALG00000035873	3.34072e-161	-1.51579	0.064	0.493	6.22643e-157
PPP1R9B	2.90418e-102	-1.47388	0.481	0.685	5.41282e-98
SYT12	2.1565e-161	-1.46366	0.072	0.502	4.01928e-157
FLNB	3.08836e-103	-1.43378	0.283	0.604	5.75609e-99
MANF	1.11798e-106	-1.41121	0.558	0.718	2.0837e-102
TMSB4X	8.2776e-149	-1.40482	0.79	0.892	1.54278e-144
CDK1	1.44085e-133	-1.39807	0.008	0.335	2.68545e-129
ENSGALG00000045362	2.3941e-92	-1.3797	0.246	0.541	4.46213e-88
CENPF	5.97173e-73	-1.36509	0.003	0.189	1.11301e-68
TMSB15B	1.9656e-92	-1.3364	0.344	0.65	3.66348e-88
RPL22L1	4.45388e-94	-1.32942	0.554	0.724	8.30113e-90
DGUOK	8.55436e-156	-1.32011	0.003	0.369	1.59436e-151
F2RL1	3.04829e-198	-1.31472	0.029	0.504	5.6814e-194
HBEGF	2.82475e-141	-1.31354	0.105	0.532	5.26477e-137
UBE2C	1.02307e-105	-1.29421	0.005	0.27	1.9068e-101
ENSGALG00000006944	3.84203e-75	-1.28422	0.01	0.212	7.16078e-71
ENSGALG00000053871	1.99385e-117	-1.27445	0.13	0.492	3.71613e-113
ANXA1	2.07474e-147	-1.26352	0.002	0.351	3.86689e-143
TXN	6.56166e-139	-1.25886	0.791	0.896	1.22296e-134
AKR7L	1.67066e-72	-1.25384	0.503	0.649	3.11377e-68
DBNDD2	6.75238e-88	-1.2528	0.305	0.582	1.25851e-83
HPGDS	2.62513e-71	-1.25022	0.015	0.218	4.89271e-67
SERPINE2	7.1081e-100	-1.24659	0.251	0.569	1.32481e-95
CKAP2	1.30491e-106	-1.23899	0.006	0.273	2.4321e-102
ENSGALG00000025773	7.78342e-118	-1.22448	0.17	0.546	1.45067e-113
DPYSL3	1.39102e-150	-1.18918	0.084	0.501	2.59259e-146
DYL1	8.80995e-79	-1.18338	0.489	0.676	1.642e-74
SFXN1	2.5393e-92	-1.17708	0.324	0.607	4.73275e-88
PHLDA2	1.06926e-78	-1.17224	0.293	0.615	1.99289e-74
BMP4	1.52136e-115	-1.17209	0.016	0.317	2.83552e-111
TMEM26	2.59311e-111	-1.16716	0.123	0.481	4.83304e-107
TPX2	3.95487e-114	-1.16577	0.017	0.317	7.37108e-110
AKR1B10L2	3.15713e-54	-1.16168	0.381	0.59	5.88426e-50
NUSAP1	1.29125e-101	-1.16062	0.006	0.262	2.40663e-97
LDHB	4.68992e-120	-1.15138	0.877	0.928	8.74107e-116
KIF4A	2.03191e-121	-1.15051	0.019	0.335	3.78707e-117
DHRS7	1.3284e-85	-1.13564	0.312	0.608	2.47587e-81
HSD17B12	8.77177e-78	-1.12714	0.567	0.7	1.63488e-73
SDC1	1.27601e-70	-1.12529	0.313	0.589	2.37824e-66
NME2	2.4247e-109	-1.12518	0.696	0.8	4.51915e-105
CHGB	3.67903e-66	-1.12494	0.146	0.431	6.85697e-62
UHRF1	8.01233e-139	-1.11527	0.024	0.381	1.49334e-134
DUT	1.03162e-72	-1.09702	0.236	0.505	1.92274e-68
HSPD1	2.61623e-83	-1.08916	0.615	0.733	4.87612e-79
C14H16orf45	1.37443e-102	-1.08589	0.708	0.808	2.56166e-98
NUF2	2.1997e-109	-1.07711	0.045	0.363	4.09981e-105
ASPM	3.67611e-64	-1.06796	0.025	0.221	6.85154e-60
ADAMTS3	2.18429e-104	-1.05986	0.047	0.363	4.07108e-100
CENPW	1.54654e-103	-1.05587	0.035	0.331	2.88244e-99
ADCYAP1	1.86271e-113	-1.04807	0.075	0.428	3.47171e-109
ENSGALG00000025996	5.41018e-107	-1.02787	0.007	0.279	1.00835e-102
Nnf1	4.76774e-54	-1.02375	0.438	0.605	8.88612e-50
CENPK	2.25376e-118	-1.01723	0.074	0.424	4.20056e-114
ABHD17C	8.6657e-48	-1.009	0.276	0.499	1.61511e-43
ENSGALG00000002197	7.27156e-75	-1.00732	0.653	0.762	1.35527e-70
YWHAE	5.2978e-79	-1.00624	0.638	0.741	9.87405e-75
SPC25	3.57064e-56	-1.00039	0.187	0.436	6.65497e-52
CROT	3.99263e-44	-0.996797	0.439	0.606	7.44146e-40
CNN3	2.01223e-72	-0.993343	0.309	0.562	3.75039e-68
S100A4	3.04671e-94	-0.986058	0.023	0.293	5.67845e-90
PFDN1	2.20651e-68	-0.985903	0.572	0.704	4.1125e-64
CENPS	4.00055e-114	-0.978955	0.078	0.419	7.45623e-110
C1QBP	3.9522e-62	-0.977624	0.541	0.683	7.36611e-58
ARPC1A	1.61541e-74	-0.967527	0.26	0.535	3.0108e-70
ANXA2	8.75614e-42	-0.95446	0.412	0.589	1.63197e-37
TK1	1.28272e-141	-0.953578	0.004	0.341	2.39074e-137
ATP5MC3	1.89635e-76	-0.949216	0.649	0.756	3.53441e-72
FXYD6	8.82682e-88	-0.942632	0.093	0.408	1.64514e-83
ARPC1B	4.3422e-168	-0.938305	0.007	0.404	8.09298e-164
ID3	6.81402e-108	-0.934292	0.087	0.438	1.27e-103
GAP43	1.60579e-66	-0.933434	0.043	0.267	2.99287e-62
RPA4	2.14606e-76	-0.932061	0.235	0.522	3.99983e-72
DNAJC9	3.97213e-62	-0.92736	0.223	0.478	7.40325e-58
FKBP1A	6.0564e-59	-0.915697	0.578	0.679	1.12879e-54
CENPH	6.38307e-120	-0.914845	0.017	0.328	1.18968e-115
KPNA2	2.16162e-59	-0.909651	0.016	0.19	4.02882e-55
HSPE1	4.39759e-67	-0.908375	0.632	0.718	8.19623e-63
ENSGALG00000054420	6.88629e-61	-0.900553	0.363	0.586	1.28347e-56
HMGB1	2.64812e-47	-0.886967	0.733	0.76	4.93557e-43
ENSGALG00000038652	4.07681e-39	-0.885867	0.528	0.617	7.59836e-35
CENPE	4.74421e-88	-0.863389	0.001	0.219	8.84226e-84
KNSTRN	9.09034e-93	-0.851504	0.029	0.295	1.69426e-88
COL4A1	4.92728e-132	-0.848637	0.02	0.362	9.18346e-128
SNRPE	2.26063e-47	-0.847205	0.585	0.675	4.21336e-43
CDCA3	3.17473e-85	-0.83867	0.004	0.219	5.91706e-81
POLR2L	1.23344e-53	-0.838423	0.582	0.678	2.29889e-49
EPS8	6.30824e-111	-0.83825	0.063	0.407	1.17573e-106
LMNB2	4.15353e-62	-0.827146	0.204	0.471	7.74134e-58
ENSGALG00000034218	1.05169e-64	-0.815427	0.238	0.513	1.96013e-60
SAT1	6.61917e-42	-0.81468	0.501	0.653	1.23368e-37
BIRC5	3.93546e-102	-0.810363	0.017	0.291	7.33491e-98
SMARCA5	5.65804e-70	-0.809389	0.252	0.536	1.05455e-65
CYCS	1.77686e-59	-0.804315	0.39	0.608	3.31171e-55
MOXD1	9.0999e-79	-0.803429	0.003	0.203	1.69604e-74
MAD2L1	2.15663e-111	-0.79687	0.041	0.361	4.01952e-107
HIST1H103	3.02608e-10	-0.792334	0.238	0.33	5.64001e-06
H2AFV	3.28212e-24	-0.792149	0.579	0.633	6.11721e-20
NAP1L1	1.71122e-56	-0.785483	0.69	0.752	3.18937e-52
HMGN4	2.00937e-28	-0.780155	0.589	0.643	3.74506e-24
EIF2S2	2.19673e-40	-0.779104	0.492	0.63	4.09427e-36
RPS2	3.59019e-92	-0.774926	0.83	0.88	6.69139e-88
MSX1	3.26624e-92	-0.771378	0.001	0.227	6.08761e-88
ARVCF	1.90221e-32	-0.769675	0.545	0.643	3.54533e-28
ID1	1.86726e-99	-0.765809	0.036	0.331	3.48019e-95
PPFIBP1	2.8697e-39	-0.765238	0.392	0.577	5.34854e-35
RASSF1	1.2732e-63	-0.764243	0.183	0.46	2.37298e-59
PBK	9.1614e-90	-0.761138	0.008	0.24	1.7075e-85
RPS28	6.1865e-120	-0.760434	0.839	0.905	1.15304e-115
TUBB2B	4.60714e-48	-0.759308	0.694	0.744	8.58678e-44
MT3	1.72573e-63	-0.75323	0.266	0.56	3.21641e-59
ENSGALG00000011511	1.75059e-73	-0.750199	0.954	0.954	3.26276e-69
CCT8	3.42129e-42	-0.75018	0.445	0.619	6.3766e-38
WNT4	5.35443e-40	-0.749385	0.001	0.102	9.97959e-36
SOX21	2.69537e-59	-0.748789	0.166	0.434	5.02364e-55
SNRPD1	2.83664e-35	-0.747922	0.5	0.617	5.28693e-31
CCNB2	4.00605e-76	-0.747682	0.024	0.249	7.46647e-72
TTC27	1.40256e-65	-0.747522	0.183	0.473	2.61409e-61
MARCKS	1.65119e-38	-0.743328	0.449	0.611	3.07749e-34
TGFB1	5.2228e-82	-0.743078	0.055	0.321	9.73425e-78
NASP	3.90056e-63	-0.740915	0.185	0.449	7.26986e-59
RANBP1	5.85104e-39	-0.738337	0.339	0.527	1.09052e-34
YWHAH	1.01517e-58	-0.737099	0.285	0.566	1.89207e-54
TPM4	6.9106e-113	-0.736472	0.035	0.353	1.288e-108
RRM1	8.61695e-85	-0.735163	0.109	0.408	1.60603e-80
ACTB	5.00939e-69	-0.733145	0.851	0.922	9.3365e-65
ATP1B3	1.00711e-35	-0.728804	0.539	0.64	1.87706e-31
SYNM	6.04704e-37	-0.726977	0.284	0.491	1.12705e-32
NOP58	2.31066e-38	-0.725761	0.288	0.499	4.30661e-34
MCM5	1.14624e-95	-0.721976	0.041	0.326	2.13636e-91
SWAP70	1.56496e-30	-0.721122	0.542	0.634	2.91677e-26
PPIB	2.74497e-49	-0.72103	0.691	0.741	5.11608e-45
UCH-L1	2.85627e-38	-0.720294	0.271	0.496	5.32352e-34
EIF3J	3.74353e-40	-0.716454	0.524	0.647	6.97718e-36
TMEM258	7.54928e-36	-0.711661	0.53	0.623	1.40704e-31
SLC12A4	1.44338e-74	-0.711646	0.115	0.408	2.69017e-70
PDGFA	3.87656e-87	-0.707689	0.023	0.274	7.22514e-83
PIGBOS1	1.04852e-43	-0.707111	0.354	0.541	1.95423e-39
TUBB4B	7.80705e-32	-0.706034	0.706	0.736	1.45508e-27
ENSGALG00000040833	1.41453e-96	-0.703264	0.005	0.249	2.6364e-92
CDCA7L	3.61507e-103	-0.703103	0.065	0.388	6.73777e-99
ANXA5	3.25219e-40	-0.702466	0.317	0.521	6.06143e-36
EBNA1BP2	2.19149e-42	-0.70168	0.413	0.585	4.0845e-38
MCM6	2.11726e-65	-0.697233	0.131	0.397	3.94616e-61
PMEPA1	5.04511e-49	-0.694664	0.231	0.481	9.40308e-45
VMP1	1.80724e-62	-0.694474	0.215	0.49	3.36833e-58
WNT6	7.8144e-50	-0.693354	0.002	0.132	1.45645e-45
CYP1B1	3.2753e-11	-0.692383	0.397	0.494	6.10451e-07
TUBA3E	1.61746e-42	-0.69094	0.155	0.366	3.01463e-38
HELLS	8.51344e-105	-0.690898	0.036	0.338	1.58674e-100
NCS1	6.05323e-36	-0.690034	0.301	0.521	1.1282e-31
ENSGALG00000012229	4.34272e-92	-0.687955	0.906	0.93	8.09396e-88
NPC2	3.68791e-55	-0.684329	0.234	0.496	6.87353e-51
ITGB1BP3	1.33798e-68	-0.680101	0.825	0.873	2.49372e-64
EDNRB	4.27369e-68	-0.676951	0.096	0.359	7.96531e-64
PARP1	3.58695e-38	-0.671708	0.623	0.7	6.68535e-34
ENSGALG00000008015	4.08511e-40	-0.671008	0.411	0.572	7.61383e-36
H-RAS	1.43032e-25	-0.67068	0.553	0.639	2.66583e-21
NPM3	6.46255e-69	-0.670214	0.033	0.254	1.20449e-64
CANX	4.36688e-28	-0.666641	0.556	0.653	8.13899e-24
ENSGALG00000026311	1.42158e-64	-0.664298	0.158	0.437	2.64954e-60
INCENP	2.09409e-81	-0.663159	0.011	0.23	3.90296e-77
QKI	1.32705e-25	-0.66249	0.54	0.634	2.47335e-21
RPLP2	3.54341e-99	-0.660289	0.888	0.929	6.60421e-95
H2AFZ	1.54114e-28	-0.65854	0.452	0.587	2.87237e-24
ANLN	4.74946e-83	-0.654303	0.001	0.208	8.85205e-79
SSR1	3.62939e-35	-0.652612	0.492	0.611	6.76445e-31
AURKA	2.81478e-59	-0.648254	0.003	0.156	5.24619e-55
RPSAP58	1.88658e-84	-0.647822	0.816	0.865	3.51621e-80
RPLP1	2.73463e-124	-0.646944	0.971	0.985	5.09681e-120
KPNB1	4.01378e-39	-0.646274	0.377	0.546	7.48087e-35
EIF5A2	1.38992e-37	-0.644192	0.412	0.587	2.59054e-33
MAP1B	1.70817e-78	-0.643893	0.111	0.43	3.18368e-74
NMRK2	5.04642e-93	-0.643616	0.021	0.28	9.40551e-89
P4HB	4.06135e-31	-0.64351	0.5	0.617	7.56954e-27
DLGAP5	3.23376e-91	-0.640752	0.002	0.228	6.02708e-87
SNRPG	1.69032e-27	-0.638328	0.596	0.656	3.15042e-23
PPID	1.99777e-42	-0.637885	0.271	0.506	3.72344e-38
TCP1	5.40122e-39	-0.634929	0.459	0.613	1.00668e-34
SNRPN	1.12195e-39	-0.634734	0.333	0.529	2.09108e-35
PTTG2	1.44326e-51	-0.634257	0.055	0.25	2.68995e-47
ENSGALG00000048488	2.53252e-11	-0.632942	0.527	0.593	4.72011e-07
NUTF2	2.46813e-42	-0.632451	0.308	0.523	4.6001e-38
MCM2	6.65058e-106	-0.631416	0.021	0.309	1.23954e-101
HSP90B1	1.56267e-22	-0.628355	0.714	0.723	2.91251e-18
LRPAP1	1.08829e-24	-0.627261	0.711	0.721	2.02835e-20
HDLBP	6.12967e-40	-0.624552	0.402	0.574	1.14245e-35
TIMM8A	3.95214e-33	-0.621517	0.297	0.485	7.366e-29
ATP6V1D	2.15672e-28	-0.620336	0.51	0.62	4.0197e-24
MAPK6	2.31592e-37	-0.619806	0.72	0.771	4.31641e-33
ERLIN2	8.97025e-29	-0.617822	0.407	0.551	1.67188e-24
MCTS1	2.53245e-39	-0.617588	0.292	0.504	4.71999e-35
RPL38	6.59027e-95	-0.615673	0.869	0.902	1.22829e-90
CCT2	6.22156e-30	-0.609463	0.56	0.649	1.15957e-25
NKAIN2	1.57626e-58	-0.609092	0.17	0.431	2.93783e-54
TM7SF2	2.89423e-37	-0.609043	0.289	0.495	5.39426e-33
FRZB	1.55859e-106	-0.608905	0.018	0.308	2.9049e-102
SMC4	2.37026e-80	-0.607514	0.006	0.215	4.41769e-76
CCT5	7.14192e-32	-0.607299	0.56	0.654	1.33111e-27
ACOT13	1.59357e-25	-0.603443	0.397	0.548	2.9701e-21
BID	1.43395e-69	-0.603056	0.089	0.353	2.6726e-65
DCLK1	5.42197e-53	-0.600118	0.282	0.554	1.01055e-48
FABP7	3.88049e-31	-0.599653	0.803	0.835	7.23245e-27
RPL10A	1.13669e-60	-0.598226	0.789	0.841	2.11855e-56
NEBL	3.69912e-69	-0.59805	0.162	0.463	6.89443e-65
LAP3	4.65533e-46	-0.597381	0.257	0.49	8.6766e-42
PPIA	3.5528e-77	-0.595108	0.923	0.949	6.62171e-73
EGF	1.63389e-26	-0.594164	0.254	0.443	3.04524e-22
UBA52	1.54981e-70	-0.592742	0.795	0.837	2.88854e-66
PRLL	2.57291e-27	-0.592692	0.002	0.075	4.79539e-23
FEN1	9.73339e-75	-0.591946	0.087	0.362	1.81411e-70
HPF1	1.10422e-24	-0.591924	0.399	0.548	2.05805e-20
RFC5	1.80321e-50	-0.590897	0.167	0.403	3.36083e-46
TPM3	7.52983e-27	-0.59045	0.431	0.568	1.40341e-22
RGS3	1.32935e-12	-0.590315	0.351	0.459	2.47764e-08
MAML2	1.6322e-39	-0.58875	0.171	0.399	3.0421e-35
BUB1B	7.05101e-80	-0.588581	0.002	0.204	1.31417e-75
IPO7	3.04682e-39	-0.587174	0.37	0.553	5.67867e-35
SST	1.16014e-07	-0.584006	0.015	0.049	0.00216227
TRDMT1	3.68125e-19	-0.580776	0.368	0.498	6.86112e-15
CKS1B	3.51075e-106	-0.580587	0.011	0.285	6.54334e-102
TKT	6.65339e-35	-0.579571	0.402	0.582	1.24006e-30
ARHGDIA	6.41229e-24	-0.577473	0.416	0.544	1.19512e-19
RAN	2.99317e-27	-0.575997	0.524	0.625	5.57868e-23
YWHAZ	2.57449e-33	-0.575671	0.635	0.689	4.79833e-29
ZFAND3	1.63823e-16	-0.574321	0.545	0.613	3.05333e-12
DNAJA1	6.25017e-25	-0.573266	0.548	0.633	1.16491e-20
STMN1	1.15524e-35	-0.569711	0.648	0.756	2.15313e-31
KIF15	1.16514e-75	-0.568617	0.02	0.239	2.17159e-71
NUDT1	2.26671e-41	-0.56855	0.249	0.464	4.22469e-37
ZC3H15	1.05286e-23	-0.568442	0.596	0.649	1.96233e-19
HSPA8	2.95947e-67	-0.566721	0.873	0.914	5.51586e-63
ENSGALG00000041419	2.97617e-30	-0.565307	0.532	0.658	5.54698e-26
PDCD6	1.63395e-29	-0.564293	0.316	0.492	3.04536e-25
PLSCR1	3.19504e-33	-0.562108	0.334	0.528	5.95491e-29
PLPP1	3.7161e-25	-0.558714	0.45	0.57	6.92606e-21
PPIL1	1.03485e-25	-0.555373	0.445	0.576	1.92876e-21
MDK	8.47375e-18	-0.555339	0.512	0.604	1.57934e-13
TUBB	2.17633e-52	-0.554746	0.118	0.355	4.05625e-48
TMPO	3.48488e-22	-0.552306	0.335	0.483	6.49512e-18
ITGA3	3.38653e-64	-0.551653	0.079	0.329	6.31181e-60
RPS21	2.64494e-53	-0.550591	0.81	0.84	4.92964e-49
RPS27A	2.68975e-77	-0.550076	0.874	0.914	5.01315e-73
ENSGALG00000016692	2.70298e-102	-0.54979	0.007	0.268	5.03782e-98
LYPLA1	9.25572e-38	-0.546458	0.263	0.48	1.72508e-33
TIMM13	7.19448e-26	-0.546425	0.654	0.685	1.34091e-21
IDH2	3.72347e-32	-0.546271	0.257	0.452	6.93981e-28
ENSGALG00000034288	2.3535e-62	-0.545125	0.09	0.335	4.38645e-58
FAM129A	8.81402e-63	-0.544904	0.053	0.274	1.64276e-58
RPL32	1.0622e-71	-0.542292	0.869	0.9	1.97973e-67
THYN1	7.47166e-48	-0.540582	0.201	0.444	1.39257e-43
CDV3	7.74313e-29	-0.537385	0.427	0.567	1.44317e-24
ARF6	1.32393e-22	-0.535742	0.5	0.603	2.46754e-18
NHP2	3.88544e-29	-0.53552	0.332	0.5	7.24168e-25
WDR76	7.69602e-72	-0.533407	0.042	0.277	1.43438e-67
RACGAP1	5.74529e-77	-0.533334	0	0.19	1.07081e-72
PKIA	1.20662e-24	-0.531331	0.381	0.534	2.2489e-20
ITGB1	2.75036e-16	-0.530131	0.551	0.621	5.12612e-12
RPS12	3.97142e-58	-0.529678	0.831	0.859	7.40193e-54
ALYREF	5.76617e-21	-0.52897	0.504	0.589	1.0747e-16
ENSGALG00000038672	1.88595e-38	-0.527836	0.706	0.755	3.51504e-34
NOP56	1.63942e-17	-0.525822	0.427	0.554	3.05555e-13
RIF1	9.64811e-58	-0.525435	0.1	0.344	1.79822e-53
YWHAB	8.7704e-27	-0.52541	0.691	0.715	1.63463e-22
IPO5	8.67416e-47	-0.525063	0.222	0.465	1.61669e-42
RHOA	9.83259e-36	-0.524001	0.734	0.773	1.8326e-31
RPL12	4.2109e-53	-0.523752	0.797	0.843	7.84828e-49
CD151	1.15258e-19	-0.517165	0.451	0.565	2.14818e-15
HSP90AA1	1.90175e-68	-0.516546	0.968	0.964	3.54448e-64
MCM4	1.18749e-84	-0.516424	0.032	0.286	2.21324e-80
ACTR3	1.34478e-28	-0.515712	0.392	0.548	2.5064e-24
PTPN2	8.32575e-39	-0.515668	0.191	0.407	1.55175e-34
CDC42	2.5256e-21	-0.51566	0.482	0.58	4.70722e-17
ARRDC3	9.58137e-31	-0.515321	0.221	0.418	1.78578e-26
CRYBB1	2.67655e-85	-0.514048	0.005	0.223	4.98856e-81
CLTA	1.31783e-27	-0.512468	0.729	0.783	2.45616e-23
PLEKHA3	2.3015e-25	-0.511206	0.313	0.478	4.28954e-21
RPL35A	3.59037e-59	-0.510653	0.834	0.864	6.69174e-55
ENSGALG00000048034	4.66404e-23	-0.51051	0.374	0.53	8.69284e-19
SEM1	5.27685e-25	-0.50951	0.659	0.692	9.835e-21
POLA1	1.20278e-49	-0.509324	0.135	0.37	2.24175e-45
NDC80	2.55557e-84	-0.50905	0.005	0.222	4.76308e-80
SNU13	1.57225e-19	-0.508831	0.587	0.618	2.93036e-15
GNG2	8.51887e-45	-0.508459	0.224	0.467	1.58775e-40
HAUS6	5.13469e-61	-0.506549	0.103	0.352	9.57004e-57
TXNRD3	8.47856e-60	-0.505279	0.122	0.38	1.58023e-55
RFTN2	2.30578e-17	-0.505222	0.37	0.51	4.29751e-13
UBE2T	1.37124e-63	-0.504765	0.051	0.276	2.55573e-59
SLBP	2.52092e-77	-0.503509	0	0.191	4.6985e-73
SNRPF	2.5232e-25	-0.502316	0.401	0.538	4.70274e-21
LSP1	4.58985e-47	-0.502198	0.187	0.428	8.55456e-43
CFAP36	1.74214e-16	-0.50153	0.554	0.603	3.247e-12
KIF11	2.00248e-57	-0.501318	0.014	0.181	3.73222e-53
RPL19	1.40207e-73	-0.499249	0.925	0.952	2.61317e-69
ASNS	3.01272e-61	-0.497939	0.061	0.293	5.6151e-57
ENSGALG00000027183	1.24429e-58	-0.497729	0.116	0.373	2.31911e-54
TFDP1	1.91515e-53	-0.496642	0.112	0.347	3.56946e-49
ADGRG1	6.00543e-44	-0.49561	0.179	0.416	1.11929e-39
MRPL43	1.03209e-18	-0.495085	0.553	0.617	1.92361e-14
IMPDH2	3.90002e-19	-0.493077	0.321	0.473	7.26886e-15
GKAP1	4.44201e-37	-0.492606	0.258	0.479	8.27902e-33
SNRPA1	3.19203e-34	-0.491485	0.191	0.4	5.94931e-30
PDIA6	2.25073e-24	-0.491208	0.314	0.495	4.19491e-20
DSTN	1.38908e-36	-0.491153	0.789	0.808	2.58898e-32
PSMA3	7.16118e-16	-0.491049	0.588	0.643	1.3347e-11
HSPA5	1.69327e-20	-0.48991	0.631	0.691	3.15591e-16
PLIN2	5.78969e-29	-0.48965	0.187	0.377	1.07908e-24
RPL36	2.52073e-41	-0.489553	0.785	0.816	4.69814e-37
ENSGALG00000004518	5.38294e-20	-0.488116	0.23	0.391	1.00327e-15
HACD2	4.08438e-38	-0.487051	0.283	0.494	7.61247e-34
ARF1	2.02349e-17	-0.486982	0.595	0.641	3.77139e-13
NPB	5.06062e-35	-0.486396	0.208	0.416	9.43198e-31
CTPS1	8.40107e-45	-0.486318	0.116	0.337	1.56579e-40
CENPU	3.28279e-59	-0.484522	0.051	0.264	6.11847e-55
FANCL	1.30315e-88	-0.483061	0.014	0.254	2.42881e-84
SLC38A2	1.79236e-11	-0.48275	0.409	0.527	3.3406e-07
TMEM41B	2.46416e-53	-0.482123	0.158	0.417	4.5927e-49
SDC4	9.28553e-56	-0.480444	0.112	0.369	1.73064e-51
FAM107B	1.83051e-19	-0.480314	0.349	0.492	3.41171e-15
LSM6	4.73934e-23	-0.480295	0.317	0.473	8.83318e-19
IQGAP2	1.3361e-20	-0.478978	0.305	0.466	2.49022e-16
ENSGALG00000051598	2.34945e-23	-0.478843	0.704	0.746	4.3789e-19
E2F1	4.84803e-96	-0.477751	0.007	0.253	9.03576e-92
TACC3	2.48348e-75	-0.477692	0.035	0.274	4.62871e-71
CRYM	1.58498e-11	-0.474552	0.577	0.603	2.95408e-07
USP1	4.1618e-40	-0.474096	0.189	0.408	7.75675e-36
RPS20	7.04798e-57	-0.472818	0.898	0.919	1.3136e-52
LLPH	1.95215e-23	-0.470702	0.315	0.487	3.63842e-19
ND3	3.97362e-07	-0.469733	0.828	0.83	0.00740603
ENSGALG00000012836	7.39486e-45	-0.469346	0.013	0.146	1.37825e-40
ENSGALG00000000660	1.61715e-19	-0.467942	0.364	0.496	3.01404e-15
PGD	3.77145e-22	-0.467913	0.321	0.49	7.02923e-18
ENSGALG00000037441	7.14014e-59	-0.466329	0.862	0.904	1.33078e-54
MYC	1.20407e-64	-0.466253	0.035	0.25	2.24415e-60
CNPY3	6.49384e-16	-0.465401	0.521	0.589	1.21032e-11
CCT6A	1.38933e-22	-0.46521	0.484	0.593	2.58944e-18
HSP90AB1	6.66923e-28	-0.464475	0.249	0.441	1.24301e-23
CYB5R2	1.1495e-35	-0.463787	0.241	0.446	2.14245e-31
RFC4	1.91527e-41	-0.463369	0.174	0.392	3.56967e-37
RFC2	2.00666e-25	-0.463034	0.276	0.446	3.74001e-21
RBBP4	5.39684e-20	-0.462902	0.464	0.577	1.00586e-15
YWHAQ	2.26015e-38	-0.46235	0.776	0.79	4.21246e-34
POP5	9.46938e-26	-0.461461	0.244	0.428	1.7649e-21
HAUS1	5.08525e-69	-0.460871	0.032	0.249	9.47788e-65
GLIPR2	5.55389e-97	-0.460442	0.022	0.295	1.03513e-92
NUCKS1	6.39728e-24	-0.459916	0.7	0.74	1.19233e-19
JPT1	2.06041e-12	-0.459744	0.452	0.547	3.84019e-08
ENSGALG00000020510	5.45888e-32	-0.458317	0.202	0.397	1.01743e-27
MCM3	1.31396e-99	-0.457646	0.005	0.255	2.44896e-95
CENPN	3.04878e-74	-0.456665	0.029	0.257	5.68232e-70
ACAD9	5.26496e-18	-0.456492	0.466	0.58	9.81283e-14
SUB1	2.43771e-18	-0.456332	0.537	0.612	4.54341e-14
ENSGALG00000034735	1.4626e-15	-0.455534	0.43	0.532	2.72599e-11
NCL	1.54724e-22	-0.455147	0.712	0.748	2.88375e-18
TPMT	4.53847e-18	-0.454744	0.285	0.426	8.4588e-14
ENSGALG00000052471	4.69108e-23	-0.453832	0.585	0.633	8.74324e-19
HIKESHI	3.61527e-20	-0.453593	0.291	0.44	6.73814e-16
DUSP16	5.88866e-34	-0.453512	0.116	0.302	1.09753e-29
NUDT16L1	2.37293e-20	-0.452889	0.622	0.669	4.42266e-16
IGFBP3	3.90188e-73	-0.4527	0.045	0.289	7.27232e-69
FAM49B	1.63125e-19	-0.45264	0.354	0.501	3.04032e-15
MAPRE1	1.50394e-13	-0.452545	0.536	0.609	2.80305e-09
KIAA1524	6.3715e-64	-0.452071	0.032	0.239	1.18752e-59
ENSGALG00000045548	2.71963e-55	-0.451592	0.064	0.285	5.06885e-51
NUDC	8.45466e-21	-0.450639	0.346	0.495	1.57578e-16
DCK	1.39547e-26	-0.449858	0.171	0.341	2.60087e-22
CTSK	9.28645e-56	-0.449398	0.011	0.17	1.73081e-51
PODXL	2.89483e-46	-0.448094	0.073	0.276	5.39539e-42
ACTR6	6.14994e-23	-0.447834	0.375	0.522	1.14623e-18
SRSF3	8.84559e-17	-0.446851	0.521	0.611	1.64864e-12
KLF6	6.22456e-20	-0.446485	0.304	0.464	1.16013e-15
AVD	9.76723e-17	-0.446011	0.106	0.223	1.82042e-12
MND1	1.05888e-71	-0.441861	0.069	0.331	1.97355e-67
NUP35	2.0736e-45	-0.440825	0.103	0.317	3.86478e-41
FILIP1	5.96239e-14	-0.439136	0.302	0.438	1.11127e-09
RPL7L1	1.56128e-15	-0.438439	0.416	0.545	2.90992e-11
SET	1.53794e-29	-0.438299	0.742	0.769	2.86641e-25
MPHOSPH10	1.56575e-24	-0.437572	0.281	0.461	2.91825e-20
NDUFV3	9.63364e-26	-0.437518	0.381	0.531	1.79552e-21
GPC1	8.9182e-44	-0.437434	0.219	0.462	1.66217e-39
ELOVL5	4.66826e-28	-0.437198	0.292	0.474	8.7007e-24
ADSSL1	1.23186e-79	-0.433711	0.087	0.386	2.29595e-75
RPL36AL	7.77724e-43	-0.433299	0.825	0.855	1.44952e-38
ORC6	1.00401e-42	-0.432397	0.132	0.349	1.87127e-38
MRPL27	7.71645e-17	-0.431442	0.393	0.513	1.43819e-12
BRCA1	6.8655e-80	-0.431336	0.01	0.224	1.27959e-75
URI1	3.51173e-21	-0.430753	0.317	0.476	6.54516e-17
ARPC4	9.13489e-15	-0.429481	0.511	0.584	1.70256e-10
RGS7BP	9.64372e-42	-0.429325	0.137	0.35	1.7974e-37
ACTR2	1.84925e-26	-0.428961	0.257	0.442	3.44663e-22
H3F3C.1	4.65266e-15	-0.428904	0.338	0.465	8.67164e-11
JAGN1	7.04787e-18	-0.428893	0.381	0.518	1.31358e-13
ENSGALG00000045199	7.99286e-18	-0.428417	0.767	0.8	1.48971e-13
CRELD2	2.65328e-41	-0.426979	0.186	0.415	4.94519e-37
RCN2	8.48103e-15	-0.425711	0.507	0.581	1.58069e-10
NSMCE3	1.23863e-21	-0.424714	0.292	0.451	2.30856e-17
ENSGALG00000021692	1.24163e-19	-0.424669	0.666	0.685	2.31415e-15
CCT7	1.14405e-23	-0.423495	0.387	0.538	2.13228e-19
IVNS1ABP	1.41655e-23	-0.422572	0.307	0.466	2.64016e-19
CUBN	5.77584e-47	-0.421687	0.093	0.309	1.0765e-42
AGRN	5.02419e-14	-0.42154	0.433	0.54	9.36408e-10
EMP1	1.42831e-38	-0.4208	0.001	0.1	2.66208e-34
SHISA4	3.36336e-50	-0.420603	0.119	0.359	6.26863e-46
LGMN	2.47137e-38	-0.420336	0.275	0.512	4.60614e-34
GTSE1	1.57007e-60	-0.419504	0.002	0.158	2.9263e-56
RPL29	5.35361e-34	-0.418313	0.812	0.833	9.97806e-30
NDUFA8	6.67178e-10	-0.41716	0.539	0.588	1.24349e-05
DNAJC2	3.33553e-18	-0.415962	0.387	0.518	6.21677e-14
MRAS	4.79954e-20	-0.41586	0.289	0.451	8.94539e-16
ATAD2	1.41509e-33	-0.415243	0.151	0.345	2.63745e-29
HSPB1	3.68661e-13	-0.413994	0.058	0.136	6.87111e-09
ATP5ME	1.1278e-34	-0.413924	0.816	0.823	2.10199e-30
ITGA2	9.74688e-21	-0.413805	0.242	0.407	1.81662e-16
ENSGALG00000049966	1.63398e-16	-0.413593	0.498	0.582	3.04542e-12
ENSGALG00000034345	1.58895e-15	-0.412259	0.5	0.592	2.96149e-11
ENSGALG00000047713	1.71693e-64	-0.411737	0.06	0.296	3.20001e-60
TMCO1	8.53876e-08	-0.410144	0.526	0.591	0.00159145
OAF	4.80816e-21	-0.409531	0.386	0.535	8.96145e-17
ENSGALG00000031518	1.35969e-12	-0.409236	0.116	0.218	2.5342e-08
ANP32B	2.22466e-14	-0.408747	0.509	0.597	4.14631e-10
ABCD3	6.6775e-19	-0.408561	0.378	0.513	1.24455e-14
ENSGALG00000016524	2.53384e-27	-0.408527	0.168	0.346	4.72256e-23
CETN1	6.39479e-31	-0.407671	0.233	0.438	1.19186e-26
ATP2B1	7.52221e-14	-0.407457	0.629	0.685	1.40199e-09
EIF1AY	2.75475e-18	-0.407298	0.638	0.667	5.13431e-14
GJA1	1.34486e-28	-0.406681	0.053	0.182	2.50656e-24
ENSGALG00000003355	1.48681e-26	-0.406648	0.217	0.401	2.77112e-22
C19orf70	2.59508e-15	-0.406072	0.523	0.594	4.8367e-11
BRD7	1.74732e-19	-0.405638	0.434	0.552	3.25665e-15
PDIA3	1.02704e-13	-0.404505	0.603	0.636	1.9142e-09
NIP7	3.17791e-18	-0.403811	0.338	0.491	5.923e-14
CIAPIN1	7.43826e-24	-0.403121	0.234	0.418	1.38634e-19
DNAJA2	1.23824e-08	-0.402766	0.55	0.612	0.000230784
UBR7	7.63933e-12	-0.402221	0.529	0.593	1.42382e-07
MYL12A	4.71795e-11	-0.402168	0.534	0.605	8.79331e-07
PSMA7	3.82739e-12	-0.401652	0.609	0.642	7.13349e-08
ENSGALG00000011164	1.95289e-31	-0.401202	0.28	0.496	3.6398e-27
RRAGD	5.87905e-26	-0.399388	0.283	0.46	1.09574e-21
NEK6	1.59242e-20	-0.398283	0.32	0.478	2.96795e-16
SLK	1.20638e-20	-0.39823	0.427	0.586	2.24845e-16
RTRAF	5.93239e-12	-0.397986	0.552	0.614	1.10568e-07
PITRM1	5.72701e-54	-0.39765	0.096	0.336	1.0674e-49
ENSGALG00000049865	1.24864e-30	-0.395593	0.828	0.86	2.32721e-26
PSMB6	8.88757e-16	-0.3955	0.477	0.584	1.65646e-11
EEF1B2	5.74276e-27	-0.394553	0.777	0.805	1.07034e-22
GNL3	1.24292e-26	-0.394159	0.288	0.476	2.31655e-22
NRSN1	2.73676e-45	-0.393359	0.136	0.366	5.10077e-41
ARPC3	1.38161e-12	-0.38826	0.4	0.51	2.57504e-08
ARPC5	1.3994e-10	-0.388197	0.425	0.516	2.6082e-06
COMMD4	5.36152e-14	-0.388109	0.407	0.523	9.9928e-10
PSMA6	1.68281e-14	-0.387891	0.48	0.562	3.13642e-10
SFPQ	5.34295e-14	-0.387628	0.446	0.556	9.9582e-10
ATAD5	4.07733e-43	-0.386556	0.066	0.246	7.59933e-39
SCG2	3.76867e-17	-0.385825	0.131	0.262	7.02404e-13
LYPLAL1	3.54927e-63	-0.384941	0.038	0.253	6.61512e-59
ENSGALG00000052652	6.322e-43	-0.384886	0.121	0.337	1.17829e-38
DYNLT3	6.91516e-19	-0.384461	0.391	0.518	1.28885e-14
SSB	3.16657e-09	-0.383483	0.514	0.594	5.90186e-05
FARP1	6.92644e-51	-0.382789	0.089	0.317	1.29095e-46
HYOU1	5.2121e-19	-0.381997	0.399	0.542	9.71431e-15
MRPS12	2.35688e-11	-0.38185	0.496	0.57	4.39275e-07
PHPT1	1.32368e-21	-0.381707	0.293	0.465	2.46708e-17
LYAR	6.90269e-20	-0.381082	0.38	0.527	1.28652e-15
TLN1	4.71842e-21	-0.380704	0.298	0.462	8.7942e-17
COL4A2	9.64913e-67	-0.380566	0.003	0.175	1.79841e-62
SNRPD2	1.63759e-19	-0.380266	0.314	0.469	3.05214e-15
DYNLT1	2.96968e-18	-0.380205	0.345	0.485	5.53489e-14
CD44	2.31321e-39	-0.378085	0.035	0.183	4.31136e-35
WDHD1	2.26208e-59	-0.37782	0.03	0.225	4.21606e-55
PSMA4	2.15358e-09	-0.377635	0.585	0.63	4.01385e-05
SREK1IP1	7.19362e-17	-0.376821	0.263	0.414	1.34075e-12
MYH9	3.6943e-17	-0.376499	0.273	0.425	6.88543e-13
SEC61G	4.0736e-13	-0.376467	0.544	0.594	7.59238e-09
SLC25A6	1.8284e-19	-0.375823	0.704	0.752	3.40777e-15
UACA	2.51494e-36	-0.375658	0.118	0.315	4.68734e-32
MED28	5.68795e-12	-0.375642	0.408	0.514	1.06012e-07
STOML2	2.84147e-17	-0.375516	0.298	0.449	5.29593e-13
IFNGR2	7.20112e-11	-0.374726	0.348	0.455	1.34214e-06
CBFB	1.11371e-60	-0.374533	0.044	0.256	2.07574e-56
MDH2	6.38452e-10	-0.374488	0.52	0.595	1.18995e-05
RGS16	9.72776e-07	-0.373775	0.023	0.058	0.0181306
MAFF	3.81284e-44	-0.373305	0.107	0.321	7.10637e-40
SERP1	1.47524e-12	-0.373297	0.629	0.644	2.74955e-08
SMIM4	3.60391e-17	-0.371334	0.447	0.545	6.71697e-13
PDIA4	8.38406e-14	-0.371136	0.417	0.537	1.56262e-09
SYF2	2.80767e-13	-0.370954	0.492	0.573	5.23294e-09
DNAJA4	5.30808e-13	-0.369944	0.381	0.508	9.8932e-09
GLRX	9.63134e-34	-0.369058	0.05	0.195	1.79509e-29
ENSGALG00000051266	1.61188e-16	-0.36875	0.698	0.709	3.00421e-12
GCLM	5.3357e-14	-0.36834	0.553	0.608	9.94467e-10
METAP2	1.72063e-13	-0.367965	0.458	0.556	3.20692e-09
FNTA	2.25749e-10	-0.36774	0.477	0.553	4.2075e-06
UQCRB	3.34093e-11	-0.36772	0.578	0.627	6.22683e-07
XPA	1.78448e-16	-0.367489	0.359	0.497	3.32591e-12
RPL23A	5.24205e-32	-0.367437	0.863	0.902	9.77013e-28
ADI1	1.16121e-15	-0.367123	0.242	0.391	2.16426e-11
NUBP1	3.34058e-23	-0.367074	0.218	0.396	6.22617e-19
POLR1D	2.46888e-13	-0.36696	0.292	0.423	4.60151e-09
PTGR1	5.89878e-25	-0.366934	0.193	0.366	1.09942e-20
PSMC3IP	2.33837e-51	-0.364782	0.076	0.29	4.35826e-47
MEMO1	4.47579e-22	-0.364528	0.239	0.415	8.34197e-18
RAD51	2.35614e-77	-0.364063	0.01	0.22	4.39138e-73
UCK2	2.81394e-27	-0.363032	0.122	0.292	5.24461e-23
CRISPLD1	2.13521e-53	-0.362832	0.05	0.251	3.9796e-49
MRPL17	1.4523e-11	-0.362733	0.511	0.587	2.7068e-07
YBX1	4.57235e-39	-0.362713	0.901	0.919	8.52195e-35
SAR1B	3.76188e-25	-0.361741	0.221	0.403	7.01138e-21
C8orf59	2.25363e-23	-0.361348	0.308	0.474	4.20032e-19
ENSGALG00000033530	7.6633e-08	-0.360262	0.5	0.563	0.00142829
SERINC3	1.80535e-17	-0.359724	0.301	0.45	3.36482e-13
UFM1	2.74125e-19	-0.358828	0.257	0.418	5.10915e-15
IFRD1	2.506e-21	-0.358379	0.214	0.386	4.67069e-17
ACO1	1.50199e-30	-0.358351	0.203	0.405	2.7994e-26
MRPS28	2.70382e-13	-0.358278	0.481	0.56	5.03938e-09
HSPH1	3.24365e-22	-0.357616	0.237	0.418	6.04552e-18
CTNNAL1	6.23652e-08	-0.356588	0.338	0.439	0.00116236
MRPL35	1.29143e-15	-0.355741	0.395	0.515	2.40697e-11
SSRP1	2.06717e-22	-0.355666	0.195	0.362	3.8528e-18
ATAD3A	9.45634e-43	-0.355217	0.088	0.288	1.76247e-38
ENSGALG00000006899	4.11061e-24	-0.355206	0.736	0.768	7.66136e-20
ALDH5A1	7.46726e-19	-0.354653	0.245	0.406	1.39175e-14
DUSP1	5.8074e-10	-0.354258	0.272	0.392	1.08238e-05
LAMP1	2.35792e-15	-0.353844	0.422	0.536	4.3947e-11
PSIP1	4.04122e-15	-0.353419	0.363	0.485	7.53203e-11
ENSGALG00000016775	3.23929e-27	-0.352097	0.825	0.849	6.0374e-23
DYNLL1	2.76274e-16	-0.352034	0.202	0.346	5.1492e-12
ITGAV	2.9005e-08	-0.35202	0.612	0.628	0.000540595
AURKAIP1	7.29668e-22	-0.35155	0.283	0.45	1.35996e-17
UCHL3	1.55759e-32	-0.351131	0.223	0.432	2.90303e-28
PHB	2.0082e-13	-0.350689	0.368	0.497	3.74288e-09
VDAC2	3.37713e-18	-0.349728	0.742	0.758	6.29429e-14
HADHA	6.33338e-25	-0.349489	0.19	0.371	1.18042e-20
HES1	4.84563e-31	-0.349293	0.138	0.323	9.03129e-27
TBL1X	2.92137e-09	-0.34917	0.585	0.618	5.44485e-05
FAM177A1	5.65533e-12	-0.349075	0.296	0.423	1.05404e-07
DCTD	2.70473e-60	-0.34818	0.026	0.218	5.04107e-56
C26H6ORF125	1.50981e-17	-0.3476	0.33	0.478	2.81399e-13
MINOS1	2.58774e-09	-0.347062	0.578	0.608	4.82303e-05
SEMA6A	5.43518e-28	-0.347025	0.224	0.419	1.01301e-23
RPL15	7.28644e-36	-0.346819	0.9	0.926	1.35805e-31
RRAS2	1.12559e-41	-0.34639	0.177	0.402	2.09788e-37
DEK	2.30432e-14	-0.344985	0.422	0.528	4.29479e-10
STOM	3.21556e-19	-0.344744	0.26	0.418	5.99316e-15
KLF2	3.74194e-48	-0.344664	0.002	0.126	6.97424e-44
RRP15	4.80198e-25	-0.343904	0.153	0.325	8.94993e-21
CHMP6	1.27254e-15	-0.342263	0.385	0.515	2.37176e-11
SDCBP	3.39652e-47	-0.342147	0.083	0.296	6.33044e-43
PGF	2.24948e-59	-0.341551	0.004	0.159	4.19258e-55
ENSGALG00000030587	1.49697e-25	-0.340904	0.146	0.316	2.79006e-21
IPO9	5.35952e-30	-0.340813	0.189	0.379	9.98908e-26
ECT2	2.10737e-55	-0.340688	0.007	0.159	3.92772e-51
PIN4	2.55794e-07	-0.340529	0.562	0.595	0.00476748
EVL	1.98226e-10	-0.340447	0.371	0.493	3.69453e-06
DOCK1	6.11606e-17	-0.33993	0.24	0.393	1.13991e-12
TCP11L1	2.92679e-15	-0.33983	0.283	0.428	5.45494e-11
RPS15	1.14693e-42	-0.339635	0.916	0.938	2.13765e-38
PSMD14	1.70604e-21	-0.339624	0.238	0.413	3.17972e-17
CAPRIN1	7.86111e-09	-0.339216	0.503	0.578	0.000146515
MRPS5	3.72955e-13	-0.338455	0.399	0.516	6.95113e-09
KARS	1.78762e-15	-0.33839	0.425	0.541	3.33177e-11
SERPINB10	1.92548e-43	-0.337829	0.007	0.129	3.5887e-39
NUP37	2.65901e-21	-0.337634	0.141	0.295	4.95586e-17
STX2	2.3134e-26	-0.337504	0.193	0.378	4.31171e-22
PSMA5	3.32826e-17	-0.337139	0.38	0.517	6.20321e-13
SEC11A	2.21409e-13	-0.336982	0.425	0.54	4.12663e-09
ADSS	9.37817e-27	-0.336909	0.273	0.459	1.7479e-22
GINS1	4.76769e-67	-0.336849	0.005	0.183	8.88603e-63
RPS17	6.39682e-39	-0.336708	0.919	0.934	1.19224e-34
UQCRH	1.23599e-11	-0.336598	0.644	0.655	2.30364e-07
MRPL9	1.51394e-06	-0.336544	0.598	0.637	0.0282169
CGAS	2.6567e-64	-0.336065	0.019	0.213	4.95155e-60
CHAF1A	7.88535e-40	-0.336034	0.088	0.277	1.46967e-35
PSMD2	5.2348e-10	-0.335881	0.413	0.52	9.75662e-06
FKBP3	1.17235e-09	-0.335782	0.52	0.582	2.18503e-05
POMP	1.17818e-12	-0.335411	0.421	0.526	2.1959e-08
RFC1	1.09019e-17	-0.333939	0.326	0.47	2.03189e-13
PCBD1	6.16347e-19	-0.333605	0.273	0.428	1.14875e-14
ATP5F1B	1.89784e-14	-0.33323	0.727	0.743	3.53719e-10
STK40	1.78358e-20	-0.333147	0.141	0.288	3.32424e-16
RPL35	1.05599e-27	-0.33293	0.845	0.867	1.96816e-23
ENSGALG00000024295	2.50087e-22	-0.332839	0.295	0.457	4.66112e-18
CDH13	1.8135e-31	-0.33279	0.138	0.331	3.38001e-27
RPL30	8.55837e-22	-0.332689	0.817	0.823	1.59511e-17
SLC5A6	1.47421e-46	-0.332534	0.043	0.22	2.74763e-42
COPS3	4.84057e-23	-0.3324	0.23	0.406	9.02185e-19
CDH2	9.21644e-27	-0.332366	0.153	0.331	1.71776e-22
ENSGALG00000002089	4.38256e-19	-0.331868	0.231	0.392	8.16821e-15
ENSGALG00000033862	1.03816e-15	-0.331205	0.326	0.467	1.93492e-11
APOO	3.31386e-22	-0.330742	0.214	0.389	6.17637e-18
CUEDC2	1.72858e-21	-0.330306	0.24	0.411	3.22174e-17
VIM	6.65087e-26	-0.33021	0.974	0.991	1.23959e-21
BPNT1	1.24544e-19	-0.330115	0.145	0.294	2.32125e-15
NSA2	4.9816e-07	-0.32999	0.533	0.585	0.0092847
CALR	6.59545e-11	-0.329837	0.386	0.495	1.22926e-06
RPL21	6.35693e-40	-0.329689	0.939	0.959	1.1848e-35
SMARCE1	8.05734e-11	-0.329562	0.387	0.502	1.50173e-06
PTRHD1	1.73769e-32	-0.329302	0.131	0.318	3.23871e-28
HJURP	5.21832e-43	-0.329164	0.084	0.281	9.72591e-39
TIMP2	3.09248e-17	-0.3279	0.825	0.891	5.76376e-13
DERA	1.14722e-38	-0.327863	0.081	0.266	2.13819e-34
SLC35B1	8.72318e-20	-0.327645	0.236	0.401	1.62583e-15
SNRPB2	1.16928e-12	-0.327164	0.359	0.484	2.1793e-08
ENSGALG00000011747	3.49976e-13	-0.326853	0.086	0.176	6.52286e-09
RPL37	6.97488e-20	-0.326713	0.847	0.899	1.29998e-15
CBX3	5.05026e-09	-0.326342	0.611	0.624	9.41267e-05
GLRX3	5.97496e-22	-0.326224	0.295	0.474	1.11361e-17
SBDS	7.22899e-10	-0.325812	0.541	0.577	1.34734e-05
ENSGALG00000016340	3.43875e-16	-0.32578	0.437	0.554	6.40914e-12
SUMO3	3.76649e-07	-0.325522	0.613	0.618	0.00701998
PDZD11	1.22991e-15	-0.325163	0.203	0.346	2.29231e-11
MRPL40	1.77212e-12	-0.324367	0.412	0.512	3.30287e-08
WDR1	1.94071e-21	-0.323031	0.356	0.524	3.6171e-17
PSMD12	4.15543e-11	-0.322799	0.477	0.562	7.74489e-07
NAA50	4.72964e-34	-0.3225	0.164	0.369	8.8151e-30
ETFA	6.06484e-23	-0.322454	0.266	0.444	1.13037e-18
GNG5	2.30201e-08	-0.322317	0.534	0.572	0.000429048
MTFR2	1.02988e-42	-0.321631	0.035	0.191	1.91949e-38
ZFYVE19	7.54602e-29	-0.321365	0.145	0.328	1.40643e-24
POLR2I	6.51197e-10	-0.320183	0.379	0.483	1.2137e-05
RPAP3	1.71171e-08	-0.320025	0.249	0.368	0.000319028
KIF18A	4.66796e-71	-0.31979	0.008	0.199	8.70015e-67
CENPA	1.30172e-60	-0.319038	0.001	0.155	2.42614e-56
CCDC86	3.87418e-22	-0.318557	0.261	0.433	7.2207e-18
POLR2K	1.62695e-20	-0.318468	0.234	0.405	3.03232e-16
TTK	6.05932e-51	-0.317261	0.026	0.194	1.12934e-46
ENY2	3.22053e-14	-0.31683	0.387	0.511	6.00243e-10
SH3GLB1	7.10322e-09	-0.316781	0.413	0.51	0.00013239
IMPG2	1.60918e-07	-0.316743	0.131	0.206	0.00299919
RPS15A	4.54059e-26	-0.315954	0.884	0.922	8.46276e-22
UCN	4.95564e-28	-0.31595	0.001	0.074	9.23632e-24
NCAPH	7.16744e-54	-0.315826	0.029	0.208	1.33587e-49
UCHL5	2.64181e-12	-0.315577	0.35	0.479	4.92381e-08
VPS26B	6.13461e-23	-0.315048	0.252	0.423	1.14337e-18
TCF7L2	1.88654e-09	-0.314117	0.251	0.365	3.51614e-05
HMGB3	1.34507e-08	-0.31255	0.653	0.664	0.000250694
EIF4G2	1.26416e-11	-0.312546	0.703	0.7	2.35613e-07
GMNN	6.07477e-30	-0.312482	0.081	0.235	1.13222e-25
DIAPH3	4.95895e-26	-0.312013	0.144	0.311	9.24249e-22
KIF2C	1.60665e-28	-0.311241	0.058	0.193	2.99448e-24
PKP4	3.76845e-17	-0.311193	0.267	0.412	7.02363e-13
ARF4	3.35408e-09	-0.311087	0.526	0.594	6.25133e-05
ENSGALG00000036739	2.38357e-10	-0.310876	0.492	0.563	4.44249e-06
MRPS26	4.15407e-09	-0.310511	0.411	0.505	7.74235e-05
HDAC2	2.78669e-16	-0.310208	0.297	0.448	5.19383e-12
FANCC	1.17558e-43	-0.310088	0.088	0.291	2.19104e-39
CALM1	3.68908e-32	-0.309921	0.934	0.933	6.87571e-28
TEX10	9.88115e-27	-0.309786	0.161	0.343	1.84165e-22
TFDP2	8.70194e-20	-0.309611	0.223	0.387	1.62187e-15
MESD	6.17779e-13	-0.309599	0.336	0.469	1.15142e-08
ID2	2.21186e-41	-0.30911	0.151	0.382	4.12246e-37
MCMBP	4.97289e-32	-0.308624	0.138	0.331	9.26846e-28
BUB3	4.06518e-10	-0.308273	0.286	0.397	7.57668e-06
GAR1	2.66686e-31	-0.307736	0.109	0.28	4.97049e-27
ARG2	5.94452e-18	-0.307381	0.186	0.345	1.10794e-13
GTPBP4	2.18694e-21	-0.3072	0.239	0.418	4.07601e-17
SKA2	2.80958e-21	-0.307073	0.255	0.423	5.2365e-17
CCT4	5.23092e-44	-0.306868	0.094	0.305	9.74938e-40
FMC1	3.71604e-09	-0.306637	0.53	0.584	6.92596e-05
BLCAP	8.84322e-20	-0.306366	0.268	0.432	1.6482e-15
PAICS	2.2791e-16	-0.30634	0.247	0.401	4.24778e-12
TRARG1	2.22931e-07	-0.30573	0.116	0.191	0.004155
PSMD6	2.23069e-07	-0.305635	0.374	0.464	0.00415755
ENSGALG00000035206	1.80811e-08	-0.304459	0.461	0.547	0.000336995
ACAT1	1.77555e-27	-0.304195	0.187	0.371	3.30927e-23
MOCS2	2.51189e-11	-0.303869	0.382	0.489	4.68166e-07
NONO	2.82219e-17	-0.303835	0.202	0.351	5.26e-13
NT5DC2	3.3424e-31	-0.303536	0.104	0.274	6.22956e-27
PDAP1	4.51638e-17	-0.303154	0.359	0.513	8.41763e-13
DHFR	3.26888e-56	-0.302852	0.039	0.239	6.09254e-52
ENSGALG00000014897	2.6027e-24	-0.302805	0.13	0.285	4.85091e-20
SLC43A3	1.12718e-25	-0.302593	0.081	0.223	2.10084e-21
FAU	1.33893e-14	-0.302076	0.739	0.738	2.4955e-10
PFN2	5.59213e-16	-0.301969	0.492	0.585	1.04226e-11
ENSGALG00000007728	5.25846e-53	-0.301024	0.044	0.24	9.80071e-49
ETF1	2.93999e-19	-0.30062	0.273	0.443	5.47956e-15
RNH1	8.76618e-20	-0.300611	0.313	0.474	1.63384e-15
PEX10	1.08357e-21	-0.300425	0.23	0.396	2.01955e-17
NPHP1	1.64356e-18	-0.300385	0.169	0.318	3.06327e-14
NIPSNAP2	2.67217e-13	-0.300063	0.356	0.483	4.9804e-09
NDUFA4	5.87592e-16	-0.299635	0.745	0.751	1.09515e-11
THY1	6.84973e-11	-0.299309	0.085	0.169	1.27665e-06
MGST3	2.71925e-11	-0.298281	0.447	0.541	5.06815e-07
LAMTOR2	1.73555e-10	-0.297957	0.688	0.702	3.23472e-06
ENSGALG00000041973	8.52392e-30	-0.297801	0.09	0.248	1.58869e-25
SSR3	3.06971e-10	-0.297289	0.421	0.525	5.72133e-06
PSMA2	1.20269e-11	-0.297008	0.482	0.562	2.24157e-07
TES	1.68179e-62	-0.296314	0.004	0.168	3.13451e-58
SRSF7	3.492e-09	-0.296085	0.464	0.55	6.5084e-05
STT3A	8.4e-20	-0.296052	0.19	0.355	1.56559e-15
OTUB1	1.74854e-09	-0.295844	0.547	0.601	3.25894e-05
RUVBL1	1.33624e-22	-0.295794	0.254	0.422	2.49048e-18
SEPT2L	8.94793e-07	-0.295762	0.494	0.556	0.0166772
EZH2	2.67867e-34	-0.29555	0.029	0.156	4.9925e-30
BRIX1	2.08737e-11	-0.2955	0.318	0.442	3.89045e-07
BICD2	7.15141e-07	-0.2954	0.501	0.548	0.0133288
ASF1A	1.85074e-25	-0.295345	0.221	0.402	3.4494e-21
TERF1	2.2527e-48	-0.295337	0.04	0.217	4.19859e-44
EIF3B	6.90522e-15	-0.294983	0.295	0.437	1.287e-10
COPZ1	2.35961e-07	-0.294956	0.485	0.559	0.00439783
PSMD7	5.43614e-08	-0.294921	0.555	0.6	0.00101319
CDC37L1	2.37609e-15	-0.294633	0.261	0.408	4.42857e-11
EHD3	2.14431e-11	-0.29439	0.364	0.496	3.99656e-07
DDOST	7.22466e-16	-0.293944	0.319	0.466	1.34653e-11
ANXA11	2.70831e-42	-0.293851	0.057	0.236	5.04775e-38
MRPS33	4.237e-08	-0.293753	0.402	0.492	0.000789693
RPS24	2.74813e-26	-0.293239	0.911	0.929	5.12196e-22
PSMD10	5.9687e-24	-0.293175	0.193	0.371	1.11245e-19
ENSGALG00000051176	2.59859e-47	-0.292999	0.001	0.122	4.84326e-43
CSNK2A2	3.90398e-11	-0.292978	0.266	0.392	7.27623e-07
DKC1	7.89395e-24	-0.292752	0.217	0.392	1.47127e-19
RAC1	5.76424e-24	-0.292411	0.253	0.425	1.07434e-19
TUBA1A	2.01586e-15	-0.292186	0.857	0.849	3.75715e-11
CHTF8	1.80567e-68	-0.292057	0.009	0.196	3.3654e-64
DNAJC8	1.0551e-06	-0.291947	0.624	0.644	0.019665
GXYLT2	2.04497e-24	-0.291874	0.137	0.3	3.81141e-20
ENSGALG00000017558	2.85559e-22	-0.291718	0.202	0.372	5.32224e-18
RBM17	1.73572e-14	-0.291526	0.322	0.467	3.23504e-10
DBN1	3.49972e-30	-0.291441	0.137	0.321	6.52277e-26
EIF2S1	7.93266e-14	-0.290989	0.43	0.543	1.47849e-09
DDX24	3.37209e-22	-0.290424	0.127	0.279	6.2849e-18
POSTN	3.29122e-14	-0.29004	0.001	0.038	6.13417e-10
MLF1	5.07516e-15	-0.289755	0.279	0.433	9.45909e-11
ARHGAP18	1.81314e-26	-0.289657	0.228	0.435	3.37933e-22
SIVA1	1.55543e-10	-0.289335	0.39	0.476	2.899e-06
RAB3GAP2	5.50599e-15	-0.289272	0.314	0.461	1.02621e-10
BZW1	7.60794e-10	-0.289245	0.558	0.602	1.41797e-05
DBI	2.14449e-06	-0.289069	0.6	0.628	0.039969
CDH11	4.18537e-20	-0.28843	0.324	0.491	7.80069e-16
HIRA	9.06546e-15	-0.28787	0.233	0.386	1.68962e-10
ENSGALG00000023950	5.24612e-21	-0.287801	0.172	0.336	9.77772e-17
HNRNPH3	2.92935e-09	-0.287598	0.692	0.683	5.45971e-05
ARL6IP5	4.636e-08	-0.287139	0.632	0.649	0.000864058
DTYMK	1.43324e-20	-0.286895	0.151	0.304	2.67128e-16
NMI	6.13602e-14	-0.286827	0.151	0.275	1.14363e-09
LSM8	9.48117e-16	-0.2868	0.271	0.415	1.7671e-11
CALCRL	1.27055e-21	-0.286733	0.069	0.189	2.36805e-17
WDR3	2.14474e-12	-0.286697	0.26	0.403	3.99737e-08
C9orf64	2.90214e-28	-0.286085	0.09	0.248	5.40902e-24
RPS26	2.26942e-17	-0.285863	0.886	0.905	4.22975e-13
TBL2	1.77785e-15	-0.285727	0.274	0.419	3.31356e-11
ENSGALG00000035030	3.34885e-53	-0.285192	0	0.133	6.24158e-49
ELOF1	2.56062e-23	-0.284862	0.214	0.387	4.77247e-19
TCF25	3.85062e-08	-0.284811	0.426	0.521	0.000717678
POLR3K	6.92939e-14	-0.284666	0.206	0.344	1.2915e-09
DYNC1LI1	9.99827e-14	-0.284503	0.388	0.522	1.86348e-09
PSMC2	3.18828e-09	-0.28429	0.345	0.461	5.94231e-05
COX5A	4.5249e-09	-0.284055	0.681	0.674	8.43351e-05
CEP55	1.15314e-49	-0.283762	0.001	0.126	2.14922e-45
NSMCE2	1.95747e-14	-0.283747	0.256	0.406	3.64834e-10
ENSGALG00000015617	1.78497e-17	-0.282981	0.856	0.876	3.32682e-13
THOC7	4.98971e-07	-0.282553	0.578	0.596	0.00929983
DNAJC15	9.6416e-19	-0.281851	0.273	0.436	1.797e-14
RCHY1	7.24238e-21	-0.281234	0.153	0.305	1.34983e-16
ACOT9	2.26157e-25	-0.281161	0.111	0.27	4.21512e-21
PAM	1.33067e-33	-0.280865	0.14	0.341	2.4801e-29
TMED7	9.60128e-10	-0.280815	0.602	0.611	1.78949e-05
RPS16	1.39853e-20	-0.280757	0.816	0.835	2.60659e-16
SLC26A1	1.61129e-39	-0.280541	0.017	0.146	3.00312e-35
SCAF11	2.20838e-11	-0.28001	0.326	0.454	4.11598e-07
PSMB4	3.79385e-09	-0.279494	0.661	0.682	7.07099e-05
FARSA	5.33011e-22	-0.279304	0.194	0.367	9.93426e-18
U2AF2	1.00973e-08	-0.278515	0.332	0.429	0.000188193
PLPBP	2.01256e-15	-0.27799	0.257	0.403	3.751e-11
SEC61B	2.08243e-10	-0.277922	0.486	0.567	3.88124e-06
MRPL51	1.50678e-11	-0.277876	0.383	0.494	2.80834e-07
ENSGALG00000029831	4.14874e-11	-0.277575	0.102	0.195	7.73242e-07
RPS4X	7.27818e-10	-0.277142	0.802	0.823	1.35651e-05
BYSL	1.49939e-10	-0.276971	0.248	0.372	2.79457e-06
PARN	3.8701e-30	-0.276867	0.162	0.353	7.21309e-26
CFDP1	3.93006e-08	-0.276791	0.316	0.431	0.000732484
RNASEH2B	5.18499e-22	-0.276578	0.199	0.373	9.66379e-18
EI24	4.64902e-11	-0.276336	0.326	0.445	8.66484e-07
ALDH3A2	3.87657e-17	-0.275898	0.175	0.323	7.22514e-13
ENSGALG00000000317	1.48432e-12	-0.275755	0.055	0.132	2.76647e-08
ENSGALG00000004400	1.4013e-25	-0.275219	0.088	0.234	2.61173e-21
CPNE3	8.30353e-10	-0.275083	0.31	0.424	1.54761e-05
RPL6	3.51715e-19	-0.274932	0.884	0.892	6.55527e-15
RILPL1	9.53038e-09	-0.274927	0.373	0.473	0.000177627
PTPRN	6.7508e-29	-0.274787	0.084	0.242	1.25821e-24
CYB5R3	3.88904e-28	-0.274751	0.183	0.373	7.2484e-24
AIMP1	1.04863e-09	-0.274636	0.406	0.515	1.95444e-05
RPN2	3.30795e-13	-0.274337	0.4	0.521	6.16535e-09
ENSGALG00000053766	9.21857e-08	-0.274287	0.592	0.624	0.00171816
PFDN6	2.78455e-07	-0.274124	0.654	0.669	0.00518985
RPL22	1.2941e-22	-0.274095	0.846	0.856	2.41194e-18
NDC1	8.07936e-57	-0.273819	0.023	0.203	1.50583e-52
COMMD1	6.2604e-11	-0.273727	0.349	0.463	1.16681e-06
PFDN5	1.08083e-06	-0.273531	0.607	0.647	0.0201445
RB1	1.20878e-25	-0.273222	0.156	0.328	2.25293e-21
RUFY1	2.28908e-24	-0.273154	0.175	0.355	4.26639e-20
COX7C	1.16039e-23	-0.272995	0.807	0.801	2.16274e-19
ATP5MF	2.74468e-12	-0.272987	0.731	0.735	5.11553e-08
BTF3L4	4.61853e-14	-0.272505	0.369	0.502	8.60802e-10
JAK1	1.85243e-14	-0.272449	0.327	0.477	3.45256e-10
AHSA2	1.42514e-12	-0.271657	0.242	0.378	2.65619e-08
AGO3	6.2419e-13	-0.271407	0.192	0.321	1.16337e-08
RELL1	1.36861e-31	-0.271375	0.118	0.302	2.55082e-27
ENSGALG00000038820	1.10738e-14	-0.271253	0.249	0.393	2.06394e-10
MYO9B	1.8264e-24	-0.27111	0.172	0.351	3.40405e-20
GATD1.1	3.00777e-18	-0.271062	0.189	0.346	5.60589e-14
NOC2L	3.43419e-11	-0.270723	0.202	0.328	6.40064e-07
ENSGALG00000029066	5.48503e-12	-0.270491	0.357	0.471	1.0223e-07
ENSGALG00000006840	9.48379e-08	-0.270017	0.317	0.423	0.00176759
EIF4G1	3.44416e-17	-0.269975	0.177	0.322	6.41923e-13
FAM135A	1.44873e-13	-0.269811	0.296	0.444	2.70015e-09
TBRG4	1.16695e-22	-0.269557	0.132	0.288	2.17495e-18
SHISA2	1.67295e-35	-0.269382	0.047	0.197	3.11803e-31
C22orf39	2.42259e-20	-0.269063	0.301	0.466	4.51523e-16
IGHMBP2	2.69296e-14	-0.268737	0.079	0.176	5.01915e-10
ENSGALG00000042023	1.05169e-12	-0.26847	0.244	0.382	1.96015e-08
NDUFA1	1.87566e-08	-0.267142	0.495	0.563	0.000349585
AHSA1	2.32406e-17	-0.267073	0.402	0.534	4.33158e-13
ENSGALG00000042254	2.8065e-30	-0.266711	0.15	0.341	5.23076e-26
GALE	9.08971e-31	-0.266708	0.095	0.265	1.69414e-26
NTMT1	7.46227e-07	-0.266238	0.372	0.464	0.0139082
GPR68	3.83507e-31	-0.265831	0	0.078	7.14779e-27
CDC16	1.22529e-25	-0.265407	0.091	0.241	2.2837e-21
ARL8BL	6.93704e-07	-0.26533	0.505	0.555	0.0129292
TBCA	1.17993e-09	-0.264878	0.678	0.696	2.19915e-05
ROMO1	4.92447e-09	-0.264741	0.659	0.669	9.17823e-05
LTA4H	4.33172e-27	-0.264737	0.171	0.349	8.07346e-23
ENSGALG00000021676	5.1609e-10	-0.264477	0.425	0.51	9.61888e-06
IAH1	3.03528e-16	-0.26442	0.196	0.345	5.65716e-12
NAA15	7.84205e-18	-0.264326	0.204	0.357	1.4616e-13
NSG1	3.16929e-15	-0.264321	0.465	0.587	5.90693e-11
RPL14	2.16363e-17	-0.264067	0.843	0.843	4.03258e-13
MRPL18	7.99293e-12	-0.264028	0.336	0.464	1.48972e-07
ENSGALG00000033993	1.49604e-14	-0.263872	0.234	0.382	2.78831e-10
ENSGALG00000041812	1.37845e-08	-0.263786	0.667	0.685	0.000256916
TAOK3	4.06074e-16	-0.263708	0.139	0.272	7.56841e-12
PLS3	4.10329e-07	-0.263657	0.331	0.427	0.00764772
PRDX3	5.89695e-15	-0.263451	0.418	0.536	1.09907e-10
ENSGALG00000033441	8.35543e-07	-0.263117	0.586	0.616	0.0155728
GPAM	8.81936e-42	-0.263065	0.074	0.263	1.64375e-37
MCPH1	1.72305e-47	-0.262938	0.016	0.162	3.21141e-43
CSRP1	2.09939e-35	-0.262859	0.034	0.171	3.91285e-31
FAM126A	4.71552e-29	-0.262512	0.107	0.278	8.78879e-25
BLOC1S5	4.34178e-15	-0.262473	0.243	0.395	8.09221e-11
GSTO1	1.14989e-30	-0.26233	0.089	0.254	2.14317e-26
AP3S1	4.15519e-11	-0.262291	0.312	0.438	7.74445e-07
MRPL46	2.38991e-24	-0.262279	0.15	0.32	4.45432e-20
METRNL	4.83874e-44	-0.262007	0.079	0.278	9.01845e-40
COMMD9	3.0239e-14	-0.261969	0.289	0.426	5.63595e-10
MCRS1	3.54595e-09	-0.261767	0.408	0.5	6.60893e-05
SNX6	2.09118e-09	-0.261354	0.444	0.53	3.89754e-05
ENSGALG00000006564	4.21719e-33	-0.261192	0.143	0.341	7.86e-29
VPS26A	2.6728e-22	-0.261068	0.158	0.321	4.98157e-18
HAUS3	9.62947e-55	-0.260984	0.008	0.16	1.79474e-50
DLD	1.17522e-20	-0.260798	0.168	0.331	2.19037e-16
HYLS1	1.4415e-32	-0.260389	0.025	0.144	2.68667e-28
RPL17	1.36439e-18	-0.258989	0.916	0.94	2.54295e-14
CSTF2	1.92523e-17	-0.258974	0.104	0.228	3.58824e-13
HAS2	2.6773e-09	-0.258121	0.005	0.035	4.98995e-05
CHURC1	3.13369e-07	-0.258108	0.68	0.684	0.00584057
USP36	6.5785e-08	-0.257947	0.658	0.674	0.0012261
UBQLN1	3.88737e-19	-0.257835	0.203	0.367	7.24529e-15
PUM3	1.36336e-07	-0.257449	0.236	0.341	0.00254103
ENSGALG00000010713	1.52243e-28	-0.257413	0.135	0.313	2.83751e-24
ATP6V1E1	6.11492e-08	-0.257399	0.483	0.573	0.0011397
DNA2	3.26041e-62	-0.256531	0.002	0.162	6.07676e-58
PTGES3	1.72881e-16	-0.256473	0.209	0.361	3.22215e-12
IMMT	3.90162e-17	-0.256214	0.223	0.383	7.27184e-13
MAPKKK3L	7.54561e-33	-0.255936	0.038	0.172	1.40635e-28
RALB	6.34106e-11	-0.255851	0.319	0.436	1.18185e-06
TRIM59	5.93964e-11	-0.254946	0.111	0.203	1.10703e-06
INSIG2	9.22976e-29	-0.254235	0.134	0.314	1.72024e-24
SUGT1	3.79845e-11	-0.253857	0.329	0.463	7.07954e-07
ITPA	5.48983e-21	-0.25367	0.164	0.326	1.02319e-16
IQGAP1	2.02092e-14	-0.253229	0.226	0.367	3.76658e-10
IL1RAP	7.35047e-66	-0.253051	0.011	0.197	1.36998e-61
PCMT1	2.10998e-09	-0.252869	0.239	0.356	3.93259e-05
RABGGTB	1.17071e-08	-0.252698	0.266	0.381	0.000218198
SGO1	2.64572e-52	-0.252313	0.002	0.136	4.93109e-48
FKBP51	1.02288e-09	-0.25185	0.252	0.375	1.90645e-05
SMYD2	7.68871e-26	-0.251725	0.126	0.295	1.43302e-21
NDUFC2	6.97205e-07	-0.25146	0.654	0.669	0.0129945
SH3BGRL3	1.0222e-17	-0.250861	0.184	0.333	1.90518e-13
NAP1L4	2.90806e-07	-0.250592	0.612	0.645	0.00542005
ILKAP	2.76896e-15	-0.250477	0.147	0.278	5.16078e-11
SNX1	7.64386e-18	-0.250471	0.263	0.419	1.42466e-13
CAPRIN2	2.10298e-37	-0.250299	0.072	0.247	3.91954e-33
MASTL	4.66543e-53	-0.250128	0.008	0.155	8.69542e-49
COX6C	7.45865e-10	-0.25011	0.72	0.705	1.39014e-05
PITPNA	7.01901e-17	-0.250027	0.196	0.346	1.3082e-12
TTC9	1.32484e-47	-0.249719	0.112	0.345	2.46923e-43
SPCS3	4.57511e-12	-0.249379	0.458	0.539	8.52709e-08
ENSGALG00000006651	6.14523e-38	-0.249356	0.042	0.196	1.14535e-33
TXNRD1	7.47682e-35	-0.249031	0.041	0.182	1.39353e-30
TAX1BP3	7.51657e-08	-0.248818	0.372	0.47	0.00140094
RNFT1	3.49418e-20	-0.248701	0.134	0.283	6.51246e-16
ELK3	1.48221e-21	-0.24869	0.153	0.312	2.76255e-17
ENSGALG00000025811	8.60451e-18	-0.248631	0.186	0.34	1.60371e-13
CAST	4.34849e-28	-0.248528	0.137	0.321	8.10472e-24
CTNNA1	2.39468e-13	-0.248438	0.206	0.341	4.46321e-09
CFL2	6.66479e-12	-0.248331	0.368	0.485	1.24218e-07
OLA1	1.07624e-15	-0.248177	0.245	0.395	2.00589e-11
PPT1	1.67034e-20	-0.247993	0.135	0.284	3.11318e-16
PWP1	3.89905e-26	-0.247744	0.109	0.271	7.26705e-22
ENSGALG00000023824	8.24954e-34	-0.247339	0.002	0.09	1.53755e-29
MLEC	2.94737e-24	-0.247075	0.201	0.372	5.49331e-20
COBLL1	2.81654e-07	-0.24648	0.373	0.477	0.00524946
FUBP1	1.33105e-07	-0.246418	0.467	0.543	0.0024808
ERH	1.23505e-06	-0.246169	0.683	0.671	0.0230189
RANGAP1	1.20644e-14	-0.245878	0.2	0.334	2.24856e-10
USP14	4.58881e-21	-0.245832	0.151	0.308	8.55262e-17
CHCHD3	5.20679e-10	-0.245304	0.408	0.51	9.70441e-06
CDC6	4.0959e-53	-0.245294	0.004	0.144	7.63395e-49
MCUB	8.02964e-28	-0.244985	0.122	0.291	1.49656e-23
UQCR10	6.42313e-12	-0.244645	0.737	0.737	1.19714e-07
SURF6	2.73693e-19	-0.244595	0.267	0.433	5.10109e-15
COX6A1	1.61085e-17	-0.24448	0.8	0.798	3.0023e-13
HSD17B10	4.18444e-13	-0.243032	0.215	0.348	7.79896e-09
VKORC1L1	4.07608e-15	-0.24288	0.176	0.318	7.59699e-11
ALCAM	9.10879e-23	-0.24262	0.223	0.416	1.6977e-18
WDR74	1.7996e-11	-0.242592	0.172	0.289	3.3541e-07
GCSH	1.38872e-14	-0.242576	0.375	0.504	2.58829e-10
SUCLG2	6.4158e-34	-0.242519	0.106	0.291	1.19578e-29
HEATR5A	7.32024e-27	-0.241482	0.119	0.286	1.36435e-22
BUB1	1.10375e-46	-0.241206	0.001	0.119	2.05717e-42
MRPS22	3.07984e-19	-0.241167	0.121	0.26	5.74021e-15
ERGIC1	4.68869e-17	-0.240939	0.15	0.291	8.73877e-13
HNRNPA2B1	6.26296e-10	-0.24075	0.717	0.743	1.16729e-05
SRP72	6.08909e-11	-0.240672	0.266	0.397	1.13488e-06
LRRN4	5.7954e-42	-0.240469	0.014	0.146	1.08015e-37
ENSGALG00000038416	5.87668e-58	-0.240156	0.021	0.203	1.0953e-53
CCDC137	4.86366e-33	-0.240054	0.081	0.251	9.06488e-29
MARS	2.35632e-14	-0.239686	0.16	0.29	4.3917e-10
CSGALNACT2	1.77625e-17	-0.239504	0.07	0.177	3.31057e-13
SERINC5	2.40463e-47	-0.239399	0.065	0.266	4.48175e-43
TNC	8.05881e-09	-0.239181	0.239	0.349	0.0001502
CENPP	2.463e-53	-0.239144	0.005	0.148	4.59053e-49
ZMPSTE24	1.3456e-11	-0.239129	0.208	0.335	2.50794e-07
ENSGALG00000001972	4.46161e-10	-0.23893	0.3	0.426	8.31555e-06
ESF1	8.00953e-09	-0.238774	0.265	0.377	0.000149282
GPC4	6.29075e-28	-0.238427	0.065	0.205	1.17247e-23
SIGMAR1	1.04316e-20	-0.238168	0.165	0.326	1.94424e-16
PSMD3	2.16613e-13	-0.238141	0.24	0.383	4.03724e-09
SFR1	3.44843e-51	-0.23791	0.016	0.171	6.42719e-47
DECR1	2.01124e-21	-0.237695	0.103	0.243	3.74854e-17
CIAO1	2.32331e-20	-0.237582	0.157	0.313	4.33018e-16
UTP6	2.27262e-08	-0.237464	0.197	0.295	0.000423572
ENSGALG00000043329	5.80706e-13	-0.237096	0.854	0.851	1.08232e-08
DAP	1.48128e-17	-0.236954	0.115	0.246	2.76081e-13
SALL4	1.2426e-29	-0.236596	0.016	0.117	2.31596e-25
ESPL1	2.11299e-40	-0.236457	0.003	0.11	3.9382e-36
MAFK	9.04859e-17	-0.236371	0.244	0.394	1.68648e-12
KIF23	5.04973e-52	-0.236327	0.001	0.134	9.41169e-48
TARS	2.11482e-16	-0.235679	0.3	0.455	3.9416e-12
EPRS	2.46949e-07	-0.235531	0.637	0.657	0.00460264
PLK1	2.19155e-41	-0.235018	0	0.104	4.0846e-37
SUCLG1	8.87104e-16	-0.23495	0.24	0.392	1.65338e-11
NCBP2	9.98402e-07	-0.234792	0.419	0.503	0.0186082
WEE1	5.16864e-36	-0.233839	0.067	0.233	9.63331e-32
SRXN1	3.32746e-18	-0.2337	0.143	0.288	6.20172e-14
PHTF2	1.74345e-46	-0.233664	0.072	0.277	3.24944e-42
LUZP2	3.23633e-15	-0.232643	0.206	0.349	6.03186e-11
SNF8	1.94828e-14	-0.232382	0.188	0.331	3.6312e-10
CENPI	1.39198e-51	-0.231958	0.005	0.144	2.59438e-47
DDRGK1	3.06945e-10	-0.231752	0.285	0.408	5.72085e-06
NOLC1	1.5784e-19	-0.231481	0.113	0.249	2.94182e-15
COQ7	6.50845e-14	-0.231221	0.166	0.298	1.21304e-09
HTRA2	1.64565e-06	-0.231219	0.348	0.443	0.0306716
WDR5	3.68101e-11	-0.231204	0.277	0.404	6.86067e-07
MED10	1.44862e-19	-0.231103	0.226	0.389	2.69994e-15
GOLM1	7.12333e-18	-0.230495	0.147	0.288	1.32765e-13
MDN1	7.79448e-12	-0.23021	0.28	0.414	1.45273e-07
RFC3	4.5879e-44	-0.230072	0.034	0.195	8.55093e-40
CLSPN	1.89067e-41	-0.229993	0.02	0.157	3.52383e-37
CNTNAP1	9.73101e-19	-0.229704	0.078	0.194	1.81366e-14
MYO1E	1.18974e-21	-0.22966	0.103	0.244	2.21743e-17
CHCHD4	1.01684e-19	-0.229354	0.143	0.291	1.89518e-15
RRP9	6.43412e-23	-0.229284	0.064	0.189	1.19919e-18
RWDD1	1.78072e-06	-0.229154	0.412	0.495	0.0331891
RACK1	5.76414e-14	-0.22881	0.851	0.861	1.07432e-09
MAP1S	3.98493e-11	-0.228718	0.19	0.312	7.42711e-07
FCF1	3.09494e-11	-0.228654	0.19	0.312	5.76835e-07
ATP5A1Z	1.18672e-08	-0.228627	0.551	0.614	0.000221182
THOC5	7.41828e-11	-0.228274	0.182	0.301	1.38262e-06
ENSGALG00000030808	1.18872e-11	-0.228134	0.221	0.349	2.21554e-07
RAB8A	9.03374e-12	-0.227917	0.239	0.377	1.68371e-07
SYNCRIP	6.3656e-13	-0.227864	0.332	0.461	1.18642e-08
RPL23	8.67603e-17	-0.227849	0.921	0.942	1.61704e-12
Pcdh19	3.45271e-34	-0.227837	0.025	0.149	6.43515e-30
UROD	9.26686e-16	-0.227494	0.172	0.31	1.72716e-11
RBM19	1.30325e-08	-0.227287	0.262	0.382	0.0002429
BORCS5	2.42661e-15	-0.227232	0.175	0.315	4.52271e-11
GPN2	5.74661e-14	-0.226917	0.081	0.179	1.07105e-09
LARS	6.76159e-08	-0.226685	0.291	0.403	0.00126023
CEP135	8.6897e-33	-0.226434	0.028	0.151	1.61959e-28
IARS	4.43021e-14	-0.22642	0.198	0.339	8.25702e-10
POLE	1.63487e-48	-0.226396	0.014	0.16	3.04708e-44
H2AFX	1.07211e-17	-0.226256	0.086	0.201	1.99819e-13
RUVBL2	3.34497e-26	-0.226024	0.137	0.311	6.23435e-22
EIF3A	1.54023e-07	-0.225877	0.422	0.512	0.00287069
ENSGALG00000038528	1.25674e-10	-0.225874	0.231	0.359	2.34232e-06
LDLRAD4	9.64708e-16	-0.225835	0.131	0.259	1.79802e-11
LMNB1	7.08093e-22	-0.225066	0.088	0.218	1.31974e-17
SLC11A2	6.56671e-42	-0.224784	0.054	0.23	1.2239e-37
SNAI1	1.85406e-24	-0.224087	0.01	0.089	3.45559e-20
KIFAP3	1.25302e-08	-0.223904	0.31	0.422	0.000233538
FERMT1	2.9941e-23	-0.223267	0.041	0.149	5.5804e-19
MRPS18A	6.27237e-19	-0.223204	0.144	0.29	1.16904e-14
CSE1L	1.01281e-20	-0.22281	0.234	0.403	1.88767e-16
MRPL21	5.74008e-11	-0.222681	0.263	0.386	1.06984e-06
SEC11C	1.63201e-12	-0.222508	0.379	0.501	3.04173e-08
SCN9A	4.58537e-38	-0.222504	0.02	0.147	8.54621e-34
CENPT	1.50964e-49	-0.222313	0.02	0.177	2.81367e-45
ENSGALG00000033647	2.56148e-15	-0.22227	0.101	0.216	4.77409e-11
P4HA3	1.17723e-12	-0.222226	0.31	0.458	2.19413e-08
NCK2	7.7745e-13	-0.221732	0.311	0.448	1.44901e-08
DYNC1I2	1.19528e-11	-0.221595	0.308	0.438	2.22777e-07
TM9SF3	7.33595e-08	-0.221526	0.465	0.547	0.00136727
IMP4	2.94569e-13	-0.221339	0.172	0.3	5.49017e-09
F2R	1.64877e-40	-0.220952	0.017	0.149	3.07298e-36
FYN	1.52017e-06	-0.220887	0.332	0.429	0.0283329
SPTSSA	1.71545e-07	-0.220844	0.38	0.475	0.00319726
PDCD5	8.29471e-08	-0.220822	0.461	0.541	0.00154597
DSN1	1.35116e-12	-0.220559	0.17	0.29	2.51829e-08
SRPK1	5.00172e-12	-0.220435	0.325	0.446	9.32221e-08
SMIM19	8.3263e-11	-0.220089	0.313	0.431	1.55186e-06
ENSGALG00000002315	8.70734e-14	-0.219357	0.28	0.433	1.62287e-09
ENSGALG00000010722	7.71572e-21	-0.219326	0.026	0.112	1.43806e-16
ENSGALG00000042503	1.19117e-06	-0.219268	0.45	0.531	0.022201
AFAP1L2	8.10736e-15	-0.218931	0.073	0.17	1.51105e-10
ENSGALG00000041112	7.67134e-14	-0.218728	0.307	0.454	1.42978e-09
GNAS	1.16129e-11	-0.218578	0.298	0.431	2.1644e-07
MAIP1	3.78194e-07	-0.218224	0.401	0.489	0.00704878
SASS6	3.65473e-30	-0.218043	0.058	0.199	6.81169e-26
TSR3	3.06761e-29	-0.217989	0.083	0.241	5.71742e-25
SKIL	9.20415e-09	-0.217575	0.138	0.231	0.000171547
CTSA	4.02948e-14	-0.217471	0.188	0.325	7.51014e-10
ELF1	3.68956e-21	-0.217428	0.1	0.24	6.87661e-17
MSH2	1.57411e-20	-0.216367	0.114	0.255	2.93383e-16
SORCS2	1.13566e-08	-0.216241	0.234	0.347	0.000211664
ENSGALG00000049291	5.04459e-19	-0.215847	0.021	0.097	9.40211e-15
PPIF	5.08249e-24	-0.215769	0.162	0.338	9.47275e-20
ENSGALG00000009355	3.17908e-57	-0.215748	0.005	0.157	5.92516e-53
ENSGALG00000002561	6.64547e-48	-0.215712	0.008	0.145	1.23858e-43
MRPL14	1.51145e-08	-0.215678	0.339	0.448	0.000281704
ACTN1	4.2406e-13	-0.215661	0.112	0.218	7.90362e-09
ATRNL1	3.97061e-15	-0.215376	0.124	0.245	7.40043e-11
ASAP2	1.54422e-19	-0.215165	0.135	0.285	2.87812e-15
MELK	8.81541e-33	-0.215028	0	0.082	1.64302e-28
NDUFB6	1.99667e-06	-0.214851	0.598	0.621	0.037214
SDHAF2	1.21958e-08	-0.214693	0.316	0.427	0.000227306
IRF6	1.54812e-37	-0.214631	0.016	0.136	2.88539e-33
2023-09-09	1.97414e-15	-0.214121	0.279	0.427	3.67941e-11
ODF2	1.72004e-18	-0.214091	0.11	0.239	3.20582e-14
PRORSD1P	4.23098e-26	-0.213956	0.085	0.232	7.88571e-22
RPL8	2.75242e-13	-0.213938	0.897	0.915	5.12995e-09
HIBCH	1.74835e-08	-0.213922	0.321	0.442	0.000325857
ENSGALG00000003747	2.88131e-16	-0.213903	0.119	0.244	5.37018e-12
TVP23A	1.42287e-14	-0.2138	0.217	0.358	2.65194e-10
HM13	6.12809e-12	-0.213394	0.314	0.446	1.14215e-07
ENSGALG00000024039	9.23437e-10	-0.213322	0.158	0.265	1.7211e-05
CDC20	7.77963e-30	-0.213009	0	0.074	1.44997e-25
TMX4	1.58956e-10	-0.21284	0.253	0.384	2.96262e-06
LSM4	3.55512e-32	-0.212656	0.091	0.263	6.62604e-28
ENSGALG00000008803	5.4926e-29	-0.212654	0.013	0.106	1.02371e-24
TMEM138	6.9728e-10	-0.212321	0.292	0.424	1.29959e-05
LMO4	8.18791e-16	-0.212192	0.203	0.354	1.52606e-11
EMG1	2.96315e-16	-0.212031	0.049	0.138	5.52272e-12
CAB39	3.59816e-08	-0.211399	0.337	0.449	0.000670624
HNRNPH2	2.30367e-06	-0.211369	0.787	0.786	0.0429358
PRIM2	2.60019e-53	-0.21133	0.034	0.22	4.84624e-49
FAHD2A	2.44737e-14	-0.211153	0.242	0.386	4.56141e-10
ENSGALG00000051083	2.35356e-48	-0.211135	0.011	0.152	4.38657e-44
OPA3	3.98755e-17	-0.2109	0.22	0.369	7.43199e-13
PRRG1	1.16506e-17	-0.210681	0.223	0.38	2.17144e-13
ADAM10	1.02437e-11	-0.210286	0.396	0.507	1.90921e-07
TMEM123	1.92416e-12	-0.210213	0.247	0.382	3.58625e-08
ENSGALG00000023546	6.18927e-34	-0.20985	0.044	0.187	1.15356e-29
CAND1	4.95149e-09	-0.209796	0.304	0.419	9.22859e-05
YTHDF2	1.87816e-19	-0.20975	0.242	0.407	3.50052e-15
BRMS1L	1.87054e-19	-0.209637	0.195	0.355	3.48631e-15
APEH	2.65444e-20	-0.209621	0.11	0.25	4.94735e-16
TROVE2	6.86348e-11	-0.209378	0.119	0.218	1.27922e-06
ZNF622	7.94726e-13	-0.209228	0.122	0.232	1.48121e-08
SKA3	3.71538e-51	-0.209222	0	0.128	6.92472e-47
SPART	2.62246e-11	-0.208971	0.23	0.363	4.88774e-07
DDX11	3.90677e-34	-0.208799	0.018	0.133	7.28144e-30
CSNK2A1	1.21937e-06	-0.208623	0.393	0.48	0.0227266
EMC1	2.923e-14	-0.208603	0.113	0.225	5.44789e-10
CPSF4	9.93272e-27	-0.208563	0.123	0.29	1.85126e-22
RAB8B	3.06531e-07	-0.208527	0.183	0.277	0.00571312
ANKLE1	4.21739e-34	-0.208518	0.007	0.105	7.86036e-30
PIP4K2A	2.10442e-18	-0.208264	0.155	0.301	3.92222e-14
TALDO1	3.32905e-07	-0.208249	0.388	0.484	0.00620468
GTF3A	4.94039e-12	-0.208188	0.224	0.352	9.2079e-08
RPL24	1.63721e-11	-0.207749	0.872	0.892	3.05143e-07
ENSGALG00000039964	2.61512e-20	-0.207485	0.11	0.248	4.87406e-16
PURH	2.31515e-09	-0.207314	0.288	0.407	4.31497e-05
HTD2	3.85005e-08	-0.207313	0.307	0.415	0.000717572
ENSGALG00000014960	5.27891e-17	-0.207126	0.094	0.21	9.83884e-13
RPS3A	3.9204e-10	-0.206973	0.922	0.951	7.30685e-06
ENSGALG00000048771	1.56708e-14	-0.206575	0.087	0.183	2.92072e-10
RWDD4	4.18747e-10	-0.206572	0.338	0.449	7.8046e-06
ADSL	8.36387e-11	-0.206265	0.161	0.274	1.55886e-06
CDC7	3.99965e-55	-0.206246	0.003	0.147	7.45455e-51
NCAPG	1.32062e-39	-0.206222	0.005	0.115	2.46137e-35
ARHGAP19	1.95649e-47	-0.206175	0.011	0.15	3.6465e-43
EIF4G3	8.86547e-09	-0.206139	0.329	0.444	0.000165235
VRK1	1.28951e-24	-0.206018	0.061	0.187	2.4034e-20
UQCRC1	3.04465e-07	-0.20596	0.333	0.444	0.00567462
MBNL1	1.3598e-12	-0.205809	0.175	0.305	2.5344e-08
OGDH	5.66629e-19	-0.205754	0.141	0.29	1.05608e-14
TTC4	1.56051e-12	-0.205733	0.097	0.197	2.90847e-08
ORC4	9.70126e-24	-0.205719	0.102	0.25	1.80812e-19
ITFG1	2.83867e-16	-0.205669	0.28	0.446	5.29071e-12
SLC44A3	1.65329e-10	-0.205569	0.239	0.359	3.0814e-06
PLCB1	1.18182e-17	-0.205242	0.129	0.264	2.20268e-13
ENSGALG00000037807	2.57951e-17	-0.205144	0.116	0.248	4.8077e-13
RBMS1	7.92047e-12	-0.204982	0.181	0.303	1.47622e-07
ST13	1.49112e-06	-0.204846	0.71	0.706	0.0277914
PIK3CD	1.41859e-42	-0.204724	0.011	0.14	2.64398e-38
GFRA1	7.41558e-32	-0.204487	0.09	0.262	1.38212e-27
CCNA2	6.09644e-42	-0.20393	0.007	0.126	1.13625e-37
MRPL16	6.57266e-09	-0.203714	0.295	0.413	0.000122501
PRSS23	6.50435e-40	-0.203491	0.009	0.126	1.21228e-35
ENSGALG00000048698	1.40165e-11	-0.203336	0.154	0.272	2.61239e-07
CAPZA1	2.28441e-06	-0.202665	0.458	0.525	0.0425768
PRMT3	3.49745e-21	-0.202562	0.052	0.161	6.51855e-17
CYP46A1	1.34885e-22	-0.202343	0.081	0.213	2.51398e-18
UBE2K	7.8517e-09	-0.20234	0.35	0.465	0.00014634
NUDT21	6.26308e-11	-0.202059	0.249	0.372	1.16731e-06
DYNC2LI1	5.21145e-19	-0.20187	0.075	0.191	9.7131e-15
DARS	5.01877e-08	-0.201816	0.363	0.464	0.000935398
EED	1.85153e-13	-0.201758	0.083	0.181	3.45088e-09
RPA1	2.03223e-14	-0.201669	0.236	0.373	3.78767e-10
DHX37	7.18019e-09	-0.201587	0.331	0.445	0.000133824
BAK1	3.75995e-35	-0.201505	0.044	0.191	7.00779e-31
ATP6AP1	5.30627e-08	-0.201459	0.385	0.483	0.000988983
CCNF	9.35895e-33	-0.201381	0.004	0.093	1.74432e-28
LZIC	1.14074e-06	-0.200979	0.328	0.433	0.0212611
ABCE1	1.02081e-08	-0.200848	0.364	0.472	0.000190259
RNF168	8.77614e-09	-0.200511	0.18	0.283	0.00016357
IFIH1	6.73907e-10	-0.200465	0.141	0.242	1.25603e-05
POC1B	1.60906e-30	-0.200384	0.022	0.133	2.99896e-26
LMAN2	1.43078e-08	-0.200382	0.354	0.465	0.000266668
ENSGALG00000014324	1.36125e-19	-0.200307	0.17	0.33	2.5371e-15
ENSGALG00000054345	1.02176e-25	-0.200102	0.053	0.179	1.90435e-21
PPCS	4.89246e-16	-0.200075	0.221	0.37	9.11856e-12
NPEPL1	5.76747e-13	-0.199832	0.167	0.294	1.07494e-08
ATP5MC1	1.17675e-06	-0.199645	0.74	0.748	0.0219323
RPL26L1	1.47398e-11	-0.199175	0.885	0.89	2.7472e-07
MTMR10	2.53485e-08	-0.198903	0.309	0.421	0.000472445
ZYX	8.02493e-16	-0.198889	0.156	0.29	1.49569e-11
PPIH	5.02694e-09	-0.198786	0.285	0.4	9.36921e-05
RHEB	1.15206e-06	-0.198605	0.483	0.552	0.0214721
SHTN1	8.86889e-27	-0.198387	0.102	0.263	1.65298e-22
EIF5	2.96996e-09	-0.19828	0.742	0.759	5.53541e-05
DDX10	7.81737e-13	-0.198143	0.215	0.352	1.457e-08
GET4	1.64232e-09	-0.197846	0.208	0.324	3.06096e-05
MYBL1	8.97742e-38	-0.197544	0.022	0.152	1.67321e-33
SDR16C5	3.26659e-20	-0.197472	0.121	0.264	6.08827e-16
IPO13	2.1852e-16	-0.197348	0.125	0.254	4.07278e-12
RASGEF1C	2.03886e-15	-0.197159	0.113	0.229	3.80003e-11
INTS11	4.22909e-15	-0.197086	0.104	0.218	7.88219e-11
DNAJC10	1.78031e-20	-0.197037	0.129	0.279	3.31814e-16
SCD	4.40721e-16	-0.196891	0.069	0.167	8.21416e-12
FAM20C	1.44762e-08	-0.196744	0.152	0.247	0.000269807
RSL24D1	4.27097e-07	-0.196659	0.429	0.518	0.00796023
SLC25A5	2.93771e-07	-0.19635	0.653	0.658	0.0054753
NMT1	9.85582e-14	-0.196319	0.169	0.3	1.83693e-09
MRPL12	2.26802e-09	-0.196151	0.257	0.371	4.22714e-05
FAP	2.13016e-44	-0.19615	0	0.111	3.9702e-40
NUP107	6.54897e-15	-0.196058	0.147	0.275	1.2206e-10
CIB2	2.86213e-33	-0.195841	0.036	0.17	5.33444e-29
GTF2H3	6.46945e-14	-0.195666	0.197	0.335	1.20578e-09
DCUN1D5	2.01965e-17	-0.195621	0.126	0.262	3.76421e-13
AUP1	7.41231e-20	-0.195541	0.191	0.351	1.38151e-15
ENSGALG00000044278	3.05643e-10	-0.195453	0.172	0.285	5.69657e-06
ACP1	6.31439e-08	-0.195355	0.453	0.537	0.00117688
PYM1	2.46674e-07	-0.195188	0.156	0.245	0.00459752
WDR77	3.98183e-25	-0.195165	0.047	0.166	7.42134e-21
LRPPRC	9.74526e-18	-0.194319	0.225	0.393	1.81632e-13
NEFL	5.24183e-21	-0.194297	0.022	0.105	9.76973e-17
ANAPC13	1.3675e-09	-0.194095	0.291	0.414	2.54874e-05
SNRPC	6.69691e-14	-0.194088	0.258	0.408	1.24817e-09
CHUK	2.24494e-12	-0.193624	0.121	0.23	4.18411e-08
NIPA2	1.89659e-10	-0.193468	0.228	0.352	3.53487e-06
ENSGALG00000000791	3.8497e-32	-0.193	0.01	0.107	7.17507e-28
PRELID3B	2.86073e-16	-0.192892	0.226	0.381	5.33184e-12
ICA1	2.11014e-10	-0.192769	0.101	0.191	3.93288e-06
CDKN3	2.31029e-41	-0.192669	0.002	0.111	4.30591e-37
ACOT8	1.38276e-19	-0.192634	0.114	0.253	2.57719e-15
VBP1	2.38931e-11	-0.192315	0.254	0.386	4.45319e-07
RPS25	2.15732e-08	-0.192173	0.885	0.89	0.000402082
IL13RA2	4.80699e-35	-0.192104	0.01	0.115	8.95927e-31
SDF2L1	5.22633e-08	-0.192036	0.246	0.355	0.000974083
LSM5	9.51489e-09	-0.191884	0.289	0.409	0.000177338
BRCA2	2.96843e-56	-0.191504	0.008	0.166	5.53256e-52
ENSGALG00000010302	2.48334e-12	-0.191455	0.131	0.24	4.62845e-08
ARIH1	1.71144e-07	-0.191295	0.403	0.493	0.00318978
TWNK	1.78126e-13	-0.191095	0.126	0.243	3.31991e-09
PSAT1	2.37131e-17	-0.191052	0.058	0.156	4.41964e-13
CTH	1.03198e-13	-0.190728	0.24	0.379	1.9234e-09
NNT	2.30235e-25	-0.190677	0.103	0.257	4.29112e-21
ENSGALG00000054915	1.41235e-29	-0.190642	0.094	0.256	2.63233e-25
NCAPH2	3.5492e-42	-0.190339	0.007	0.126	6.61499e-38
MTHFD1	2.86887e-27	-0.190077	0.089	0.244	5.34699e-23
EIF2B2	6.39681e-15	-0.189702	0.281	0.426	1.19224e-10
AIFM1	4.01333e-16	-0.189606	0.153	0.29	7.48005e-12
LRRTM3	3.44235e-26	-0.189598	0.071	0.212	6.41584e-22
C5H15orf41	7.12756e-14	-0.189546	0.144	0.268	1.32843e-09
ENSGALG00000035365	5.6147e-18	-0.189488	0.079	0.193	1.04647e-13
TUBG1	2.61065e-14	-0.189447	0.163	0.296	4.86572e-10
SNRNP40	5.92472e-16	-0.189298	0.137	0.269	1.10425e-11
MYEF2	1.33996e-12	-0.18919	0.207	0.341	2.49742e-08
NEDD1	2.8319e-12	-0.188405	0.208	0.336	5.2781e-08
PDCD10	1.43002e-11	-0.188365	0.231	0.361	2.66527e-07
PEA15L2	1.77974e-19	-0.188298	0.186	0.343	3.31709e-15
CMPK1	8.75417e-22	-0.188108	0.2	0.373	1.6316e-17
TMEM128	5.26745e-20	-0.188102	0.099	0.232	9.81748e-16
ABCA1	5.9948e-35	-0.18802	0.004	0.099	1.11731e-30
PSMD1	1.81921e-06	-0.187748	0.368	0.465	0.0339064
MAP4	1.57023e-06	-0.187726	0.315	0.41	0.029266
SPDL1	3.24739e-13	-0.187542	0.228	0.366	6.05249e-09
MRPL19	1.66244e-08	-0.186826	0.258	0.377	0.000309846
ENSGALG00000055069	9.92105e-24	-0.186809	0.113	0.269	1.84909e-19
MAPRE3	3.2757e-08	-0.186661	0.171	0.271	0.000610526
CASP8	2.17325e-22	-0.186497	0.051	0.165	4.0505e-18
LRRC15	1.74235e-30	-0.186252	0.002	0.084	3.24738e-26
RNASEH2A	1.34659e-06	-0.185892	0.26	0.36	0.0250978
RPS19	4.77539e-19	-0.185765	0.956	0.979	8.90038e-15
GPX1	5.79936e-07	-0.185742	0.336	0.437	0.0108089
PRKAG2	1.63894e-14	-0.18571	0.061	0.151	3.05466e-10
PTBP2	7.92171e-13	-0.18508	0.199	0.331	1.47645e-08
NMU	1.59037e-43	-0.185018	0.012	0.144	2.96414e-39
TPD52	1.37721e-15	-0.184753	0.264	0.417	2.56685e-11
GMPPB	5.0673e-22	-0.184604	0.146	0.307	9.44443e-18
MRPL58	1.23946e-07	-0.184558	0.316	0.418	0.00231011
SIPA1L1	3.13269e-07	-0.184399	0.281	0.387	0.00583872
ENSGALG00000036196	8.94995e-08	-0.184364	0.324	0.439	0.00166809
NOD1	9.66341e-27	-0.184345	0.026	0.131	1.80107e-22
SPIRE1	9.84638e-14	-0.184322	0.076	0.172	1.83517e-09
ENSGALG00000046938	9.81593e-09	-0.184208	0.291	0.403	0.000182949
ENSGALG00000007127	1.81292e-16	-0.184173	0.16	0.297	3.37892e-12
PARK7	2.29685e-06	-0.183678	0.666	0.665	0.0428087
USP5	1.46727e-19	-0.183245	0.06	0.169	2.7347e-15
ENSGALG00000047233	1.27409e-07	-0.183134	0.224	0.33	0.00237465
GARS	4.45638e-10	-0.182591	0.251	0.38	8.3058e-06
AGPAT4	2.58437e-29	-0.182402	0.012	0.106	4.81676e-25
NUP85	5.72375e-12	-0.182046	0.224	0.348	1.06679e-07
BARD1	4.00876e-43	-0.181842	0.006	0.126	7.47154e-39
ENSGALG00000032501	1.31964e-10	-0.181645	0.209	0.332	2.45955e-06
CLNS1A	6.16924e-07	-0.18161	0.421	0.5	0.0114982
LRRFIP2	2.56855e-09	-0.181173	0.264	0.384	4.78727e-05
RER1	2.10358e-06	-0.180974	0.338	0.431	0.0392066
ATP8A1	1.13472e-20	-0.180937	0.061	0.174	2.11489e-16
RAB20	1.20225e-16	-0.180702	0.11	0.235	2.24076e-12
NUP155	2.93702e-25	-0.180407	0.061	0.19	5.47402e-21
HMMR	1.91875e-33	-0.180328	0.011	0.114	3.57616e-29
NAE1	2.62682e-12	-0.180265	0.201	0.335	4.89586e-08
PTGES3L	4.3544e-09	-0.179979	0.304	0.423	8.11572e-05
NEK1	3.18805e-09	-0.179917	0.105	0.188	5.94188e-05
MRPS27	1.13602e-09	-0.179911	0.127	0.225	2.11732e-05
HS2ST1	5.61558e-18	-0.179718	0.189	0.347	1.04663e-13
ANAPC5	7.77844e-20	-0.17967	0.069	0.185	1.44975e-15
LGALS3	2.21004e-37	-0.179505	0.002	0.101	4.11908e-33
ENSGALG00000011683	5.67245e-33	-0.179494	0.013	0.119	1.05723e-28
THOP1	2.41196e-13	-0.179481	0.254	0.397	4.49542e-09
AP1M1	6.35509e-19	-0.179433	0.141	0.29	1.18446e-14
GRP	2.03286e-29	-0.179195	0.001	0.075	3.78885e-25
ENSGALG00000012269	1.28937e-13	-0.179079	0.142	0.266	2.40313e-09
ENSGALG00000002042	1.98648e-11	-0.179072	0.291	0.428	3.70241e-07
PPM1G	1.42054e-07	-0.179057	0.199	0.304	0.0026476
ENSGALG00000004440	6.64235e-15	-0.178488	0.113	0.232	1.238e-10
PNPT1	1.11704e-16	-0.178317	0.078	0.185	2.08194e-12
HMGA1	3.08561e-14	-0.177852	0.015	0.07	5.75096e-10
PISD	6.88487e-13	-0.177829	0.196	0.326	1.2832e-08
RBBP7	2.39112e-27	-0.177549	0.026	0.133	4.45656e-23
TRAPPC11	1.6581e-17	-0.176686	0.139	0.279	3.09036e-13
BUD23	5.35753e-13	-0.176675	0.095	0.195	9.98537e-09
TEAD4	2.22047e-10	-0.17652	0.057	0.127	4.13851e-06
METTL21A	4.38524e-09	-0.176352	0.227	0.341	8.17321e-05
MRPL10	6.56007e-10	-0.176343	0.206	0.325	1.22267e-05
RPL5	1.68197e-08	-0.176098	0.789	0.804	0.000313486
NEMF	6.49395e-10	-0.176082	0.33	0.455	1.21034e-05
HYI	1.57322e-15	-0.175662	0.132	0.262	2.93217e-11
AARS	9.96874e-08	-0.175557	0.31	0.423	0.00185797
ODC1	2.66351e-15	-0.175425	0.124	0.252	4.96425e-11
GTF2A2	2.13706e-06	-0.175411	0.313	0.405	0.0398305
KIAA0753	1.61836e-27	-0.175237	0.081	0.23	3.01629e-23
ENSGALG00000053559	1.28402e-13	-0.175108	0.112	0.222	2.39316e-09
RIOX1	1.86006e-15	-0.17509	0.103	0.22	3.46678e-11
TMEM189	1.98034e-21	-0.175079	0.159	0.32	3.69096e-17
ACTL6A	1.97678e-21	-0.175043	0.169	0.333	3.68432e-17
RPL13	2.16051e-07	-0.174951	0.865	0.879	0.00402675
YARS	2.04399e-10	-0.174771	0.129	0.229	3.80959e-06
CDK2	9.23826e-41	-0.174224	0.011	0.135	1.72183e-36
FGF10	5.86839e-29	-0.174072	0.013	0.109	1.09375e-24
ENSGALG00000020342	1.55116e-08	-0.174042	0.173	0.272	0.000289104
LRRC20	4.05089e-26	-0.173959	0.027	0.131	7.55004e-22
GTF2F2	3.71096e-09	-0.173742	0.345	0.459	6.91649e-05
RPL27A	6.48823e-12	-0.173705	0.879	0.879	1.20928e-07
ENSGALG00000004070	8.98957e-29	-0.173595	0.06	0.203	1.67548e-24
ALG8	3.80355e-22	-0.173433	0.039	0.142	7.08905e-18
ENSGALG00000001054	6.75559e-07	-0.173362	0.381	0.476	0.0125911
ANAPC1	1.49758e-16	-0.173171	0.103	0.222	2.79119e-12
PLOD2	8.23719e-08	-0.173122	0.189	0.284	0.00153525
MAK16	3.28857e-14	-0.172759	0.23	0.375	6.12924e-10
SINHCAF	3.60058e-12	-0.172747	0.179	0.3	6.71076e-08
SDC3	1.56868e-18	-0.17231	0.124	0.261	2.92371e-14
XRCC5	7.28155e-11	-0.172263	0.088	0.175	1.35714e-06
CCDC90B	2.21781e-15	-0.171991	0.14	0.274	4.13356e-11
EPHX4	3.37489e-18	-0.171883	0.018	0.09	6.29011e-14
LZTR1	1.38287e-21	-0.171854	0.09	0.223	2.57739e-17
LRRC7	1.92173e-22	-0.171643	0.039	0.143	3.58172e-18
FOXM1	1.84137e-27	-0.171345	0.001	0.07	3.43194e-23
PYCR1	4.4416e-19	-0.171257	0.035	0.125	8.27825e-15
ENSGALG00000047875	1.47356e-12	-0.170994	0.15	0.272	2.74643e-08
FTSJ3	1.731e-12	-0.170646	0.144	0.264	3.22624e-08
PDLIM4	1.90033e-26	-0.170645	0.021	0.119	3.54183e-22
GPR162	1.10402e-07	-0.170201	0.332	0.435	0.00205768
UBA2	2.71011e-11	-0.170166	0.222	0.348	5.0511e-07
CLIP2	6.3779e-09	-0.170085	0.185	0.287	0.000118871
RPS6KL1	3.96387e-24	-0.169486	0.101	0.252	7.38786e-20
ATP6V1A	4.84685e-07	-0.169078	0.299	0.41	0.00903356
TCN2	2.79667e-16	-0.168801	0.074	0.179	5.21243e-12
E2F8	7.50513e-52	-0.168657	0.002	0.136	1.39881e-47
PPP1R14B	4.41036e-20	-0.168444	0.051	0.156	8.22002e-16
PDHA1	3.29358e-18	-0.168419	0.162	0.31	6.13858e-14
REXO4	2.84195e-15	-0.168151	0.081	0.186	5.29683e-11
ENSGALG00000008469	5.5959e-10	-0.168117	0.03	0.084	1.04296e-05
NFU1	3.77135e-15	-0.168016	0.237	0.388	7.02904e-11
AATF	2.0919e-08	-0.167922	0.097	0.174	0.000389888
SMAP2	2.52732e-13	-0.167909	0.193	0.327	4.71042e-09
CENPM	3.41193e-34	-0.167861	0.002	0.091	6.35915e-30
ENSGALG00000027592	3.21528e-20	-0.167586	0.039	0.136	5.99265e-16
EIF2B1	3.14964e-13	-0.167566	0.174	0.308	5.8703e-09
DSCC1	8.06885e-41	-0.167237	0.001	0.106	1.50387e-36
TXLNA	5.90827e-14	-0.166899	0.135	0.257	1.10118e-09
MYDGF	2.45137e-08	-0.166868	0.251	0.367	0.000456885
HADH	1.79448e-08	-0.16625	0.276	0.392	0.000334456
C12orf10	4.3643e-23	-0.165993	0.102	0.249	8.13418e-19
EFTUD2	1.68512e-10	-0.165922	0.189	0.305	3.14073e-06
RRP7A	8.93817e-14	-0.16583	0.14	0.262	1.6659e-09
ETFRF1	1.79846e-15	-0.165827	0.095	0.208	3.35196e-11
MVK	4.25122e-11	-0.165815	0.181	0.301	7.92343e-07
CTNS	2.69936e-23	-0.165631	0.14	0.305	5.03107e-19
TAZ	1.36783e-07	-0.165476	0.365	0.467	0.00254935
IFT27	2.58607e-32	-0.165295	0.055	0.203	4.81992e-28
LAS1L	2.5571e-06	-0.165171	0.336	0.434	0.0476591
TULP3	6.71891e-09	-0.164872	0.156	0.256	0.000125227
ENSGALG00000037932	1.39442e-13	-0.1648	0.118	0.232	2.59892e-09
MAP3K7	7.38867e-11	-0.164655	0.254	0.387	1.3771e-06
GPATCH4	8.54145e-09	-0.164396	0.326	0.442	0.000159196
ENSGALG00000048246	2.82372e-21	-0.164389	0.027	0.117	5.26286e-17
HMCES	1.7332e-09	-0.164377	0.264	0.384	3.23033e-05
SKP2	1.37859e-06	-0.164237	0.319	0.422	0.0256942
CDR2	2.69266e-19	-0.164034	0.106	0.24	5.01857e-15
GRHPR	3.54795e-16	-0.164033	0.088	0.201	6.61267e-12
ESCO2	1.21831e-27	-0.164007	0.013	0.105	2.27069e-23
TADA3	4.85474e-07	-0.163949	0.098	0.167	0.00904827
HP1BP3	2.67345e-08	-0.163843	0.34	0.452	0.000498278
PPA1	4.43496e-08	-0.16382	0.512	0.597	0.000826588
GLI2	4.61105e-13	-0.163714	0.115	0.224	8.59408e-09
ELMO2	1.3347e-12	-0.163639	0.238	0.38	2.48761e-08
DNAJB6	1.05505e-07	-0.163594	0.357	0.464	0.00196641
DDX18	7.36138e-17	-0.163593	0.103	0.224	1.37201e-12
VDAC3	1.25259e-15	-0.163221	0.283	0.433	2.33458e-11
WDR92	1.51385e-11	-0.163062	0.132	0.24	2.82151e-07
LYPD1	2.74949e-44	-0.162987	0.022	0.171	5.12449e-40
CDC45	7.68998e-40	-0.162887	0.001	0.104	1.43326e-35
ZMYND19	2.43142e-18	-0.162729	0.084	0.203	4.53167e-14
ENSGALG00000034124	4.37647e-22	-0.162401	0.038	0.138	8.15686e-18
NECAB2	4.17107e-32	-0.162374	0.004	0.091	7.77403e-28
RPL9	5.66599e-08	-0.162273	0.863	0.866	0.00105603
ERC1	3.07035e-09	-0.162254	0.244	0.365	5.72252e-05
PAK2	3.47862e-21	-0.162044	0.119	0.267	6.48345e-17
NUS1	1.22572e-06	-0.16174	0.375	0.474	0.0228449
ENSGALG00000004515	6.65867e-47	-0.161716	0.001	0.121	1.24104e-42
ATG101	4.45327e-12	-0.161131	0.192	0.315	8.3e-08
STX18	2.32408e-08	-0.160844	0.219	0.328	0.000433163
HS6ST2	1.80292e-11	-0.160538	0.109	0.207	3.36027e-07
NCAPD3	3.68203e-44	-0.160393	0.007	0.131	6.86256e-40
SLC19A1	8.83019e-12	-0.15974	0.098	0.192	1.64577e-07
TSTD3	1.28628e-07	-0.159677	0.263	0.364	0.00239737
FUT9	3.14567e-18	-0.159643	0.165	0.319	5.8629e-14
CNIH4	2.11719e-06	-0.15935	0.277	0.38	0.0394603
HSD17B4	1.21194e-11	-0.159241	0.326	0.463	2.25882e-07
ACTR1A	4.34628e-07	-0.15905	0.408	0.497	0.0081006
QPCTL	2.03002e-11	-0.158997	0.248	0.374	3.78355e-07
ABRAXAS2	7.88156e-08	-0.158896	0.132	0.218	0.00146896
PANK1	1.05545e-14	-0.158688	0.116	0.233	1.96716e-10
SLC26A5	1.49599e-30	-0.158469	0.023	0.136	2.78822e-26
LAMA5	1.41619e-13	-0.158334	0.089	0.187	2.6395e-09
NSUN2	5.84262e-10	-0.158261	0.106	0.195	1.08895e-05
NAT10	4.08668e-21	-0.158247	0.053	0.163	7.61676e-17
ENSGALG00000026154	1.09888e-15	-0.158151	0.057	0.151	2.04809e-11
ENSGALG00000044466	6.23364e-27	-0.157964	0.099	0.256	1.16183e-22
CHAF1B	5.3079e-25	-0.157856	0.033	0.14	9.89286e-21
LYRM4	2.47532e-20	-0.15763	0.161	0.318	4.6135e-16
MRPL24	5.6933e-08	-0.157499	0.36	0.464	0.00106112
TRIP13	1.17648e-34	-0.15727	0.017	0.134	2.19273e-30
IRAK2	8.78591e-13	-0.157173	0.199	0.333	1.63752e-08
HAUS8	2.62272e-20	-0.156715	0.014	0.087	4.88822e-16
FAAP24	1.36192e-19	-0.156598	0.031	0.119	2.53834e-15
ENSGALG00000054079	9.19044e-21	-0.156222	0.048	0.152	1.71291e-16
CCDC59	2.2556e-12	-0.155997	0.147	0.265	4.20398e-08
TSPAN12	1.79649e-20	-0.155983	0.133	0.284	3.3483e-16
ENSGALG00000034013	9.78812e-10	-0.155926	0.2	0.314	1.82431e-05
EXOSC7	5.70789e-12	-0.1558	0.099	0.197	1.06384e-07
CNOT9	1.18639e-12	-0.15528	0.143	0.261	2.21119e-08
SLC25A39	1.29219e-11	-0.155068	0.162	0.281	2.40838e-07
CD164L2	7.8041e-08	-0.154902	0.053	0.109	0.00145453
GRSF1	6.18817e-11	-0.154821	0.252	0.379	1.15335e-06
MIS18BP1	5.31413e-28	-0.154795	0.07	0.213	9.90447e-24
NOP14	3.06628e-11	-0.154542	0.273	0.406	5.71493e-07
RRS1	7.40373e-10	-0.154526	0.264	0.383	1.37991e-05
NEDD8	3.32534e-07	-0.154447	0.308	0.41	0.00619776
CDK2AP2	6.25014e-08	-0.154386	0.235	0.345	0.0011649
B4GALT3	2.50014e-14	-0.154306	0.055	0.141	4.65977e-10
UTP11	1.03626e-07	-0.154245	0.267	0.379	0.00193138
KIF14	3.42721e-31	-0.154231	0.002	0.084	6.38763e-27
SLC7A3	2.45033e-20	-0.154222	0.142	0.295	4.56692e-16
SEC14L1	1.92564e-13	-0.15404	0.244	0.391	3.58901e-09
DFFA	3.26587e-14	-0.154012	0.135	0.259	6.08693e-10
ANXA7	2.99423e-10	-0.153924	0.124	0.222	5.58064e-06
AP5M1	2.6205e-24	-0.15362	0.061	0.187	4.8841e-20
MTG2	1.35462e-12	-0.153597	0.076	0.166	2.52474e-08
CPT1A	2.31712e-15	-0.153596	0.033	0.107	4.31864e-11
PRKCSH	5.32489e-09	-0.153587	0.132	0.224	9.92454e-05
FKBP11	7.58106e-12	-0.153576	0.172	0.294	1.41296e-07
CTSC	4.6412e-22	-0.153495	0.11	0.258	8.65026e-18
MRPS18C	2.81727e-11	-0.153215	0.217	0.342	5.25083e-07
TCEA1	1.54848e-07	-0.153181	0.325	0.428	0.00288606
RABIF	2.75585e-08	-0.153094	0.341	0.452	0.000513635
MRPL47	3.10033e-14	-0.152959	0.091	0.198	5.7784e-10
UPRT	1.67327e-17	-0.152718	0.104	0.23	3.11864e-13
VSTM4	2.68099e-33	-0.152665	0.013	0.12	4.99683e-29
PXMP4	3.35848e-21	-0.152608	0.138	0.297	6.25953e-17
TIMM50	3.14121e-09	-0.152577	0.209	0.323	5.85459e-05
NDUFAF4	6.9499e-24	-0.15246	0.113	0.268	1.29532e-19
PEF1	2.00551e-07	-0.152193	0.234	0.346	0.00373787
LIPA	4.25233e-16	-0.15186	0.079	0.186	7.92548e-12
B3GNT5	1.14702e-33	-0.151622	0.006	0.102	2.13781e-29
SLC41A2	3.64621e-19	-0.15161	0.135	0.28	6.79581e-15
ZDHHC6	8.26552e-21	-0.15147	0.113	0.258	1.54053e-16
DOCK5	1.44824e-30	-0.151371	0.013	0.111	2.69923e-26
SLC25A3	1.15935e-06	-0.151061	0.442	0.51	0.021608
IFT88	2.28815e-08	-0.150879	0.122	0.21	0.000426465
NCAPG2	1.22007e-35	-0.150847	0.001	0.091	2.27397e-31
C12orf4	1.27053e-10	-0.150651	0.114	0.212	2.36802e-06
TMTC3	1.33206e-08	-0.15053	0.293	0.417	0.00024827
CREB3	1.31697e-08	-0.150335	0.277	0.398	0.000245457
NDUFA9	6.80981e-12	-0.150256	0.285	0.424	1.26921e-07
FAM13C	8.62977e-22	-0.150205	0.017	0.098	1.60842e-17
DEPDC1B	1.87653e-32	-0.150112	0	0.081	3.49748e-28
C9orf85	7.85607e-10	-0.150015	0.196	0.314	1.46422e-05
SCAMP2	3.261e-11	-0.149985	0.195	0.316	6.07785e-07
TMEM267	2.34423e-09	-0.149948	0.098	0.181	4.36917e-05
NT5DC1	1.23443e-19	-0.1499	0.096	0.227	2.30073e-15
FH	1.35158e-10	-0.149588	0.24	0.372	2.51907e-06
ENSGALG00000030350	2.81311e-31	-0.149451	0.005	0.095	5.24308e-27
ENSGALG00000054057	2.06878e-14	-0.148859	0.119	0.238	3.8558e-10
RPS14	1.90907e-10	-0.148824	0.922	0.923	3.55813e-06
KDELC2	4.16406e-08	-0.14872	0.058	0.119	0.000776098
MRPL39	3.9111e-09	-0.148512	0.116	0.207	7.28951e-05
UQCRC2	1.08118e-07	-0.148491	0.372	0.48	0.0020151
SENP1	1.79404e-09	-0.148384	0.043	0.102	3.34372e-05
ACADL	4.41284e-07	-0.148206	0.338	0.442	0.00822466
EIF4A3	3.05008e-07	-0.147997	0.375	0.477	0.00568474
RPS11	3.15037e-08	-0.147968	0.9	0.915	0.000587166
PGRMC2	4.09927e-10	-0.147648	0.146	0.251	7.64023e-06
MIS18A	6.83659e-20	-0.147483	0.084	0.207	1.2742e-15
IPO11	1.11216e-13	-0.147418	0.121	0.237	2.07284e-09
ZFAND2A	5.89226e-10	-0.147378	0.06	0.131	1.0982e-05
HSCB	2.37911e-17	-0.147342	0.174	0.324	4.43418e-13
HTRA3	1.78971e-09	-0.147318	0.061	0.129	3.33566e-05
R3HDM1	1.72379e-06	-0.146968	0.292	0.402	0.032128
ENSGALG00000005012	3.11141e-12	-0.146603	0.138	0.252	5.79905e-08
ENSGALG00000043593	4.33466e-11	-0.146597	0.14	0.246	8.07895e-07
PKN1	1.32932e-36	-0.146369	0.006	0.11	2.47758e-32
FLT1	2.34465e-12	-0.145948	0.076	0.167	4.36996e-08
ELP1	4.51199e-11	-0.145935	0.131	0.237	8.40945e-07
GCAT	2.54246e-20	-0.145866	0.054	0.163	4.73863e-16
SLC25A4	3.34954e-23	-0.145805	0.033	0.136	6.24287e-19
CRYBB2	2.65808e-15	-0.145687	0.067	0.163	4.95412e-11
SELENOT	1.06276e-06	-0.145584	0.517	0.578	0.0198077
GRPEL1	9.67816e-13	-0.145273	0.163	0.292	1.80381e-08
PDIA5	3.6228e-11	-0.14521	0.091	0.181	6.75218e-07
MTFR1	2.18227e-15	-0.145123	0.1	0.213	4.06732e-11
CDK14	9.59144e-13	-0.144839	0.099	0.2	1.78765e-08
HADHB	3.56363e-08	-0.144823	0.226	0.338	0.00066419
MRPL1	7.34655e-15	-0.144769	0.227	0.378	1.36925e-10
GNAQ	1.07656e-08	-0.144646	0.18	0.286	0.000200649
PACRG	2.45053e-08	-0.144436	0.175	0.279	0.00045673
ENSGALG00000035049	1.37049e-10	-0.143915	0.179	0.295	2.55431e-06
ENSGALG00000010179	8.42583e-14	-0.143886	0.095	0.199	1.57041e-09
SLC7A5	4.79507e-15	-0.143575	0.117	0.238	8.93706e-11
DNAJB9	9.24932e-14	-0.14335	0.228	0.37	1.72389e-09
ENSGALG00000012694	2.64011e-07	-0.14332	0.296	0.408	0.00492063
PUS7	2.95023e-11	-0.14319	0.079	0.166	5.49863e-07
DRG1	6.28316e-07	-0.142945	0.267	0.372	0.0117106
MGME1	1.1413e-22	-0.142522	0.053	0.167	2.12715e-18
RGS10	2.72723e-36	-0.142414	0.014	0.131	5.08302e-32
CTU2	3.03441e-08	-0.142282	0.108	0.19	0.000565552
CEP192	1.19829e-14	-0.142099	0.035	0.108	2.23338e-10
HLCS	3.29597e-07	-0.142058	0.073	0.134	0.00614302
ENSGALG00000052930	4.34278e-09	-0.14189	0.119	0.208	8.09407e-05
CBWD1	7.71015e-09	-0.141853	0.193	0.305	0.000143702
ZMAT5	9.1754e-07	-0.141759	0.214	0.313	0.0171011
NUP50	4.12908e-07	-0.141696	0.291	0.392	0.00769578
TXNDC5	4.56727e-13	-0.141665	0.171	0.296	8.51247e-09
IDH3A	9.73035e-12	-0.141559	0.234	0.369	1.81354e-07
SEC13	2.47272e-08	-0.141475	0.267	0.388	0.000460865
MRPL3	2.54053e-21	-0.141389	0.055	0.168	4.73503e-17
NIFK	1.3229e-06	-0.141241	0.334	0.434	0.0246561
GGACT	4.09965e-18	-0.140913	0.143	0.286	7.64093e-14
DDX27	1.55156e-07	-0.140833	0.277	0.392	0.00289179
ENSGALG00000016808	4.67575e-10	-0.140804	0.218	0.335	8.71467e-06
METTL3	9.48793e-15	-0.140531	0.136	0.264	1.76836e-10
FADS2	6.18313e-09	-0.140411	0.171	0.269	0.000115241
ENSGALG00000029360	1.90815e-08	-0.140221	0.07	0.137	0.000355641
ZNHIT6	1.80163e-09	-0.140165	0.129	0.223	3.35787e-05
ARHGAP11A	1.11388e-16	-0.140122	0.047	0.135	2.07605e-12
MTDH	6.75949e-09	-0.140008	0.333	0.451	0.000125983
TNFAIP1	5.61117e-09	-0.139427	0.178	0.285	0.000104581
STX7	2.92773e-08	-0.139326	0.182	0.286	0.000545671
NBN	3.28382e-08	-0.138617	0.064	0.128	0.000612038
FAM32A	5.32644e-16	-0.138275	0.139	0.274	9.92742e-12
BNIP2	1.30802e-08	-0.138189	0.115	0.204	0.000243788
ENSGALG00000015652	2.97451e-08	-0.138099	0.116	0.2	0.00055439
ENSGALG00000014066	5.49365e-09	-0.137586	0.113	0.201	0.000102391
TRIM35	6.89238e-19	-0.137562	0.146	0.293	1.2846e-14
AP1AR	4.94443e-21	-0.137553	0.079	0.207	9.21543e-17
KIF18B	1.26638e-26	-0.1375	0.002	0.072	2.36027e-22
ALG12	3.55052e-12	-0.137345	0.156	0.273	6.61747e-08
ITFG2	2.92638e-07	-0.137097	0.051	0.105	0.0054542
ENSGALG00000037186	4.70538e-07	-0.136849	0.245	0.347	0.00876988
CBR4	5.17745e-09	-0.136157	0.057	0.121	9.64973e-05
ANAPC4	7.66542e-14	-0.136047	0.058	0.144	1.42868e-09
POGLUT1	3.26636e-10	-0.136017	0.087	0.17	6.08784e-06
SH3BP4	2.23172e-12	-0.13596	0.066	0.148	4.15948e-08
STXBP6	5.84212e-18	-0.135937	0.008	0.065	1.08885e-13
RAD54B	3.4168e-21	-0.135858	0.014	0.09	6.36823e-17
FUS	2.27774e-10	-0.135627	0.179	0.294	4.24525e-06
ATG4B	5.49483e-10	-0.13553	0.116	0.21	1.02413e-05
INTS13	1.99978e-08	-0.135504	0.169	0.269	0.00037272
ACAA2	4.12489e-08	-0.135368	0.3	0.404	0.000768797
CWC27	8.51987e-08	-0.135324	0.255	0.366	0.00158793
FIGNL1	8.02895e-18	-0.135243	0.026	0.103	1.49644e-13
BORA	2.30211e-32	-0.135219	0.004	0.092	4.29068e-28
ENSGALG00000004908	8.87215e-09	-0.135197	0.075	0.146	0.000165359
RCBTB1	2.69553e-22	-0.134654	0.132	0.29	5.02392e-18
ENSGALG00000052783	1.67849e-07	-0.13463	0.064	0.123	0.00312837
PTCHD1	9.21474e-08	-0.134592	0.164	0.261	0.00171744
CCND3	1.7256e-12	-0.134313	0.088	0.181	3.21618e-08
ENSGALG00000051456	5.65321e-35	-0.134264	0.016	0.131	1.05365e-30
TPRKB	2.03355e-09	-0.134108	0.233	0.351	3.79012e-05
SERTAD2	2.02801e-06	-0.133914	0.186	0.278	0.0377981
TSPAN4	2.002e-10	-0.133898	0.017	0.063	3.73132e-06
CARNMT1	1.06719e-07	-0.133883	0.196	0.295	0.00198902
F2RL2	5.63543e-33	-0.133789	0.005	0.097	1.05033e-28
KLHDC2	1.43361e-06	-0.133685	0.301	0.408	0.0267196
TPK1	2.35689e-10	-0.133527	0.091	0.177	4.39277e-06
SAMM50	3.48505e-10	-0.133236	0.315	0.451	6.49543e-06
FLAD1	1.10878e-29	-0.133183	0.024	0.136	2.06654e-25
LRP8	1.86836e-12	-0.133148	0.039	0.108	3.48225e-08
DUSP5	1.03809e-23	-0.133139	0.041	0.151	1.93479e-19
GNPTG	4.95394e-13	-0.132924	0.135	0.253	9.23315e-09
AEBP1	3.75162e-14	-0.132873	0.02	0.08	6.99226e-10
ETV6	2.27979e-07	-0.132738	0.182	0.279	0.00424907
ENSGALG00000003575	5.87655e-07	-0.132656	0.2	0.3	0.0109527
DEPDC1	5.70823e-31	-0.132409	0.001	0.081	1.0639e-26
PDCD2	1.46082e-11	-0.1324	0.226	0.356	2.72267e-07
ENSGALG00000002067	9.93205e-18	-0.132396	0.041	0.131	1.85114e-13
CDC25A	6.49401e-21	-0.132048	0.033	0.126	1.21035e-16
PAPSS2	3.11398e-23	-0.131915	0.017	0.102	5.80383e-19
CTBPL	7.64619e-07	-0.131462	0.329	0.435	0.014251
SRI	1.71693e-06	-0.131395	0.365	0.465	0.0320002
ARHGEF39	1.05317e-40	-0.131335	0.002	0.11	1.96291e-36
ENSGALG00000006382	4.05232e-12	-0.131274	0.018	0.069	7.55271e-08
SOX4	2.36516e-13	-0.130948	0.06	0.146	4.40819e-09
FAM241A	6.59068e-11	-0.130891	0.108	0.203	1.22837e-06
CENPJ	3.08736e-33	-0.130682	0.011	0.115	5.75422e-29
RPS10	2.60867e-06	-0.130633	0.872	0.89	0.0486203
HMBS	1.0191e-10	-0.130619	0.239	0.367	1.8994e-06
RAB15	8.41737e-12	-0.130612	0.161	0.279	1.56883e-07
RASSF2	1.04284e-17	-0.130599	0.085	0.203	1.94365e-13
CDCP1	1.18832e-32	-0.130436	0.001	0.084	2.21478e-28
ENSGALG00000012121	9.18722e-19	-0.130119	0.048	0.146	1.71231e-14
ZP2	4.53829e-33	-0.129826	0.002	0.09	8.45846e-29
SYNJ2BP	7.74535e-14	-0.129485	0.103	0.212	1.44358e-09
GEMIN5	2.76618e-08	-0.129473	0.183	0.284	0.000515561
RRBP1	3.07097e-10	-0.129403	0.175	0.291	5.72368e-06
CTGF	5.4882e-20	-0.129372	0.014	0.086	1.02289e-15
ORC1	2.69462e-33	-0.129189	0.004	0.095	5.02223e-29
COPS5	7.26632e-09	-0.12912	0.305	0.428	0.00013543
CLTCL1	1.51252e-11	-0.128933	0.169	0.288	2.81904e-07
TFB1M	6.03836e-07	-0.128645	0.043	0.09	0.0112543
MAD1L1	3.38033e-10	-0.128612	0.078	0.157	6.30026e-06
COTL1	2.9124e-10	-0.128603	0.213	0.331	5.42814e-06
FARSB	4.13447e-13	-0.128602	0.095	0.197	7.70582e-09
TRIAP1	2.26055e-15	-0.128488	0.254	0.405	4.21321e-11
DTL	2.50803e-28	-0.128323	0.025	0.133	4.67446e-24
CINP	7.39943e-14	-0.128307	0.087	0.189	1.37911e-09
COX18	7.46181e-13	-0.128298	0.058	0.141	1.39073e-08
PRRC1	1.07119e-11	-0.128195	0.137	0.247	1.99648e-07
MTPAP	1.47083e-06	-0.127899	0.229	0.328	0.0274134
EIF2A	6.384e-12	-0.127842	0.147	0.264	1.18985e-07
RAD54L2	3.6745e-13	-0.12779	0.084	0.18	6.84853e-09
RRP12	2.642e-11	-0.127735	0.109	0.208	4.92416e-07
DRG2	9.71539e-07	-0.127719	0.271	0.375	0.0181075
PSMA1	7.21594e-09	-0.127646	0.266	0.38	0.000134491
TMEM87A	9.78322e-07	-0.127627	0.242	0.348	0.018234
NCDN	7.95826e-07	-0.127624	0.085	0.148	0.0148326
TNFSF10	9.55309e-20	-0.127347	0.042	0.137	1.7805e-15
ENSGALG00000016760	4.84325e-10	-0.127256	0.284	0.408	9.02684e-06
ENSGALG00000050239	5.6993e-23	-0.126984	0.003	0.066	1.06224e-18
EME1	1.63445e-29	-0.126599	0.014	0.111	3.0463e-25
STN1	9.16166e-24	-0.126422	0.03	0.131	1.70755e-19
FBXO21	1.95283e-08	-0.126196	0.09	0.165	0.000363968
APPL1	1.10296e-07	-0.126059	0.126	0.209	0.00205569
EXO1	1.34051e-25	-0.126044	0.003	0.073	2.49844e-21
SEC31A	1.09685e-10	-0.126036	0.144	0.251	2.04431e-06
TIAM2	1.06169e-18	-0.12592	0.029	0.112	1.97877e-14
IFT74	2.20955e-08	-0.125897	0.224	0.34	0.000411816
HACD3	4.97718e-08	-0.125813	0.332	0.453	0.000927646
COQ9	7.47062e-07	-0.125651	0.311	0.418	0.0139237
OPA1	2.79687e-08	-0.125394	0.143	0.236	0.000521281
ANKRD1	1.78729e-11	-0.125372	0.004	0.038	3.33115e-07
STIP1	6.717e-10	-0.125288	0.045	0.107	1.25191e-05
C4	3.61416e-14	-0.12508	0.06	0.146	6.73608e-10
CRIM1	3.32119e-12	-0.12496	0.147	0.261	6.19003e-08
NUP93	6.80743e-27	-0.12485	0.08	0.23	1.26877e-22
RGS6	1.46082e-06	-0.124649	0.058	0.11	0.0272267
DNER	5.0497e-08	-0.12437	0.06	0.12	0.000941164
DHODH	2.15833e-24	-0.124278	0.036	0.143	4.02269e-20
TYW3	3.03118e-23	-0.124101	0.063	0.187	5.64952e-19
CRTAP	8.24041e-12	-0.123903	0.107	0.208	1.53585e-07
ELOVL1	5.87089e-13	-0.123813	0.073	0.163	1.09422e-08
RF00100.4	4.90135e-09	-0.123744	0.239	0.353	9.13513e-05
PPP2R2C	3.38145e-08	-0.12374	0.188	0.285	0.000630235
GLIPR1L	3.49426e-29	-0.123634	0	0.073	6.5126e-25
TRPV2	1.91683e-15	-0.123379	0.05	0.137	3.57259e-11
PSMG2	1.59465e-11	-0.123163	0.146	0.261	2.9721e-07
ENSGALG00000039733	5.20811e-13	-0.123147	0.05	0.126	9.70688e-09
KLHDC4	1.23484e-16	-0.123139	0.123	0.253	2.3015e-12
HAPLN3	2.47751e-09	-0.123024	0.008	0.042	4.61758e-05
RNGTT	5.24359e-09	-0.123019	0.131	0.224	9.773e-05
LEPROT	3.02871e-07	-0.122848	0.225	0.33	0.0056449
CDK5RAP3	9.12712e-09	-0.122762	0.111	0.195	0.000170111
ENSGALG00000005291	3.39466e-23	-0.12274	0.012	0.09	6.32697e-19
SLC31A1	6.6844e-07	-0.122706	0.187	0.28	0.0124584
UTP18	5.27294e-11	-0.122685	0.132	0.239	9.8277e-07
PMPCB	8.30135e-10	-0.122527	0.195	0.314	1.54721e-05
MRPL48	1.04514e-08	-0.122385	0.25	0.368	0.000194793
DIMT1	2.01712e-13	-0.122316	0.019	0.076	3.7595e-09
MTA2	2.45432e-07	-0.122242	0.048	0.1	0.00457437
ENSGALG00000045185	2.1398e-13	-0.122185	0.065	0.151	3.98817e-09
ENSGALG00000049992	2.00715e-07	-0.122102	0.039	0.087	0.00374092
NUBPL	3.88846e-15	-0.122069	0.13	0.259	7.2473e-11
MORN4	1.03725e-13	-0.122002	0.107	0.218	1.93322e-09
KPNA3	6.34203e-07	-0.12194	0.307	0.419	0.0118203
CAPN11	2.10475e-06	-0.121858	0.177	0.261	0.0392282
ENSGALG00000042782	1.75297e-08	-0.121531	0.086	0.159	0.000326719
PARD3B	2.53697e-06	-0.121082	0.295	0.386	0.047284
AFAP1	5.73691e-21	-0.121019	0.047	0.153	1.06925e-16
POLK	6.61344e-07	-0.120999	0.162	0.249	0.0123261
GOLT1B	1.23613e-06	-0.120958	0.256	0.365	0.023039
ERP44	3.65577e-10	-0.120816	0.25	0.372	6.81363e-06
SRP14	1.55823e-13	-0.120424	0.241	0.389	2.90423e-09
ENSGALG00000039688	1.22737e-18	-0.120167	0.008	0.069	2.28756e-14
PRKDC	4.49258e-12	-0.120033	0.066	0.148	8.37326e-08
CHST12	4.86258e-12	-0.119969	0.032	0.094	9.06287e-08
ABI1	3.64708e-17	-0.119854	0.036	0.121	6.79742e-13
CBX5	4.13286e-23	-0.119828	0.02	0.108	7.70282e-19
SLC25A25	9.86266e-10	-0.11966	0.155	0.259	1.8382e-05
COLGALT1	1.95412e-10	-0.119533	0.16	0.269	3.64208e-06
GCNT2	4.82637e-31	-0.119493	0.001	0.079	8.99539e-27
ZW10	7.83017e-09	-0.11942	0.038	0.091	0.000145939
PLIN4	6.69985e-08	-0.119386	0.183	0.283	0.00124872
HRASLS	5.59512e-10	-0.119313	0.245	0.366	1.04282e-05
COPS7B	2.97123e-20	-0.119282	0.067	0.184	5.53777e-16
PTPN9	3.20551e-15	-0.119185	0.075	0.177	5.97444e-11
PRIMPOL	8.61152e-25	-0.119149	0.008	0.085	1.60502e-20
ELMOD3	1.70435e-06	-0.118896	0.091	0.156	0.0317658
OSTM1	7.24242e-10	-0.118848	0.184	0.299	1.34984e-05
RCL1	4.30441e-13	-0.118659	0.118	0.233	8.02256e-09
TAF1B	2.35815e-15	-0.118481	0.107	0.223	4.39512e-11
TBL3	6.74091e-13	-0.11823	0.048	0.125	1.25637e-08
PFKFB3	9.88569e-17	-0.1182	0.058	0.157	1.8425e-12
ENSGALG00000041323	1.18236e-30	-0.118147	0.013	0.113	2.20368e-26
RABL3	3.43672e-08	-0.11792	0.098	0.177	0.000640536
ILK	3.2743e-12	-0.117894	0.196	0.322	6.10264e-08
RSL1D1	2.68959e-08	-0.117528	0.192	0.296	0.000501286
CDC23	3.20488e-17	-0.117475	0.116	0.246	5.97326e-13
TCTN2	2.47377e-09	-0.116974	0.111	0.2	4.61061e-05
EXOSC8	9.86443e-07	-0.11661	0.113	0.187	0.0183853
TBK1	2.03817e-06	-0.116602	0.2	0.297	0.0379874
MRPS9	3.79705e-16	-0.116577	0.172	0.313	7.07693e-12
ENSGALG00000048150	2.57567e-08	-0.116303	0.137	0.228	0.000480053
TFB2M	9.60604e-11	-0.116177	0.106	0.199	1.79037e-06
PRMT7	5.8927e-12	-0.11614	0.048	0.121	1.09828e-07
MICU1	2.56973e-10	-0.116078	0.155	0.267	4.78947e-06
VWA8	1.33043e-07	-0.115902	0.054	0.11	0.00247965
SAMHD1	1.11763e-20	-0.115777	0.14	0.295	2.08304e-16
SRM	1.91656e-14	-0.115636	0.063	0.153	3.57208e-10
HSDL1	1.45085e-09	-0.115543	0.183	0.3	2.70409e-05
AFMID	6.16399e-07	-0.115373	0.079	0.141	0.0114884
MRNIP	3.43905e-35	-0.115333	0.007	0.11	6.4097e-31
LRRCC1	7.01645e-13	-0.115287	0.056	0.138	1.30773e-08
ENSGALG00000002463	2.28366e-10	-0.115229	0.082	0.164	4.25628e-06
CMC2	8.50466e-13	-0.115017	0.159	0.281	1.5851e-08
RAD18	2.21399e-26	-0.114691	0.073	0.214	4.12643e-22
CDCA9	4.76262e-17	-0.114612	0.036	0.121	8.87657e-13
GOT2	1.41466e-09	-0.114441	0.048	0.11	2.63664e-05
ITGB3BP	2.14334e-27	-0.114289	0.007	0.088	3.99476e-23
CCDC61	8.98553e-13	-0.114186	0.122	0.234	1.67472e-08
MFSD11	5.1741e-09	-0.114164	0.089	0.168	9.64349e-05
UBAP2L	1.08035e-10	-0.114013	0.11	0.205	2.01355e-06
GALNS	7.54451e-16	-0.113881	0.061	0.158	1.40615e-11
FANCD2	1.70555e-06	-0.113595	0.19	0.285	0.031788
CRYZL1	6.38824e-17	-0.11347	0.081	0.194	1.19064e-12
DDX54	1.19516e-08	-0.11347	0.118	0.204	0.000222754
AQR	3.06562e-11	-0.113326	0.127	0.231	5.7137e-07
WRAP73	3.24808e-18	-0.113318	0.05	0.147	6.05376e-14
FNDC3B	6.98323e-19	-0.113199	0.038	0.129	1.30154e-14
FKBP2	2.34042e-12	-0.113169	0.157	0.277	4.36208e-08
EPN2	1.86095e-12	-0.112903	0.221	0.362	3.46843e-08
ENSGALG00000052796	9.79884e-08	-0.112885	0.033	0.079	0.00182631
ETFDH	4.3504e-07	-0.112798	0.114	0.19	0.00810827
PDCD11	6.00381e-07	-0.112683	0.076	0.138	0.0111899
PTER	2.21876e-08	-0.112682	0.094	0.17	0.000413532
TMEM70	1.69622e-18	-0.112631	0.116	0.254	3.16141e-14
CPLANE1	8.32154e-08	-0.112414	0.132	0.216	0.00155097
MMS22L	1.22457e-17	-0.112365	0.004	0.054	2.28236e-13
ENSGALG00000009272	2.28409e-06	-0.112296	0.016	0.045	0.0425708
RXYLT1	6.83169e-13	-0.112174	0.226	0.365	1.27329e-08
ZDHHC9	9.31739e-08	-0.112046	0.116	0.197	0.00173658
DDTNFR23	8.35386e-21	-0.111927	0.01	0.079	1.55699e-16
OXNAD1	2.98284e-15	-0.111801	0.069	0.168	5.55941e-11
SLC20A2	1.23897e-10	-0.11177	0.215	0.336	2.30918e-06
MBD4	3.74762e-10	-0.11175	0.129	0.229	6.98481e-06
DNAJC19	1.16502e-07	-0.111673	0.307	0.412	0.00217136
2023-03-05	2.08185e-10	-0.111615	0.286	0.413	3.88015e-06
MRE11	8.05847e-14	-0.111478	0.154	0.279	1.50194e-09
PTPDC1	2.19118e-17	-0.111468	0.03	0.11	4.08392e-13
PPA2	3.94096e-09	-0.111319	0.235	0.358	7.34516e-05
RGS14	6.6203e-10	-0.111208	0.054	0.121	1.23389e-05
ENSGALG00000030153	2.06548e-09	-0.111148	0.205	0.318	3.84964e-05
NDUFAF8	2.03201e-07	-0.111108	0.363	0.467	0.00378725
ENSGALG00000004110	4.06271e-21	-0.111015	0.047	0.152	7.57207e-17
MTREX	7.99356e-07	-0.110941	0.266	0.37	0.0148984
SLC25A12	3.70919e-07	-0.110929	0.115	0.192	0.00691318
MEOX1	1.37841e-32	-0.110908	0.001	0.085	2.56907e-28
ENSGALG00000038311	6.45398e-14	-0.11088	0.035	0.105	1.20289e-09
RAD51D	5.27312e-12	-0.110842	0.092	0.187	9.82805e-08
FAM207A	2.5404e-06	-0.110754	0.212	0.31	0.0473481
ENSGALG00000012085	4.96422e-17	-0.110732	0.011	0.071	9.25231e-13
SUV39H1	8.76459e-29	-0.110656	0.011	0.102	1.63354e-24
LAMC1	4.71615e-12	-0.110624	0.089	0.182	8.78995e-08
TP53BP1	5.11674e-10	-0.110289	0.095	0.18	9.53658e-06
C19orf24	8.67084e-10	-0.110208	0.143	0.245	1.61607e-05
ZNF367	5.71216e-22	-0.110064	0.017	0.098	1.06463e-17
ZEB1	6.61428e-07	-0.109892	0.286	0.388	0.0123277
ENSGALG00000037692	1.61187e-12	-0.109578	0.053	0.131	3.00421e-08
WNT5A	3.53047e-26	-0.109442	0.064	0.2	6.5801e-22
COPB1	7.30207e-07	-0.109397	0.12	0.196	0.0136096
C5H14ORF169	1.70809e-14	-0.109147	0.063	0.156	3.18353e-10
CS	2.81937e-11	-0.108914	0.057	0.133	5.25474e-07
MTNR1B	2.57107e-23	-0.108895	0.004	0.069	4.79196e-19
LTBP1	1.14353e-09	-0.108609	0.011	0.048	2.13132e-05
ETAA1	9.43347e-14	-0.108593	0.062	0.151	1.75821e-09
SMIM18	2.49417e-12	-0.108037	0.062	0.144	4.64864e-08
BRIP1	3.85519e-15	-0.107974	0.039	0.117	7.1853e-11
TRMU	1.72675e-06	-0.107845	0.103	0.172	0.0321832
FANCI	4.87068e-29	-0.107718	0.005	0.089	9.07798e-25
RBBP8	6.68493e-11	-0.10766	0.053	0.123	1.24594e-06
SAMD4A	3.79311e-09	-0.107231	0.041	0.098	7.0696e-05
DEPDC7	3.4677e-35	-0.107117	0.011	0.121	6.4631e-31
ENSGALG00000042375	2.76795e-33	-0.106908	0.004	0.096	5.15891e-29
CDK10	3.60548e-15	-0.106807	0.088	0.195	6.71989e-11
ENSGALG00000053332	1.91005e-08	-0.106785	0.023	0.065	0.000355996
TRIM9	2.03151e-11	-0.106756	0.117	0.221	3.78633e-07
C8H1orf27	3.85704e-14	-0.106528	0.094	0.199	7.18874e-10
BICC1	1.27602e-20	-0.105995	0.057	0.168	2.37825e-16
TDP1	1.85852e-19	-0.105931	0.071	0.187	3.46391e-15
CFAP99	2.59182e-26	-0.105865	0.01	0.094	4.83064e-22
TICRR	2.32781e-19	-0.105184	0.04	0.134	4.33856e-15
KLF10	5.06396e-11	-0.104925	0.069	0.15	9.4382e-07
OGFOD1	1.34419e-12	-0.104924	0.1	0.203	2.5053e-08
LYPLA2	5.00598e-09	-0.104778	0.08	0.155	9.33015e-05
NR2C2AP	1.15371e-06	-0.104722	0.14	0.223	0.0215029
UBQLN4	1.3831e-06	-0.104383	0.292	0.392	0.0257783
CRYGS	2.04659e-11	-0.104288	0.001	0.028	3.81444e-07
NELFB	2.01111e-13	-0.104215	0.151	0.28	3.7483e-09
HPDL	6.95033e-07	-0.104154	0.03	0.07	0.012954
JPT2	6.93533e-08	-0.104109	0.177	0.279	0.00129261
PPAT	1.02002e-32	-0.104096	0.037	0.171	1.90111e-28
ENSGALG00000045611	4.05974e-13	-0.104081	0.103	0.208	7.56655e-09
CDC25B	6.87946e-07	-0.103964	0.186	0.28	0.0128219
NIPA1	8.48848e-15	-0.103905	0.19	0.336	1.58208e-10
CCNYL1	9.24795e-15	-0.103893	0.147	0.274	1.72363e-10
ENSGALG00000037052	1.41783e-09	-0.103661	0.058	0.126	2.64254e-05
TMEM200A	7.5319e-19	-0.103555	0.008	0.068	1.4038e-14
CCDC58	1.08433e-08	-0.103206	0.142	0.238	0.000202097
PCSK1	2.4945e-23	-0.103139	0.002	0.065	4.64925e-19
ANKRD44	7.21216e-09	-0.103087	0.178	0.287	0.00013442
DAP3	8.19449e-10	-0.10308	0.229	0.358	1.52729e-05
ENSGALG00000045584	3.03881e-20	-0.103005	0.06	0.172	5.66374e-16
ENSGALG00000001951	2.48939e-24	-0.102884	0.01	0.089	4.63973e-20
SLC30A4	6.2813e-10	-0.10284	0.226	0.35	1.17071e-05
ENSGALG00000040041	1.58309e-06	-0.102814	0.149	0.233	0.0295056
ENSGALG00000054330	2.119e-10	-0.102768	0.029	0.083	3.9494e-06
SPR	1.37722e-14	-0.102593	0.042	0.121	2.56686e-10
TMA16	1.92849e-07	-0.102489	0.156	0.249	0.00359431
ENSGALG00000049911	4.60577e-15	-0.102452	0.07	0.169	8.58423e-11
PDGFRA	2.16013e-16	-0.10221	0.002	0.047	4.02605e-12
MALSU1	1.12524e-07	-0.102	0.184	0.281	0.00209721
MRPS14	2.71815e-10	-0.101747	0.242	0.367	5.06608e-06
CETN2	1.51268e-11	-0.101728	0.119	0.227	2.81932e-07
SPATA17	1.1847e-21	-0.101711	0.028	0.12	2.20804e-17
MAP3K3	2.23593e-07	-0.101709	0.124	0.203	0.00416732
NANS	1.89639e-17	-0.101605	0.11	0.238	3.53449e-13
ENSGALG00000034631	1.14302e-29	-0.1016	0.001	0.078	2.13036e-25
RHOT1	3.86659e-09	-0.101354	0.104	0.188	7.20655e-05
EXOSC3	6.70499e-10	-0.101211	0.123	0.219	1.24968e-05
RNF150	2.18177e-15	-0.101209	0.079	0.183	4.06638e-11
FAM206A	9.26708e-08	-0.101083	0.193	0.295	0.0017272
UGP2	1.19108e-10	-0.100725	0.156	0.269	2.21993e-06
EDA2R	2.02195e-18	-0.100089	0.001	0.047	3.7685e-14
TBCCD1	1.78862e-10	-0.100076	0.041	0.103	3.33364e-06
TMEM33	3.40894e-11	-0.100056	0.166	0.284	6.35358e-07
XPR1	4.88252e-18	-0.100033	0.064	0.172	9.10004e-14
CYTB	1.42775e-11	0.101698	0.913	0.908	2.66104e-07
SYT10	3.33779e-09	0.101858	0.053	0.012	6.22098e-05
ENSGALG00000052895	1.23198e-08	0.102444	0.067	0.022	0.000229616
D2HGDH	8.57482e-09	0.103063	0.127	0.065	0.000159817
SPERT	2.30043e-15	0.103567	0.075	0.011	4.28754e-11
AOX2	3.06829e-16	0.105646	0.092	0.018	5.71868e-12
ENSGALG00000049127	7.48659e-10	0.105699	0.099	0.039	1.39535e-05
ENSGALG00000012644	1.85399e-12	0.106648	0.041	0	3.45547e-08
SLC38A3	1.54173e-08	0.106805	0.089	0.037	0.000287348
HEPACAM	1.08701e-07	0.107118	0.122	0.066	0.00202598
EEF2	3.68583e-10	0.107715	0.807	0.778	6.86964e-06
RPS13	9.83153e-07	0.10911	0.906	0.905	0.018324
ENSGALG00000021171	2.11642e-11	0.109412	0.047	0.004	3.94459e-07
CFC1	6.06824e-09	0.11048	0.036	0.003	0.0001131
ENSGALG00000052026	9.32719e-10	0.112648	0.039	0.003	1.7384e-05
KCNN1	4.16475e-07	0.113088	0.101	0.052	0.00776226
RYR2	1.50604e-06	0.113225	0.112	0.06	0.0280696
FER1L6	2.23742e-09	0.114193	0.061	0.016	4.17011e-05
ENSGALG00000045550	2.30542e-09	0.114409	0.072	0.023	4.29685e-05
ENSGALG00000033461	7.14029e-14	0.116778	0.064	0.008	1.33081e-09
GCGR	9.46035e-11	0.116889	0.044	0.004	1.76322e-06
CISH	3.00764e-07	0.11698	0.073	0.03	0.00560564
LYG2	7.41732e-14	0.11709	0.074	0.013	1.38244e-09
PRSS56	1.29183e-14	0.117715	0.048	0	2.40771e-10
KIF5C	3.72572e-08	0.118482	0.268	0.387	0.000694399
LYPD6B	1.04299e-12	0.119335	0.068	0.013	1.94392e-08
MATN3	1.18625e-09	0.120358	0.069	0.02	2.21094e-05
AGMO	2.53712e-11	0.120363	0.041	0.002	4.72868e-07
IFIT5	2.08739e-09	0.121336	0.097	0.038	3.89047e-05
TESC	8.92845e-15	0.121412	0.088	0.019	1.66408e-10
BMP2K	2.33592e-06	0.122879	0.114	0.066	0.0435368
ENSGALG00000049873	2.9248e-08	0.123296	0.088	0.037	0.000545124
NKAIN3	3.64759e-09	0.124996	0.051	0.011	6.79837e-05
ENSGALG00000055108	1.27668e-06	0.1251	0.461	0.413	0.0237948
ENSGALG00000033767	6.19259e-12	0.125592	0.06	0.01	1.15418e-07
ENSGALG00000029565	6.63039e-08	0.126187	0.147	0.085	0.00123577
COL9A3	2.51227e-13	0.127212	0.075	0.015	4.68238e-09
IRX5	3.98633e-08	0.127736	0.081	0.033	0.000742971
ENSGALG00000009877	3.55193e-08	0.127875	0.043	0.008	0.000662009
CYP2D6	1.86853e-11	0.131801	0.067	0.015	3.48257e-07
ENSGALG00000001244	3.48757e-16	0.132623	0.06	0.003	6.50014e-12
OTOS	1.96592e-06	0.133489	0.199	0.144	0.0366408
CUX2	6.34935e-10	0.133748	0.069	0.019	1.18339e-05
ENSGALG00000031058	7.31517e-12	0.135219	0.126	0.054	1.3634e-07
PON2	6.89251e-08	0.135954	0.197	0.133	0.00128463
CYP2J23	1.77695e-10	0.136873	0.092	0.033	3.31187e-06
ENSGALG00000051795	5.76026e-19	0.137336	0.081	0.008	1.0736e-14
DDIT4	1.34227e-14	0.137871	0.109	0.033	2.50171e-10
CSNK1E	3.03273e-07	0.13789	0.306	0.246	0.00565241
PLCXD3	2.13218e-11	0.138236	0.118	0.048	3.97396e-07
CPEB4	1.37149e-08	0.13851	0.122	0.061	0.000255618
NTS	1.69459e-08	0.138936	0.064	0.02	0.000315838
UBC	1.00508e-06	0.139597	0.856	0.829	0.0187328
CHST2	1.80101e-12	0.14402	0.124	0.049	3.35671e-08
MYOM3	1.30538e-11	0.144422	0.082	0.023	2.43296e-07
CRNN	1.86332e-15	0.144745	0.065	0.006	3.47286e-11
FAM107A	1.98859e-07	0.1451	0.091	0.043	0.00370634
LRRC3B	2.10336e-13	0.146715	0.098	0.028	3.92024e-09
DLC1	2.83732e-08	0.147555	0.106	0.051	0.00052882
SYT6	1.27371e-18	0.148511	0.106	0.021	2.37394e-14
NBEAL2	1.42333e-12	0.149507	0.144	0.064	2.6528e-08
NR4A2	2.27274e-08	0.152155	0.044	0.008	0.000423593
ENSGALG00000016508	6.51114e-09	0.153594	0.131	0.068	0.000121355
NR3C1	4.11509e-11	0.153733	0.126	0.055	7.6697e-07
VIP	1.09136e-06	0.154744	0.051	0.016	0.0203408
KCNA2	7.44996e-07	0.155815	0.069	0.028	0.0138852
PKP2	4.75561e-08	0.156696	0.143	0.083	0.00088635
SLC26A4	3.06079e-22	0.156832	0.089	0.006	5.70471e-18
RAB18	2.71223e-07	0.157208	0.536	0.493	0.00505505
ENSGALG00000049734	9.64173e-17	0.157539	0.092	0.018	1.79703e-12
GRIP1	3.61017e-12	0.158515	0.166	0.083	6.72863e-08
ENSGALG00000043088	3.60009e-12	0.159112	0.106	0.038	6.70985e-08
FAM173A	3.07077e-07	0.159157	0.295	0.236	0.00572329
NRBP2	6.50594e-08	0.161817	0.121	0.064	0.00121258
FOXO3	3.51819e-07	0.16448	0.121	0.068	0.0065572
EEF1D	1.28455e-07	0.165708	0.768	0.75	0.00239414
RDH10	1.90844e-21	0.165784	0.211	0.084	3.55696e-17
ENSGALG00000051188	1.28441e-12	0.166522	0.132	0.055	2.39388e-08
ENSGALG00000048514	6.54279e-12	0.168492	0.1	0.034	1.21944e-07
ENSGALG00000044235	1.82342e-13	0.168581	0.119	0.044	3.39849e-09
ENSGALG00000049751	2.35542e-13	0.169266	0.236	0.137	4.39003e-09
ENSGALG00000002099	8.5682e-08	0.169285	0.181	0.116	0.00159694
CFD	4.70349e-10	0.169612	0.04	0.003	8.76636e-06
SLC16A2	4.86338e-11	0.169985	0.156	0.079	9.06436e-07
MAGI1	1.88641e-10	0.170331	0.217	0.136	3.51589e-06
PRICKLE2	6.83031e-16	0.170675	0.115	0.033	1.27303e-11
ENSGALG00000042538	5.14796e-07	0.17166	0.129	0.076	0.00959476
COL6A3	2.31929e-11	0.171913	0.072	0.018	4.3227e-07
KHDRBS2	6.55182e-10	0.172482	0.1	0.04	1.22113e-05
COL14A1	2.99549e-09	0.17266	0.075	0.025	5.583e-05
ENSGALG00000013722	1.2593e-08	0.172903	0.163	0.097	0.000234707
ESYT3	6.9812e-13	0.17325	0.091	0.026	1.30116e-08
ENSGALG00000054326	6.49721e-11	0.174107	0.097	0.036	1.21095e-06
FNDC1	3.30045e-23	0.174168	0.092	0.006	6.15137e-19
PLAU	7.41296e-07	0.174635	0.086	0.041	0.0138163
ENSGALG00000019276	8.80607e-16	0.175256	0.076	0.011	1.64127e-11
RNF145	1.20733e-08	0.175909	0.153	0.088	0.000225022
GABRG1	2.67528e-08	0.176232	0.037	0.005	0.000498619
PDE1C	1.88399e-08	0.176571	0.151	0.083	0.000351137
ENSGALG00000044083	2.28682e-17	0.17666	0.088	0.014	4.26217e-13
USP43	5.18336e-14	0.176724	0.089	0.022	9.66074e-10
SLC6A15	3.24822e-13	0.177099	0.121	0.045	6.05403e-09
BTBD7	1.23577e-06	0.177539	0.226	0.167	0.0230323
ENSGALG00000049860	4.38354e-23	0.178859	0.107	0.013	8.17005e-19
AGTRAP	1.23174e-10	0.178876	0.22	0.137	2.29572e-06
DAB2IP	7.00289e-08	0.180531	0.358	0.295	0.0013052
ENSGALG00000047058	3.4145e-08	0.180715	0.142	0.079	0.000636395
PDE3A	9.11447e-08	0.181594	0.104	0.052	0.00169875
ENSGALG00000050294	8.67407e-10	0.181607	0.143	0.074	1.61667e-05
ZFYVE1	3.39252e-14	0.181939	0.214	0.116	6.32298e-10
ENSGALG00000026836	2.45794e-14	0.182306	0.115	0.038	4.5811e-10
ABHD8	3.02382e-07	0.183583	0.258	0.192	0.0056358
REEP2	9.88876e-09	0.184496	0.242	0.171	0.000184307
SNTN	2.21936e-16	0.185434	0.115	0.031	4.13644e-12
ENSGALG00000054690	2.83003e-21	0.186339	0.125	0.028	5.2746e-17
RPLP0	1.68973e-07	0.186776	0.767	0.72	0.00314931
HMGCR	1.76613e-06	0.18719	0.524	0.491	0.0329171
BRINP1	1.03358e-09	0.187378	0.195	0.115	1.92639e-05
MAGI2	1.49084e-08	0.187888	0.147	0.081	0.000277863
CDC42BPA	6.60462e-07	0.187998	0.489	0.438	0.0123097
C11orf52	1.88416e-09	0.188644	0.162	0.093	3.5117e-05
ENSGALG00000046731	6.55137e-08	0.190089	0.089	0.039	0.00122104
TMEM240	1.46545e-07	0.190275	0.089	0.04	0.0027313
ITM2C	5.34935e-07	0.193233	0.329	0.274	0.00997012
PLEKHA2	5.82403e-11	0.193645	0.162	0.085	1.08548e-06
C15orf61	3.77973e-07	0.193684	0.387	0.331	0.00704466
RUSC2	3.47166e-09	0.194073	0.13	0.065	6.47048e-05
TSPAN15	4.38038e-13	0.194433	0.13	0.053	8.16416e-09
H2A-VII.5	4.85626e-11	0.194726	0.233	0.148	9.05111e-07
ABCB11	6.00332e-11	0.195598	0.15	0.075	1.1189e-06
EPB41L1	6.42443e-07	0.196281	0.217	0.157	0.0119739
ATP6V1G1	3.61512e-07	0.196502	0.724	0.669	0.00673785
SERPINI1	7.08212e-07	0.19678	0.186	0.285	0.0131996
EIF3H	1.06732e-07	0.197454	0.635	0.58	0.00198927
ENSGALG00000026152	4.62946e-12	0.199793	0.134	0.059	8.62839e-08
YPEL2	3.66456e-07	0.201188	0.306	0.234	0.00683001
SCN8A	3.73664e-07	0.201294	0.143	0.085	0.00696435
PKM	8.49596e-22	0.201555	0.963	0.945	1.58348e-17
ENSGALG00000035369	1.92965e-06	0.202165	0.255	0.203	0.0359647
ENSGALG00000037946	1.35359e-06	0.203124	0.166	0.113	0.0252282
KIAA0100	4.00433e-08	0.203386	0.539	0.479	0.000746327
NCAM2	1.35167e-06	0.204029	0.341	0.288	0.0251924
FRMPD4	6.46899e-09	0.204211	0.165	0.097	0.000120569
CRISPLD2	7.54645e-07	0.20568	0.072	0.03	0.0140651
NFIC	1.43178e-06	0.205717	0.44	0.396	0.0266855
INAFM2	3.10679e-07	0.205948	0.191	0.134	0.00579044
RNF13	1.75306e-06	0.206261	0.669	0.625	0.0326736
ENSGALG00000006565	9.08518e-21	0.20661	0.137	0.036	1.6933e-16
SEMA3D	2.34161e-11	0.206651	0.186	0.104	4.3643e-07
BORCS6	2.16127e-11	0.207798	0.21	0.128	4.02817e-07
[truncated: 795 more rows]

## Sheet: resting MG vs 48hr MG
Column1	p_val	avg_log2FC	pct.1	pct.2	p_val_adj
ENSGALG00000011687	0	-3.29706	0.037	0.977	0
PHLDA2	0	-3.21221	0.293	0.993	0
PMP2	0	-3.02436	0.292	0.981	0			cluster1.markers <- FindMarkers(early_MG, ident.1 = "resting MG", ident.2 = c("NM48hr MG"), min.pct = 0.01, logfc.threshold = 0.1)
TGFB2	0	-2.7962	0.07	0.858	0
HPGDS	5.5528e-216	-2.66455	0.015	0.507	1.03493e-211
HBEGF	0	-2.5935	0.105	0.966	0
TXN	0	-2.56608	0.791	1	0
ENSGALG00000046481	0	-2.52689	0.016	0.733	0
S100A6	2.60952e-252	-2.46726	0.467	0.926	4.86362e-248
TMEM158	0	-2.45373	0.026	0.734	0
ENSGALG00000023818	4.25043e-298	-2.38182	0.393	0.949	7.92196e-294
S100A10	0	-2.3709	0.492	0.988	0
PFDN1	0	-2.08517	0.572	0.995	0
DHRS7	0	-2.06725	0.312	0.974	0
PODXL	0	-2.0494	0.073	0.755	0
WNT6	0	-2.04345	0.002	0.642	0
ENSGALG00000025773	0	-2.03757	0.17	0.95	0
PPP1R9B	0	-2.02948	0.481	0.994	0
TTC27	0	-1.95398	0.183	0.967	0
C6orf58	0	-1.92976	0.034	0.741	0
WNT4	7.72672e-184	-1.83739	0.001	0.416	1.44011e-179
SDC1	0	-1.81702	0.313	0.953	0
UACA	0	-1.80325	0.118	0.831	0
NCS1	0	-1.776	0.301	0.954	0
ENSGALG00000002197	0	-1.75727	0.653	0.996	0
ENSGALG00000013239	0	-1.75191	0.318	0.939	0
NPM3	0	-1.71534	0.033	0.867	0
MAML2	0	-1.71337	0.171	0.936	0
TUBB6	0	-1.68478	0.035	0.852	0
FLNB	0	-1.67201	0.283	0.929	0
F2RL1	0	-1.66067	0.029	0.834	0
CD99	0	-1.65959	0.092	0.857	0
SDC4	0	-1.64368	0.112	0.903	0
TMSB4X	6.82369e-281	-1.59376	0.79	0.996	1.2718e-276
AQP1	3.53396e-173	-1.55936	0.489	0.918	6.5866e-169
CROT	0	-1.54637	0.439	0.963	0
RPL22L1	0	-1.54056	0.554	0.984	0
ACTB	0	-1.52593	0.851	1	0
ENSGALG00000047969	9.56598e-289	-1.48653	0.016	0.645	1.78291e-284
LTBP2	0	-1.46691	0.02	0.669	0
GAP43	2.51315e-225	-1.43377	0.043	0.58	4.684e-221
LNX1	0	-1.43219	0.393	0.959	0
SWAP70	1.43827e-246	-1.40114	0.542	0.975	2.68064e-242
RGS16	1.25216e-170	-1.40015	0.023	0.443	2.33378e-166
VMP1	0	-1.36481	0.215	0.904	0
EMP1	3.42387e-159	-1.34334	0.001	0.369	6.38142e-155
HSPA8	0	-1.33348	0.873	1	0
ACOT13	3.41895e-276	-1.32328	0.397	0.946	6.37223e-272
MSX1	6.1135e-239	-1.31545	0.001	0.517	1.13943e-234
NOP58	0	-1.31244	0.288	0.918	0
HSD17B12	9.69485e-296	-1.30533	0.567	0.995	1.80693e-291
OAF	2.11221e-304	-1.29446	0.386	0.963	3.93674e-300
NME2	6.14211e-280	-1.29381	0.696	0.993	1.14477e-275
POSTN	1.61861e-127	-1.24438	0.001	0.305	3.01677e-123
MAPK6	1.8192e-263	-1.23795	0.72	0.995	3.39063e-259
FST	2.70625e-150	-1.22759	0.082	0.501	5.04391e-146
C1QBP	3.86358e-272	-1.21438	0.541	0.973	7.20094e-268
RPL32	0	-1.2118	0.869	0.998	0
ARVCF	1.00235e-250	-1.20525	0.545	0.977	1.86819e-246
PMEPA1	1.92453e-272	-1.20515	0.231	0.85	3.58694e-268
RFTN2	2.42452e-278	-1.2045	0.37	0.93	4.51883e-274
CD44	3.05943e-237	-1.20161	0.035	0.58	5.70217e-233
EVL	5.29962e-285	-1.19866	0.371	0.95	9.87744e-281
NCL	3.83698e-284	-1.19836	0.712	0.998	7.15137e-280
TMCO1	9.45736e-223	-1.1911	0.526	0.974	1.76266e-218
EIF5A2	1.47841e-278	-1.18293	0.412	0.954	2.75546e-274
RPS2	0	-1.1788	0.83	1	0
HAS2	4.41638e-255	-1.1769	0.005	0.556	8.23125e-251
TIMP2	7.10964e-289	-1.15711	0.825	1	1.32509e-284
RPL35A	0	-1.15414	0.834	0.999	0
ATF3	3.93611e-139	-1.12935	0.222	0.692	7.33611e-135
MANF	1.07194e-237	-1.11508	0.558	0.975	1.99788e-233
SFXN1	7.35431e-268	-1.10409	0.324	0.909	1.3707e-263
ATP2B1	9.08093e-222	-1.0994	0.629	0.988	1.6925e-217
S100A4	5.47364e-144	-1.09254	0.023	0.396	1.02018e-139
CHGB	9.40844e-157	-1.08921	0.146	0.628	1.75354e-152
CRYGS	3.2467e-186	-1.08272	0.001	0.42	6.0512e-182
RPS27A	0	-1.08053	0.874	0.998	0
ENSGALG00000006840	6.12529e-223	-1.07584	0.317	0.846	1.14163e-218
ADGRG1	6.65601e-290	-1.06991	0.179	0.852	1.24055e-285
UCK2	6.5973e-270	-1.0653	0.122	0.755	1.2296e-265
QKI	9.71841e-196	-1.06261	0.54	0.951	1.81132e-191
EIF2S2	1.3958e-243	-1.05863	0.492	0.954	2.60149e-239
GADD45B	2.21859e-151	-1.05259	0.55	0.976	4.13501e-147
SNRPD1	1.79782e-242	-1.05047	0.5	0.956	3.35078e-238
ZFAND3	3.31903e-190	-1.04819	0.545	0.946	6.18602e-186
ENSGALG00000034218	7.64935e-271	-1.03754	0.238	0.859	1.42569e-266
NPC2	2.70599e-221	-1.02062	0.234	0.798	5.04342e-217
YWHAH	1.70298e-243	-1.01974	0.285	0.899	3.17401e-239
MAP1B	7.31077e-267	-1.01942	0.111	0.785	1.36258e-262
BAG3	9.25665e-147	-1.01769	0.443	0.881	1.72525e-142
SAT1	5.3277e-223	-1.00956	0.501	0.974	9.92977e-219
FKBP1A	8.69384e-214	-1.00724	0.578	0.974	1.62036e-209
RPL12	2.01975e-282	-1.00469	0.797	0.998	3.76441e-278
RDH10	1.09489e-64	-1.00281	0.211	0.483	2.04065e-60
PITRM1	6.59144e-257	-0.999224	0.096	0.713	1.22851e-252
PPFIBP1	2.20085e-208	-0.994432	0.392	0.915	4.10194e-204
F3	1.34407e-118	-0.984618	0.787	0.998	2.50508e-114
KLF6	5.09922e-179	-0.980036	0.304	0.825	9.50393e-175
PLS3	1.31834e-211	-0.97652	0.331	0.852	2.45713e-207
HSPD1	4.87288e-222	-0.974262	0.615	0.983	9.08207e-218
EBNA1BP2	3.0174e-231	-0.96487	0.413	0.926	5.62382e-227
MSN	6.07413e-164	-0.964824	0.56	0.956	1.1321e-159
PLPP1	4.36515e-187	-0.938926	0.45	0.924	8.13576e-183
LRRN4	2.16465e-210	-0.93831	0.014	0.497	4.03447e-206
ADAMTS3	1.46805e-181	-0.937315	0.047	0.512	2.73616e-177
H-RAS	6.95383e-169	-0.935072	0.553	0.971	1.29605e-164
ARF6	1.92435e-207	-0.932431	0.5	0.94	3.5866e-203
EIF3J	1.22735e-232	-0.931676	0.524	0.971	2.28753e-228
MT3	1.07694e-168	-0.929672	0.266	0.799	2.00719e-164
SH3GLB1	1.14819e-203	-0.922769	0.413	0.918	2.13999e-199
CRYBB1	2.89154e-166	-0.921404	0.005	0.392	5.38926e-162
TSPAN18	2.09171e-186	-0.921264	0.144	0.646	3.89853e-182
TRIO	1.12344e-223	-0.917946	0.339	0.906	2.09386e-219
RPS21	4.18486e-261	-0.912399	0.81	0.997	7.79974e-257
THBS1	3.0647e-137	-0.911731	0.036	0.41	5.712e-133
POLR2L	1.2416e-196	-0.911045	0.582	0.972	2.3141e-192
FABP5	5.02724e-100	-0.903405	0.559	0.9	9.36976e-96
MYC	8.79095e-240	-0.893875	0.035	0.591	1.63846e-235
RPSAP58	2.84934e-261	-0.891737	0.816	0.999	5.31061e-257
MED28	1.8327e-186	-0.889431	0.408	0.893	3.41578e-182
2023-09-09	3.87112e-228	-0.888366	0.279	0.851	7.215e-224
ENSGALG00000016775	1.97763e-259	-0.885095	0.825	0.997	3.6859e-255
RSU1	1.03467e-193	-0.884521	0.286	0.814	1.92841e-189
PABPC1	5.15254e-196	-0.884182	0.72	0.99	9.60331e-192
PLOD2	1.02485e-183	-0.883959	0.189	0.698	1.91011e-179
MPHOSPH10	3.53665e-230	-0.88192	0.281	0.861	6.59161e-226
ARRDC3	2.85853e-209	-0.879063	0.221	0.786	5.32774e-205
EEF1B2	5.26517e-227	-0.874615	0.777	0.998	9.81322e-223
ADCYAP1	3.3271e-135	-0.868712	0.075	0.473	6.20105e-131
NOP56	7.86457e-197	-0.867208	0.427	0.918	1.4658e-192
RPL29	3.26678e-248	-0.866729	0.812	0.998	6.08863e-244
USP36	1.67968e-175	-0.866444	0.658	0.995	3.13059e-171
SERPINE2	1.88908e-150	-0.864906	0.251	0.715	3.52086e-146
ENSGALG00000026311	1.34605e-196	-0.862598	0.158	0.687	2.50877e-192
RPL10A	3.7083e-204	-0.861603	0.789	0.995	6.91153e-200
HSPE1	7.37927e-193	-0.86154	0.632	0.981	1.37535e-188
ENSGALG00000046938	1.85469e-190	-0.861428	0.291	0.805	3.45678e-186
TCP1	1.13216e-215	-0.860125	0.459	0.944	2.11012e-211
AKR7L	5.71805e-163	-0.855384	0.503	0.922	1.06573e-158
LDHB	1.8956e-170	-0.850137	0.877	0.998	3.53302e-166
PARP1	2.4801e-176	-0.846358	0.623	0.982	4.62242e-172
RPS12	3.76737e-243	-0.846153	0.831	1	7.02162e-239
CCT5	4.31909e-209	-0.842376	0.56	0.971	8.04992e-205
FAM107B	3.35498e-162	-0.841773	0.349	0.817	6.253e-158
HSP90AB1	8.36822e-210	-0.837175	0.249	0.807	1.55967e-205
NAP1L1	5.50803e-171	-0.83687	0.69	0.995	1.02659e-166
ENSGALG00000036310	3.63001e-151	-0.836509	0.671	0.983	6.76561e-147
SNRPG	1.55388e-175	-0.834668	0.596	0.972	2.89613e-171
PTPN2	3.40407e-218	-0.834226	0.191	0.758	6.3445e-214
RPL19	6.78534e-276	-0.833631	0.925	1	1.26465e-271
ENSGALG00000037441	1.572e-266	-0.831231	0.862	0.999	2.92989e-262
NAA50	2.52986e-211	-0.828831	0.164	0.721	4.71515e-207
IFRD1	1.0179e-238	-0.827079	0.214	0.823	1.89716e-234
KLF2	7.07959e-166	-0.825373	0.002	0.385	1.31949e-161
SMARCA5	1.48442e-223	-0.825073	0.252	0.834	2.76667e-219
IPO7	1.95455e-215	-0.817393	0.37	0.887	3.64289e-211
SLC13A5	3.77025e-140	-0.816896	0.608	0.973	7.02698e-136
CDV3	1.10323e-216	-0.816273	0.427	0.938	2.0562e-212
CNN3	3.4582e-184	-0.814627	0.309	0.833	6.44539e-180
DKC1	1.45124e-211	-0.812995	0.217	0.781	2.70483e-207
FRZB	8.07535e-251	-0.812143	0.018	0.579	1.50508e-246
F8	1.22618e-148	-0.809269	0.002	0.349	2.28536e-144
RPS26	6.68272e-260	-0.80752	0.886	1	1.24553e-255
DUSP1	1.68174e-118	-0.807474	0.272	0.72	3.13443e-114
IQGAP2	1.51452e-176	-0.807186	0.305	0.813	2.82275e-172
GPR68	8.0095e-238	-0.805449	0	0.514	1.49281e-233
VIM	2.17523e-174	-0.80217	0.974	1	4.05419e-170
NEBL	2.2569e-218	-0.802013	0.162	0.754	4.20641e-214
PLSCR1	2.55179e-148	-0.79923	0.334	0.81	4.75603e-144
SOX21	3.04448e-178	-0.794333	0.166	0.681	5.6743e-174
PPID	9.40388e-202	-0.789599	0.271	0.821	1.7527e-197
CDK6	2.92643e-128	-0.788878	0.621	0.99	5.45428e-124
NUS1	2.73069e-190	-0.788422	0.375	0.887	5.08945e-186
RPLP1	0	-0.783683	0.971	1	0
ITGB1	1.13457e-151	-0.781479	0.551	0.962	2.11462e-147
POLR3K	2.26581e-185	-0.780128	0.206	0.732	4.22301e-181
ENSGALG00000034735	1.77008e-166	-0.777801	0.43	0.9	3.29908e-162
IFNGR2	2.14908e-174	-0.776052	0.348	0.832	4.00546e-170
SYNCRIP	7.06078e-198	-0.772803	0.332	0.859	1.31599e-193
ATP6V1D	1.85843e-178	-0.772136	0.51	0.934	3.46374e-174
TRA2B	6.46197e-175	-0.769505	0.316	0.824	1.20438e-170
MCTS1	1.74834e-214	-0.765249	0.292	0.845	3.25856e-210
SNU13	2.16402e-175	-0.758694	0.587	0.96	4.0333e-171
WDR3	2.02012e-190	-0.752213	0.26	0.807	3.7651e-186
MYH9	2.09029e-148	-0.751626	0.273	0.736	3.89588e-144
DNAJC2	2.76438e-198	-0.75129	0.387	0.895	5.15225e-194
ENSGALG00000003355	4.35738e-199	-0.749043	0.217	0.751	8.12128e-195
AGO3	1.08974e-173	-0.748915	0.192	0.694	2.03107e-169
C1D	2.97071e-187	-0.747782	0.182	0.714	5.53682e-183
RPL23A	1.02097e-230	-0.747099	0.863	0.999	1.90289e-226
MEMO1	4.95017e-192	-0.746764	0.239	0.779	9.22613e-188
CCT2	1.35374e-183	-0.746379	0.56	0.97	2.52309e-179
CCDC86	1.23175e-202	-0.744604	0.261	0.803	2.29573e-198
SLC4A4	1.35893e-119	-0.737692	0.557	0.929	2.53278e-115
RPL37	1.24839e-207	-0.73698	0.847	1	2.32676e-203
SEC61G	4.80927e-180	-0.733558	0.544	0.953	8.96351e-176
RASGEF1C	3.25962e-190	-0.730666	0.113	0.633	6.07528e-186
FAM20C	2.12504e-180	-0.730515	0.152	0.66	3.96065e-176
ENSGALG00000035873	1.17483e-144	-0.725417	0.064	0.466	2.18964e-140
RPS28	1.11283e-219	-0.724908	0.839	0.998	2.0741e-215
YWHAQ	2.17148e-175	-0.724768	0.776	0.994	4.0472e-171
RPL24	3.53897e-233	-0.723515	0.872	0.999	6.59592e-229
RPL30	6.21143e-202	-0.721693	0.817	0.998	1.15769e-197
ZC3H15	1.02759e-177	-0.719716	0.596	0.974	1.91522e-173
RPL36	8.40835e-172	-0.719285	0.785	0.998	1.56715e-167
CYP51A1	6.17121e-174	-0.715782	0.307	0.825	1.15019e-169
NDFIP2	1.83966e-150	-0.713921	0.255	0.719	3.42876e-146
SEM1	4.80403e-156	-0.713167	0.659	0.988	8.95374e-152
ARF1	1.70757e-158	-0.710861	0.595	0.964	3.18256e-154
IPO5	9.80461e-202	-0.710296	0.222	0.772	1.82738e-197
NIP7	1.75561e-187	-0.706806	0.338	0.862	3.2721e-183
PLIN2	5.7161e-150	-0.706611	0.187	0.665	1.06537e-145
CCT8	1.88804e-174	-0.705119	0.445	0.914	3.51892e-170
BTF3L4	1.88985e-187	-0.70498	0.369	0.873	3.52231e-183
RPL36AL	1.38596e-199	-0.704855	0.825	0.998	2.58316e-195
YWHAE	3.72902e-149	-0.703895	0.638	0.977	6.95014e-145
INHBA	3.19851e-74	-0.703454	0.36	0.715	5.96138e-70
ENSGALG00000049865	2.34989e-186	-0.702597	0.828	0.998	4.37972e-182
CUBN	6.52633e-187	-0.702013	0.093	0.595	1.21638e-182
SLC38A2	8.20594e-121	-0.70057	0.409	0.84	1.52942e-116
ABCE1	7.14533e-180	-0.699634	0.364	0.866	1.33175e-175
RPLP2	6.39473e-231	-0.699408	0.888	0.999	1.19185e-226
ELK3	2.98237e-182	-0.699371	0.153	0.674	5.55855e-178
SERBP1	3.47875e-164	-0.695501	0.777	0.995	6.4837e-160
DBNDD2	2.82786e-138	-0.69542	0.305	0.754	5.27057e-134
ENSGALG00000012229	1.55963e-217	-0.695353	0.906	0.999	2.90684e-213
RPL21	1.45036e-275	-0.694837	0.939	0.999	2.70319e-271
EEF1A1	5.72386e-273	-0.694257	0.961	1	1.06681e-268
ENSGALG00000011715	6.30873e-88	-0.693137	0.821	0.989	1.17582e-83
GLRX	6.77737e-117	-0.692808	0.05	0.388	1.26317e-112
SPTSSA	2.07291e-161	-0.691485	0.38	0.86	3.86348e-157
LAP3	1.0396e-174	-0.6914	0.257	0.771	1.9376e-170
UPRT	8.50343e-196	-0.69132	0.104	0.631	1.58487e-191
SLC12A4	8.42615e-185	-0.690496	0.115	0.625	1.57047e-180
ENSGALG00000029831	3.4573e-171	-0.689551	0.102	0.583	6.44372e-167
CAPZA2	1.79733e-119	-0.689122	0.587	0.945	3.34987e-115
ENSGALG00000007248	1.17318e-131	-0.685938	0.466	0.903	2.18658e-127
ENSGALG00000015617	4.43242e-198	-0.683822	0.856	0.999	8.26115e-194
UBA52	8.19344e-167	-0.683691	0.795	0.997	1.52709e-162
TCF7L2	8.63803e-117	-0.683653	0.251	0.658	1.60996e-112
GNL3	7.43858e-196	-0.682895	0.288	0.838	1.3864e-191
EIF2S1	8.86959e-174	-0.682576	0.43	0.898	1.65311e-169
PLEKHA3	1.38071e-146	-0.682546	0.313	0.78	2.57336e-142
ATP5MC3	1.41044e-156	-0.678917	0.649	0.981	2.62878e-152
PXYLP1	5.62069e-143	-0.676699	0.331	0.782	1.04759e-138
IMPDH2	7.98535e-159	-0.674931	0.321	0.804	1.48831e-154
LYAR	1.25819e-179	-0.672882	0.38	0.88	2.34502e-175
MAK16	7.90441e-177	-0.672295	0.23	0.742	1.47322e-172
CBFB	6.55796e-199	-0.670681	0.044	0.533	1.22227e-194
FAM135A	6.5205e-178	-0.667537	0.296	0.819	1.21529e-173
NEK6	3.14286e-172	-0.667137	0.32	0.828	5.85766e-168
SET	1.70795e-153	-0.666014	0.742	0.994	3.18328e-149
C8orf59	4.47273e-176	-0.665642	0.308	0.814	8.33628e-172
TIMM13	3.58756e-129	-0.664323	0.654	0.985	6.6865e-125
POMP	4.19822e-167	-0.663789	0.421	0.89	7.82464e-163
RRAGD	1.026e-152	-0.66357	0.283	0.758	1.91225e-148
RANBP1	1.5404e-159	-0.661967	0.339	0.821	2.87099e-155
SNRPE	1.17136e-151	-0.660701	0.585	0.967	2.18318e-147
RPL38	2.0953e-193	-0.659846	0.869	1	3.90521e-189
CYR61	3.04223e-80	-0.659307	0.203	0.552	5.6701e-76
NARS	4.88849e-167	-0.659274	0.504	0.941	9.11116e-163
NUDC	4.9761e-163	-0.658104	0.346	0.825	9.27445e-159
RPL35	8.21305e-179	-0.657664	0.845	0.998	1.53075e-174
RPS15A	4.94111e-204	-0.655639	0.884	0.999	9.20924e-200
TAX1BP3	1.01734e-146	-0.65456	0.372	0.842	1.89613e-142
ANXA2	2.4447e-108	-0.65423	0.412	0.831	4.55643e-104
MAFF	7.9309e-194	-0.653529	0.107	0.627	1.47816e-189
ENSGALG00000054143	1.00852e-155	-0.653095	0.051	0.473	1.87968e-151
PSMA6	1.01976e-158	-0.653067	0.48	0.916	1.90062e-154
HS2ST1	2.5416e-163	-0.652391	0.189	0.688	4.73703e-159
ITGB1BP3	1.91306e-153	-0.652113	0.825	0.995	3.56557e-149
TES	1.33982e-187	-0.649244	0.004	0.431	2.49716e-183
TPMT	6.69107e-156	-0.649199	0.285	0.758	1.24708e-151
TNFRSF11B	4.96367e-58	-0.647448	0.234	0.52	9.25128e-54
SRSF7	1.67004e-162	-0.647348	0.464	0.911	3.11262e-158
SFPQ	2.69442e-166	-0.646904	0.446	0.923	5.02185e-162
USP10	1.19187e-166	-0.646039	0.51	0.941	2.22141e-162
MYL12A	8.92301e-143	-0.644851	0.534	0.938	1.66307e-138
SSR1	1.45016e-155	-0.643701	0.492	0.934	2.70282e-151
SERP1	4.032e-130	-0.641559	0.629	0.984	7.51484e-126
SRGAP1	5.42657e-144	-0.641322	0.576	0.958	1.0114e-139
C14H16orf45	3.41056e-106	-0.640341	0.708	0.991	6.35659e-102
MRAS	6.533e-104	-0.639837	0.289	0.69	1.21762e-99
MAFK	1.03005e-175	-0.63846	0.244	0.76	1.91981e-171
LLPH	1.02156e-165	-0.637523	0.315	0.814	1.90398e-161
SSB	3.53666e-150	-0.636629	0.514	0.935	6.59163e-146
ENSGALG00000014324	1.66537e-187	-0.632538	0.17	0.709	3.10392e-183
RACK1	7.24757e-168	-0.631355	0.851	0.998	1.3508e-163
CISD2	4.05551e-146	-0.630984	0.5	0.928	7.55866e-142
ENSGALG00000045199	2.83259e-82	-0.630034	0.767	0.998	5.27937e-78
RAC1	1.87501e-165	-0.629514	0.253	0.758	3.49465e-161
TRIB2	1.29781e-166	-0.62891	0.412	0.885	2.41886e-162
DNAJA1	3.92059e-137	-0.626552	0.548	0.946	7.30719e-133
MRPL33	1.39658e-140	-0.626132	0.61	0.974	2.60294e-136
ENSGALG00000042782	1.60902e-170	-0.624679	0.086	0.558	2.99889e-166
DAP	6.77829e-167	-0.623824	0.115	0.598	1.26334e-162
LSP1	8.41077e-147	-0.623217	0.187	0.657	1.5676e-142
RNH1	1.56738e-172	-0.623135	0.313	0.81	2.92129e-168
TIMM10	2.04363e-131	-0.622273	0.57	0.954	3.80891e-127
CHURC1	1.32618e-121	-0.618304	0.68	0.98	2.47174e-117
SRSF1	4.5692e-135	-0.618004	0.579	0.962	8.51607e-131
NEMF	9.86072e-148	-0.615047	0.33	0.81	1.83784e-143
EIF3M	1.42758e-151	-0.614446	0.455	0.915	2.66073e-147
MYO9B	1.31644e-159	-0.613334	0.172	0.662	2.45358e-155
RPL7L1	2.49769e-159	-0.61096	0.416	0.894	4.65519e-155
METAP2	1.21041e-156	-0.610394	0.458	0.914	2.25596e-152
CCDC137	9.68908e-195	-0.609001	0.081	0.598	1.80585e-190
WDR1	1.97504e-175	-0.604463	0.356	0.868	3.68107e-171
TPM4	6.42282e-176	-0.602496	0.035	0.476	1.19709e-171
FUBP1	5.54142e-148	-0.602476	0.467	0.923	1.03281e-143
ENSGALG00000011164	6.40932e-123	-0.602187	0.28	0.751	1.19457e-118
TLN1	1.15666e-134	-0.60216	0.298	0.755	2.15578e-130
EIF3G	2.87988e-140	-0.602017	0.572	0.957	5.36752e-136
ENSGALG00000038978	4.3662e-118	-0.598719	0.357	0.78	8.13772e-114
ENSGALG00000016524	7.22338e-138	-0.598284	0.168	0.611	1.34629e-133
PHB	7.09332e-155	-0.596061	0.368	0.848	1.32205e-150
HSP90AA1	6.34053e-155	-0.595596	0.968	1	1.18175e-150
EPS8	2.73548e-132	-0.59557	0.063	0.447	5.0984e-128
PTGR1	2.95213e-135	-0.595533	0.193	0.636	5.50218e-131
SNRPA1	2.83035e-143	-0.594999	0.191	0.654	5.27521e-139
POLR2I	1.8615e-142	-0.594589	0.379	0.833	3.46945e-138
P4HB	3.91073e-134	-0.594553	0.5	0.921	7.28882e-130
GPC1	2.23773e-176	-0.592644	0.219	0.754	4.17069e-172
SLC25A6	2.80157e-133	-0.592126	0.704	0.991	5.22156e-129
KDM7A	3.73053e-175	-0.591734	0.092	0.584	6.95295e-171
RPL15	1.56338e-171	-0.591354	0.9	1	2.91383e-167
PDCD6	2.86738e-131	-0.589445	0.316	0.755	5.34423e-127
ANP32B	4.73659e-141	-0.587949	0.509	0.924	8.82805e-137
ZYX	2.28538e-144	-0.586529	0.156	0.604	4.25948e-140
ENSGALG00000051176	1.45932e-163	-0.583951	0.001	0.378	2.71988e-159
GNG5	1.97282e-105	-0.583631	0.534	0.917	3.67694e-101
RGS3	1.1806e-77	-0.583296	0.351	0.698	2.20041e-73
RPL13	9.80055e-143	-0.583027	0.865	0.999	1.82663e-138
TEX10	7.23474e-161	-0.58254	0.161	0.654	1.34841e-156
CDCA7L	2.28495e-170	-0.58115	0.065	0.526	4.2587e-166
CDH2	5.52018e-159	-0.578938	0.153	0.654	1.02885e-154
PSMD6	7.39375e-146	-0.57829	0.374	0.835	1.37805e-141
DUSP5	3.12032e-154	-0.576106	0.041	0.448	5.81565e-150
RRAS2	3.14239e-162	-0.575897	0.177	0.671	5.85679e-158
PWP1	6.73689e-164	-0.573636	0.109	0.584	1.25562e-159
ENSGALG00000019077	1.32706e-100	-0.57166	0.227	0.606	2.47338e-96
ENSGALG00000049751	6.0343e-65	-0.570782	0.236	0.541	1.12467e-60
PDCL3	1.92392e-135	-0.569075	0.421	0.85	3.58581e-131
ENSGALG00000008015	1.65463e-139	-0.568229	0.411	0.866	3.08389e-135
MAPRE1	4.26231e-111	-0.568085	0.536	0.927	7.94409e-107
RPL27A	7.13468e-164	-0.5668	0.879	0.999	1.32976e-159
SLIRP	1.65754e-100	-0.56596	0.616	0.973	3.08932e-96
RPL26L1	3.72306e-159	-0.564888	0.885	0.999	6.93904e-155
ENSGALG00000041778	3.10753e-149	-0.564851	0.328	0.823	5.79181e-145
TMEM26	4.55678e-99	-0.560717	0.123	0.469	8.49293e-95
HNRNPDL	1.14586e-136	-0.560425	0.53	0.936	2.13565e-132
SYT12	7.82049e-81	-0.559718	0.072	0.346	1.45758e-76
MTMR2	4.67481e-110	-0.558476	0.371	0.789	8.7129e-106
LDLRAD4	1.09699e-140	-0.556475	0.131	0.572	2.04457e-136
ENSGALG00000026811	1.87547e-151	-0.555467	0.144	0.61	3.4955e-147
HSPH1	8.90176e-150	-0.555095	0.237	0.744	1.65911e-145
C19orf70	6.9414e-138	-0.553532	0.523	0.937	1.29374e-133
CHCHD3	7.83179e-144	-0.551799	0.408	0.873	1.45969e-139
ENSGALG00000045548	3.20263e-171	-0.55169	0.064	0.535	5.96907e-167
RPS20	1.7723e-152	-0.551499	0.898	0.997	3.30321e-148
CDH11	1.84157e-131	-0.551447	0.324	0.786	3.43232e-127
CREM	1.59108e-97	-0.551193	0.48	0.866	2.96546e-93
SLC5A6	1.45893e-155	-0.549335	0.043	0.456	2.71916e-151
SRSF3	7.0473e-128	-0.54888	0.521	0.936	1.31348e-123
PPIB	3.77895e-96	-0.548397	0.691	0.983	7.0432e-92
PGF	1.25798e-147	-0.547701	0.004	0.352	2.34462e-143
SIPA1L1	1.09111e-139	-0.547583	0.281	0.755	2.0336e-135
ELOVL5	2.49988e-134	-0.546923	0.292	0.751	4.65929e-130
RAN	6.17676e-142	-0.546704	0.524	0.939	1.15122e-137
MRPL43	4.85191e-119	-0.546452	0.553	0.949	9.04299e-115
HNRNPH2	1.32284e-115	-0.54626	0.787	0.996	2.4655e-111
PAM	6.96714e-156	-0.543167	0.14	0.622	1.29854e-151
TIMP3	6.20561e-34	-0.540526	0.214	0.431	1.1566e-29
TCEA1	3.05571e-143	-0.539465	0.325	0.799	5.69523e-139
CTPS1	1.16693e-150	-0.539027	0.116	0.569	2.17493e-146
SERPINB10	1.69558e-114	-0.538581	0.007	0.293	3.16021e-110
APC	1.56931e-114	-0.535398	0.62	0.965	2.92488e-110
TGFB1	3.85198e-82	-0.534776	0.055	0.319	7.17931e-78
CCT7	4.33661e-146	-0.534448	0.387	0.862	8.08257e-142
RBM19	1.88698e-162	-0.533963	0.262	0.772	3.51696e-158
EIF3B	3.27865e-132	-0.532202	0.295	0.751	6.11074e-128
ENSGALG00000003747	2.42e-131	-0.532109	0.119	0.54	4.51039e-127
ENSGALG00000031518	1.48439e-161	-0.531366	0.116	0.597	2.76661e-157
MYH10	3.75567e-106	-0.529231	0.55	0.943	6.99982e-102
TRIM9	7.59004e-103	-0.524479	0.117	0.47	1.41463e-98
PPIG	4.41905e-128	-0.524005	0.506	0.925	8.23622e-124
CHMP4B	9.90904e-123	-0.523423	0.571	0.953	1.84685e-118
HIKESHI	1.11329e-117	-0.520615	0.291	0.716	2.07495e-113
KCTD20	1.07135e-108	-0.519727	0.273	0.686	1.99679e-104
TNFRSF21	1.68577e-93	-0.519452	0.51	0.885	3.14194e-89
BLCAP	3.56236e-147	-0.51865	0.268	0.754	6.63952e-143
GTF2E2	5.52472e-118	-0.517054	0.279	0.706	1.0297e-113
RPS6KL1	6.80852e-155	-0.516001	0.101	0.559	1.26897e-150
RRP9	1.58476e-149	-0.515892	0.064	0.486	2.95368e-145
RSL1D1	3.61252e-131	-0.512342	0.192	0.637	6.73302e-127
JUN	4.95527e-58	-0.512058	0.653	0.984	9.23564e-54
RPS4X	3.26233e-99	-0.511357	0.802	0.997	6.08032e-95
ENSGALG00000054420	2.47031e-133	-0.511076	0.363	0.824	4.60417e-129
DPYSL3	6.30323e-134	-0.510901	0.084	0.489	1.1748e-129
NUB1	1.74293e-110	-0.51057	0.459	0.859	3.24848e-106
INVS	8.15308e-98	-0.509679	0.095	0.424	1.51957e-93
ASNS	3.07113e-144	-0.508598	0.061	0.469	5.72397e-140
RPL23	7.63648e-157	-0.507165	0.921	1	1.42329e-152
ALCAM	3.68765e-153	-0.506341	0.223	0.754	6.87304e-149
PURH	4.58616e-89	-0.506337	0.288	0.663	8.54768e-85
GTF2H5	2.46493e-93	-0.504796	0.594	0.945	4.59414e-89
CXCR4	4.03918e-76	-0.502832	0.553	0.93	7.52823e-72
RPS15	1.86735e-143	-0.502568	0.916	0.999	3.48036e-139
IRF6	3.77176e-138	-0.502495	0.016	0.361	7.02981e-134
NHP2	2.06804e-120	-0.502433	0.332	0.763	3.85441e-116
ANAPC15	1.58639e-138	-0.501416	0.422	0.873	2.95672e-134
CTSK	1.94514e-92	-0.500918	0.011	0.253	3.62535e-88
PPIA	3.35678e-105	-0.500749	0.923	0.998	6.25637e-101
ANXA11	1.9664e-130	-0.499955	0.057	0.434	3.66497e-126
TIMM8A	4.76054e-115	-0.498709	0.297	0.722	8.87269e-111
JAGN1	1.4763e-127	-0.498028	0.381	0.807	2.75153e-123
PKP4	1.18709e-114	-0.497422	0.267	0.699	2.2125e-110
DDX24	6.49827e-170	-0.497119	0.127	0.628	1.21115e-165
TNFRSF1A	6.21744e-116	-0.497048	0.156	0.568	1.15881e-111
ETF1	1.12624e-135	-0.495886	0.273	0.746	2.09909e-131
DNAJA4	1.28445e-115	-0.495348	0.381	0.8	2.39396e-111
ENSGALG00000037807	3.88075e-124	-0.495082	0.116	0.522	7.23294e-120
CTNNAL1	5.91601e-69	-0.494906	0.338	0.665	1.10263e-64
PDCD5	1.55149e-135	-0.494673	0.461	0.892	2.89167e-131
EIF4G1	1.05416e-121	-0.494538	0.177	0.596	1.96475e-117
THOP1	6.54408e-135	-0.494267	0.254	0.711	1.21968e-130
SINHCAF	1.21823e-124	-0.49401	0.179	0.608	2.27055e-120
ARIH1	1.53361e-130	-0.493783	0.403	0.855	2.85834e-126
RPL5	3.92071e-110	-0.493723	0.789	0.996	7.30742e-106
ENSGALG00000041419	1.74218e-128	-0.493047	0.532	0.946	3.24708e-124
FARP1	1.43149e-138	-0.492996	0.089	0.512	2.66801e-134
OLA1	1.70375e-140	-0.492976	0.245	0.721	3.17544e-136
RAB10	1.03971e-102	-0.490941	0.559	0.945	1.93781e-98
ENSGALG00000009355	1.81692e-137	-0.487994	0.005	0.334	3.38637e-133
KALRN	4.55385e-107	-0.486719	0.267	0.684	8.48747e-103
ENSGALG00000004518	1.71615e-86	-0.486482	0.23	0.594	3.19857e-82
WDR43	3.08399e-143	-0.485988	0.16	0.621	5.74794e-139
TPM3	1.41203e-108	-0.485272	0.431	0.845	2.63173e-104
ENSGALG00000042589	8.70538e-107	-0.484784	0.508	0.906	1.62251e-102
ZCCHC13	3.35253e-86	-0.484642	0.75	0.995	6.24844e-82
SNRNP25	3.37852e-105	-0.484406	0.384	0.793	6.29689e-101
CCT6A	3.21181e-128	-0.483562	0.484	0.918	5.98617e-124
RPS7	4.83007e-119	-0.483423	0.865	0.999	9.00228e-115
ACOT9	1.12347e-122	-0.483271	0.111	0.51	2.09392e-118
ENSGALG00000046978	1.10471e-119	-0.482594	0.141	0.551	2.05896e-115
ENSGALG00000038672	6.38241e-88	-0.480733	0.706	0.991	1.18955e-83
PKM	2.37862e-145	-0.480508	0.963	1	4.43328e-141
RPS16	4.01092e-91	-0.47925	0.816	0.997	7.47555e-87
RTRAF	5.32621e-106	-0.478929	0.552	0.93	9.92699e-102
HDLBP	1.68957e-133	-0.478768	0.402	0.86	3.14902e-129
CIAPIN1	2.22515e-130	-0.477593	0.234	0.687	4.14723e-126
RPS8	6.76037e-135	-0.477442	0.944	0.999	1.26e-130
ENSGALG00000038820	2.95244e-95	-0.477338	0.249	0.642	5.50277e-91
UCHL5	4.69489e-126	-0.476846	0.35	0.796	8.75034e-122
IGFBP4	9.51819e-39	-0.476828	0.709	0.989	1.774e-34
EIF1AY	3.62613e-112	-0.476549	0.638	0.973	6.75839e-108
BYSL	3.32595e-117	-0.475737	0.248	0.684	6.19891e-113
DNAJC1	5.60063e-103	-0.474592	0.424	0.839	1.04385e-98
DHX37	1.06439e-106	-0.469387	0.331	0.754	1.98381e-102
RBMS1	6.62559e-106	-0.467478	0.181	0.571	1.23488e-101
TBL1X	5.17598e-87	-0.467216	0.585	0.957	9.647e-83
TWNK	7.72565e-138	-0.466944	0.126	0.563	1.43991e-133
RF00100.4	3.57123e-86	-0.466255	0.239	0.611	6.65606e-82
CYCS	7.20584e-153	-0.465933	0.39	0.873	1.34302e-148
EIF3D	3.92495e-114	-0.465627	0.47	0.883	7.31532e-110
IGFBP3	2.94694e-128	-0.465528	0.045	0.403	5.4925e-124
ENSGALG00000030587	1.2406e-102	-0.461694	0.146	0.52	2.31222e-98
RPL17	1.36723e-119	-0.461663	0.916	1	2.54823e-115
IVNS1ABP	2.27442e-96	-0.46043	0.307	0.702	4.23906e-92
ENSGALG00000012694	4.08796e-118	-0.458959	0.296	0.725	7.61914e-114
NOP14	8.26119e-127	-0.458725	0.273	0.737	1.53972e-122
GTPBP4	6.37138e-141	-0.457804	0.239	0.713	1.1875e-136
SEMA6A	1.05612e-109	-0.457227	0.224	0.64	1.9684e-105
ERRFI1	4.93573e-101	-0.45694	0.347	0.784	9.19922e-97
JARID2	1.27568e-116	-0.456635	0.313	0.778	2.37761e-112
RPL9	6.36413e-99	-0.456217	0.863	0.999	1.18615e-94
RSL24D1	4.47435e-125	-0.45583	0.429	0.866	8.3393e-121
TAOK3	1.70031e-97	-0.455531	0.139	0.493	3.16904e-93
NOLC1	6.37382e-116	-0.454861	0.113	0.495	1.18795e-111
PTCHD1	1.671e-122	-0.454458	0.164	0.588	3.11441e-118
ARPC1B	3.51542e-119	-0.452197	0.007	0.303	6.55203e-115
SYF2	1.1514e-104	-0.451599	0.492	0.89	2.14597e-100
GLRX3	9.73042e-135	-0.451358	0.295	0.756	1.81356e-130
MRPS18A	5.85028e-124	-0.451309	0.144	0.559	1.09037e-119
BRIX1	1.72379e-128	-0.450659	0.318	0.775	3.2128e-124
RHOA	9.17287e-63	-0.4495	0.734	0.994	1.70964e-58
ENSGALG00000034584	6.24956e-83	-0.448992	0.344	0.72	1.16479e-78
ARHGAP18	7.09055e-121	-0.447916	0.228	0.699	1.32154e-116
RRS1	4.08143e-114	-0.447422	0.264	0.696	7.60696e-110
SNRPF	4.02093e-106	-0.447037	0.401	0.819	7.49422e-102
TSTD3	3.65394e-95	-0.446395	0.263	0.643	6.81021e-91
NCBP2	1.00863e-108	-0.446287	0.419	0.836	1.87989e-104
SPART	3.58642e-104	-0.446118	0.23	0.638	6.68436e-100
LSM12	5.17741e-110	-0.445707	0.385	0.801	9.64966e-106
CDHR2	1.42142e-97	-0.445645	0.28	0.683	2.64925e-93
FERMT1	8.82777e-98	-0.445372	0.041	0.332	1.64532e-93
ITGA2	2.21301e-102	-0.444252	0.242	0.646	4.12461e-98
EPHB1	2.14281e-66	-0.44425	0.099	0.357	3.99377e-62
RPL8	5.12363e-105	-0.442132	0.897	0.999	9.54941e-101
STK40	8.76987e-103	-0.441542	0.141	0.507	1.63453e-98
POP5	5.96913e-101	-0.441133	0.244	0.632	1.11253e-96
GAR1	6.12459e-112	-0.441047	0.109	0.476	1.1415e-107
TMSB15B	2.35721e-93	-0.440599	0.344	0.769	4.39338e-89
ALYREF	6.83668e-101	-0.437746	0.504	0.894	1.27422e-96
TOMM20	1.11844e-97	-0.437294	0.656	0.973	2.08455e-93
TCOF1	9.78771e-107	-0.436843	0.328	0.751	1.82423e-102
NSA2	1.24016e-108	-0.436759	0.533	0.932	2.31141e-104
GPATCH4	5.87086e-126	-0.436539	0.326	0.779	1.09421e-121
BMP4	5.49521e-71	-0.436086	0.016	0.218	1.0242e-66
RPL6	2.6789e-105	-0.435337	0.884	1	4.99293e-101
ZFAND2A	5.76536e-81	-0.434326	0.06	0.332	1.07455e-76
NMU	7.80933e-142	-0.43358	0.012	0.365	1.4555e-137
RPS14	2.25317e-121	-0.43353	0.922	1	4.19946e-117
MARS	2.37409e-111	-0.432458	0.16	0.558	4.42483e-107
MYO1E	4.5493e-99	-0.431492	0.103	0.444	8.47898e-95
HTD2	1.0386e-103	-0.43044	0.307	0.723	1.93574e-99
DNAJA2	4.73564e-90	-0.430078	0.55	0.921	8.82628e-86
MRPL9	3.10079e-89	-0.429801	0.598	0.949	5.77925e-85
MDH2	1.80335e-111	-0.429605	0.52	0.929	3.36108e-107
PSMB6	3.97992e-106	-0.428166	0.477	0.887	7.41778e-102
HTRA2	5.60193e-104	-0.427303	0.348	0.762	1.04409e-99
YWHAZ	3.4377e-93	-0.427044	0.635	0.964	6.40718e-89
PGD	7.35342e-104	-0.42693	0.321	0.743	1.37053e-99
URI1	2.94614e-97	-0.426648	0.317	0.715	5.49102e-93
ENSGALG00000030350	5.83787e-139	-0.426316	0.005	0.34	1.08806e-134
NEO1	3.32682e-75	-0.425495	0.256	0.592	6.20053e-71
MYBBP1A	2.00959e-115	-0.425326	0.069	0.425	3.74546e-111
ENSGALG00000041112	2.27967e-116	-0.423837	0.307	0.749	4.24885e-112
SRSF11	3.7172e-105	-0.423356	0.515	0.909	6.92811e-101
RRP15	9.28779e-116	-0.42334	0.153	0.559	1.73106e-111
ENSGALG00000008469	1.97338e-97	-0.422721	0.03	0.309	3.67798e-93
NAV2	4.22182e-85	-0.422335	0.622	0.966	7.86862e-81
POLR1D	1.00308e-87	-0.42124	0.292	0.674	1.86953e-83
SCAF11	1.86723e-105	-0.420185	0.326	0.747	3.48015e-101
SERTAD2	4.39877e-100	-0.419385	0.186	0.576	8.19843e-96
GTF3A	6.44411e-109	-0.419303	0.224	0.636	1.20105e-104
SNRPN	7.87477e-115	-0.418883	0.333	0.771	1.4677e-110
EGLN1	9.64346e-83	-0.418664	0.592	0.956	1.79735e-78
SGMS1	4.17312e-86	-0.418346	0.419	0.811	7.77787e-82
TFPI2	3.96523e-54	-0.418314	0.089	0.317	7.39039e-50
NUTF2	7.15227e-116	-0.417517	0.308	0.747	1.33304e-111
NUCKS1	4.96524e-79	-0.416603	0.7	0.988	9.25421e-75
ENSGALG00000042254	2.98601e-127	-0.41635	0.15	0.579	5.56532e-123
ACTR3	1.97976e-110	-0.416144	0.392	0.821	3.68989e-106
HIF1A	3.22124e-55	-0.416106	0.704	0.981	6.00375e-51
UFM1	2.38725e-115	-0.414809	0.257	0.681	4.44935e-111
ITGAV	1.6641e-71	-0.41446	0.612	0.956	3.10156e-67
SPRY2	5.63648e-86	-0.414124	0.378	0.772	1.05053e-81
NUDT16L1	1.37708e-101	-0.41399	0.622	0.963	2.5666e-97
C6orf62	1.36852e-103	-0.413977	0.271	0.689	2.55064e-99
TRARG1	5.68125e-68	-0.413716	0.116	0.389	1.05887e-63
PSMD2	5.8634e-108	-0.412438	0.413	0.834	1.09282e-103
POLR1E	6.18784e-114	-0.412404	0.223	0.642	1.15329e-109
DDX18	4.47457e-122	-0.412082	0.103	0.494	8.3397e-118
TIAM2	7.09142e-120	-0.411421	0.029	0.355	1.3217e-115
SRPK1	3.64961e-123	-0.410628	0.325	0.768	6.80215e-119
LARS	1.75413e-96	-0.409895	0.291	0.699	3.26934e-92
RPS11	3.31136e-97	-0.409806	0.9	1	6.17171e-93
CTBP1	1.60673e-98	-0.409273	0.499	0.894	2.99462e-94
RPS17	1.94068e-101	-0.408497	0.919	1	3.61705e-97
EEF2	9.74461e-68	-0.408281	0.807	0.997	1.8162e-63
PTP4A2	5.08498e-96	-0.408008	0.419	0.835	9.47739e-92
CCBE1	2.51528e-98	-0.407917	0.004	0.248	4.68798e-94
SEC14L1	1.52299e-109	-0.407812	0.244	0.671	2.83855e-105
BTF3	9.96367e-87	-0.407723	0.529	0.898	1.85703e-82
FCF1	6.28224e-102	-0.407133	0.19	0.584	1.17088e-97
MDN1	1.659e-119	-0.406736	0.28	0.726	3.09205e-115
TMEM123	1.09296e-99	-0.40652	0.247	0.65	2.03705e-95
NPB	9.40062e-93	-0.40563	0.208	0.587	1.75209e-88
ACTR6	1.26819e-109	-0.405521	0.375	0.806	2.36366e-105
ATF4	1.19069e-57	-0.404674	0.821	0.994	2.2192e-53
DYNC1H1	5.60953e-83	-0.402764	0.652	0.968	1.0455e-78
RWDD1	2.79508e-101	-0.402191	0.412	0.825	5.20948e-97
PKIA	7.55387e-95	-0.401862	0.381	0.786	1.40789e-90
AKIRIN2	1.55875e-110	-0.400843	0.493	0.893	2.9052e-106
BMS1	2.34456e-120	-0.399683	0.227	0.655	4.3698e-116
PSMA7	6.68135e-82	-0.39917	0.609	0.956	1.24527e-77
RPL7A	3.12233e-75	-0.398731	0.884	0.998	5.8194e-71
NACA	3.79363e-93	-0.398528	0.378	0.768	7.07056e-89
RBM17	2.02341e-124	-0.398334	0.322	0.779	3.77122e-120
CD164	1.23562e-81	-0.398038	0.425	0.8	2.30296e-77
TRNT1	2.42105e-119	-0.397733	0.15	0.566	4.51235e-115
LYPLAL1	8.20512e-111	-0.396909	0.038	0.357	1.52927e-106
RPS6KA3	1.38579e-81	-0.396552	0.095	0.391	2.58283e-77
ENSGALG00000023824	3.24078e-104	-0.395634	0.002	0.256	6.04016e-100
NUBP1	2.30354e-102	-0.395505	0.218	0.622	4.29334e-98
SLC26A1	5.35339e-105	-0.394959	0.017	0.298	9.97764e-101
AIMP1	4.81023e-124	-0.394177	0.406	0.851	8.96531e-120
EIF3A	1.12764e-97	-0.392948	0.422	0.838	2.1017e-93
OTUD7A	1.57945e-131	-0.392412	0.069	0.461	2.94379e-127
TCF25	3.91046e-99	-0.392276	0.426	0.841	7.28832e-95
DYNC1LI1	9.35884e-109	-0.391359	0.388	0.818	1.7443e-104
DDX10	7.12388e-111	-0.391009	0.215	0.637	1.32775e-106
YTHDF2	9.88895e-111	-0.390149	0.242	0.66	1.8431e-106
MTMR10	2.19357e-78	-0.390014	0.309	0.669	4.08837e-74
RPS3A	1.17389e-109	-0.389123	0.922	0.999	2.18789e-105
RPL22	1.63111e-84	-0.388923	0.846	0.998	3.04006e-80
PPIL1	1.82988e-101	-0.388209	0.445	0.859	3.41053e-97
Pcdh19	1.22597e-116	-0.387959	0.025	0.341	2.28496e-112
LMNB2	2.71207e-114	-0.387654	0.204	0.628	5.05475e-110
HMGCR	5.06762e-80	-0.387536	0.524	0.901	9.44503e-76
EGR1	5.6614e-74	-0.387367	0.484	0.897	1.05517e-69
RPS24	3.57186e-108	-0.386849	0.911	0.999	6.65723e-104
DDX27	7.52581e-99	-0.386067	0.277	0.688	1.40266e-94
SIVA1	3.25199e-86	-0.38606	0.39	0.765	6.06106e-82
PSMD12	1.77495e-116	-0.38606	0.477	0.879	3.30814e-112
UQCRH	4.75568e-67	-0.385929	0.644	0.974	8.86365e-63
SEC61B	3.23862e-107	-0.385386	0.486	0.887	6.03615e-103
CALM1	4.33953e-83	-0.385258	0.934	1	8.08801e-79
SOX4	7.0967e-100	-0.384982	0.06	0.377	1.32268e-95
DDX5	2.62701e-78	-0.382919	0.795	0.998	4.89623e-74
NRCAM	6.62836e-89	-0.382733	0.457	0.855	1.23539e-84
RPL37A	1.27716e-83	-0.38225	0.935	0.999	2.38037e-79
DENR	3.06726e-88	-0.381842	0.4	0.798	5.71676e-84
TMEM183A	7.34915e-89	-0.38111	0.421	0.81	1.36974e-84
PDAP1	1.31687e-122	-0.380852	0.359	0.803	2.45438e-118
ENSGALG00000006723	1.77602e-88	-0.379934	0.254	0.629	3.31014e-84
HACD2	7.30524e-101	-0.379457	0.283	0.691	1.36155e-96
DYL1	3.12352e-64	-0.379312	0.489	0.831	5.82161e-60
PSMD14	2.49506e-118	-0.378908	0.238	0.676	4.65029e-114
RPL11	1.51938e-80	-0.378361	0.869	0.998	2.83181e-76
EIF4H	4.89038e-75	-0.376819	0.612	0.951	9.1147e-71
HNRNPA1	2.30637e-68	-0.376633	0.717	0.986	4.29861e-64
PRKAR1A	4.70772e-78	-0.375878	0.613	0.953	8.77424e-74
PNO1	2.25194e-130	-0.375366	0.165	0.605	4.19717e-126
DNAJC19	2.73512e-103	-0.375229	0.307	0.728	5.09772e-99
EMG1	1.12409e-102	-0.375145	0.049	0.36	2.09508e-98
ATAD3A	1.20613e-107	-0.374725	0.088	0.442	2.24799e-103
RIF1	2.49707e-99	-0.373669	0.1	0.45	4.65405e-95
RAB8A	3.08461e-104	-0.373443	0.239	0.653	5.7491e-100
ITPA	9.56858e-98	-0.373379	0.164	0.54	1.78339e-93
MAP2	7.54536e-31	-0.372596	0.711	0.981	1.4063e-26
DNAJC15	5.22405e-106	-0.372266	0.273	0.695	9.73658e-102
EIF5	6.86729e-75	-0.37173	0.742	0.99	1.27993e-70
PAPSS2	8.85582e-107	-0.371692	0.017	0.301	1.65055e-102
HES1	3.93423e-76	-0.371483	0.138	0.453	7.33262e-72
SEC31A	2.58028e-95	-0.371301	0.144	0.5	4.80913e-91
ERC1	3.47019e-103	-0.371076	0.244	0.657	6.46774e-99
ENSGALG00000046740	6.04217e-67	-0.370809	0.538	0.897	1.12614e-62
SREK1IP1	4.83451e-82	-0.370487	0.263	0.629	9.01055e-78
PPRC1	3.89478e-115	-0.369314	0.035	0.36	7.25908e-111
DRG1	8.9623e-103	-0.369141	0.267	0.678	1.67039e-98
FTSJ3	3.30293e-91	-0.368979	0.144	0.5	6.15601e-87
ENSGALG00000001951	6.32143e-121	-0.368848	0.01	0.315	1.17819e-116
XPA	2.40204e-102	-0.368528	0.359	0.775	4.47691e-98
ENSGALG00000006899	7.08681e-58	-0.36832	0.736	0.99	1.32084e-53
SURF2	1.17122e-94	-0.36825	0.104	0.441	2.18291e-90
AGRN	2.11319e-79	-0.365535	0.433	0.815	3.93856e-75
CTBPL	2.49755e-97	-0.365474	0.329	0.748	4.65493e-93
WDR74	1.19931e-92	-0.364755	0.172	0.534	2.23528e-88
GXYLT2	2.36637e-89	-0.364341	0.137	0.478	4.41044e-85
GNAS	1.64888e-87	-0.363916	0.298	0.685	3.07318e-83
CAPRIN1	1.73212e-79	-0.363815	0.503	0.883	3.22833e-75
SMARCC1	3.65185e-78	-0.363191	0.498	0.873	6.80631e-74
CCT4	2.68991e-120	-0.362845	0.094	0.483	5.01346e-116
SEC13	2.38115e-102	-0.362787	0.267	0.684	4.43799e-98
EIF4G3	6.30311e-86	-0.362442	0.329	0.716	1.17477e-81
MSMO1	3.9645e-77	-0.362136	0.432	0.818	7.38904e-73
REEP5	2.9795e-83	-0.361139	0.45	0.822	5.5532e-79
PUM3	2.08494e-87	-0.361057	0.236	0.608	3.88591e-83
IMP4	2.39036e-95	-0.360906	0.172	0.547	4.45515e-91
TMEM41B	6.08358e-97	-0.360231	0.158	0.535	1.13386e-92
HMP19	2.72061e-63	-0.359657	0.625	0.949	5.07067e-59
SSR3	8.90119e-91	-0.359459	0.421	0.809	1.659e-86
ELF1	1.44938e-100	-0.359408	0.1	0.451	2.70135e-96
LYPD1	2.46153e-102	-0.357255	0.022	0.305	4.58781e-98
SMNDC1	1.46735e-89	-0.356792	0.319	0.71	2.73485e-85
RBM39	2.58717e-91	-0.356679	0.544	0.92	4.82198e-87
JAK1	1.17005e-111	-0.356641	0.327	0.761	2.18073e-107
LIFR	3.54616e-74	-0.356511	0.441	0.809	6.60933e-70
ENSGALG00000016808	2.43545e-93	-0.356161	0.218	0.593	4.53919e-89
C1orf35	7.83225e-81	-0.356142	0.244	0.611	1.45978e-76
ITGA3	3.37827e-92	-0.356092	0.079	0.392	6.29642e-88
CAPN11	2.17891e-81	-0.356055	0.177	0.516	4.06105e-77
EMC6	6.11807e-83	-0.356022	0.406	0.795	1.14029e-78
LRRC15	5.80776e-99	-0.355629	0.002	0.246	1.08245e-94
RPL14	2.76813e-76	-0.355591	0.843	0.999	5.15924e-72
BMI1	4.0169e-90	-0.355143	0.353	0.756	7.4867e-86
STOML2	8.26376e-93	-0.354476	0.298	0.692	1.5402e-88
RPS6	8.92769e-71	-0.354449	0.913	0.998	1.66394e-66
CAPZA1	3.72232e-95	-0.354393	0.458	0.862	6.93766e-91
PDE6G	2.00526e-24	-0.354085	0.274	0.493	3.73741e-20
TFG	1.32471e-95	-0.353542	0.353	0.77	2.469e-91
C26H6ORF125	5.21906e-88	-0.352636	0.33	0.711	9.72728e-84
IL17REL	1.24103e-69	-0.352323	0.001	0.176	2.31304e-65
ENSGALG00000054277	1.088e-84	-0.35211	0.134	0.464	2.02781e-80
IARS	1.62565e-83	-0.351499	0.198	0.556	3.02989e-79
HNRNPH3	5.81351e-77	-0.350809	0.692	0.982	1.08352e-72
DYNC1LI2	5.45217e-83	-0.350147	0.267	0.636	1.01618e-78
LAMTOR2	7.77839e-63	-0.349748	0.688	0.981	1.44974e-58
ENSGALG00000016340	4.99864e-96	-0.349484	0.437	0.851	9.31646e-92
CTU2	6.00577e-82	-0.34943	0.108	0.421	1.11936e-77
MCM2	2.5152e-84	-0.349291	0.021	0.26	4.68784e-80
ANXA1	1.05153e-72	-0.349147	0.002	0.186	1.95984e-68
DHX29	2.62433e-84	-0.348905	0.376	0.761	4.89123e-80
UQCRFS1	1.89358e-87	-0.348556	0.484	0.866	3.52926e-83
ARHGDIA	8.35937e-69	-0.348472	0.416	0.775	1.55802e-64
PPM1E	8.65482e-97	-0.348244	0.259	0.66	1.61309e-92
DOK5	1.64574e-60	-0.348087	0.263	0.566	3.06733e-56
RPL39	1.88338e-78	-0.346965	0.897	0.999	3.51025e-74
RABGGTB	1.56484e-92	-0.346418	0.266	0.658	2.91656e-88
CYP46A1	3.04885e-76	-0.345603	0.081	0.355	5.68245e-72
MTDH	2.27381e-101	-0.345357	0.333	0.752	4.23793e-97
ENSGALG00000048150	5.0366e-74	-0.344421	0.137	0.448	9.38721e-70
ENSGALG00000033647	3.44366e-101	-0.343927	0.101	0.45	6.41829e-97
PISD	1.66327e-74	-0.343397	0.196	0.529	3.1e-70
UCHL3	8.65847e-89	-0.343385	0.223	0.593	1.61377e-84
FGF10	1.1584e-109	-0.343104	0.013	0.301	2.15903e-105
PLCB1	8.51084e-100	-0.342824	0.129	0.494	1.58625e-95
TMEM258	8.08564e-77	-0.342065	0.53	0.905	1.507e-72
RAB11FIP2	2.24395e-76	-0.341545	0.412	0.781	4.18227e-72
SMDT1	1.85573e-80	-0.341464	0.51	0.88	3.4587e-76
PXN	3.36713e-77	-0.341101	0.199	0.537	6.27566e-73
PIN4	4.42315e-89	-0.340925	0.562	0.934	8.24387e-85
MRPL27	1.16757e-84	-0.340859	0.393	0.766	2.17611e-80
TARDBP	5.95626e-95	-0.340799	0.489	0.895	1.11013e-90
PTEN	4.03018e-77	-0.340474	0.206	0.541	7.51145e-73
BZW1	4.13404e-90	-0.340438	0.558	0.925	7.70502e-86
GPR158	2.40479e-111	-0.340271	0.069	0.421	4.48205e-107
PFKFB3	2.10437e-96	-0.339329	0.058	0.368	3.92213e-92
BUB3	5.64372e-92	-0.338574	0.286	0.676	1.05188e-87
UBE2D3	1.45585e-100	-0.338368	0.489	0.893	2.71342e-96
ENSGALG00000048034	1.65756e-87	-0.338208	0.374	0.766	3.08936e-83
ETFA	4.04345e-89	-0.338158	0.266	0.655	7.53618e-85
DUSP7	2.02965e-103	-0.337982	0.097	0.45	3.78285e-99
FAM172A	8.7812e-89	-0.337084	0.368	0.765	1.63664e-84
DMD	1.48327e-50	-0.335727	0.7	0.979	2.76452e-46
SLC43A3	8.81014e-94	-0.335444	0.081	0.404	1.64203e-89
CYB5R3	6.41069e-85	-0.335291	0.183	0.537	1.19482e-80
YBX1	8.26634e-59	-0.334368	0.901	1	1.54068e-54
FARSA	2.08568e-93	-0.334038	0.194	0.569	3.88728e-89
DDX19B	2.7824e-79	-0.333878	0.46	0.831	5.18584e-75
NPEPL1	6.95315e-81	-0.333009	0.167	0.503	1.29593e-76
ENSGALG00000029066	4.25949e-69	-0.332256	0.357	0.705	7.93884e-65
SBSPON	1.80866e-37	-0.331912	0.333	0.588	3.37099e-33
ENSGALG00000038528	8.66469e-82	-0.331833	0.231	0.594	1.61492e-77
LPAR2	1.11561e-70	-0.331094	0.058	0.303	2.07928e-66
CAB39	3.1213e-91	-0.33063	0.337	0.737	5.81748e-87
IQGAP1	1.42527e-70	-0.330432	0.226	0.559	2.65641e-66
ABHD17C	1.00276e-58	-0.330335	0.276	0.582	1.86895e-54
COPS3	5.95617e-91	-0.330233	0.23	0.607	1.11011e-86
RPL7	1.28898e-53	-0.330168	0.853	0.997	2.40241e-49
RPL34	2.45049e-66	-0.329989	0.906	0.996	4.56723e-62
ACAT1	2.37404e-101	-0.329128	0.187	0.58	4.42473e-97
PCSK1	4.50716e-104	-0.329004	0.002	0.258	8.40045e-100
MOB4	1.63978e-85	-0.328965	0.384	0.779	3.05622e-81
YWHAB	1.73423e-52	-0.32886	0.691	0.981	3.23226e-48
MAFB	1.85965e-42	-0.32876	0.621	0.953	3.46601e-38
MVB12A	2.83342e-73	-0.328688	0.217	0.547	5.28092e-69
HIGD1A	9.62589e-84	-0.328576	0.321	0.707	1.79407e-79
RPL27	1.34549e-60	-0.328246	0.865	0.998	2.50772e-56
PTPDC1	2.55177e-84	-0.327744	0.03	0.281	4.75598e-80
CDC37L1	8.51839e-84	-0.327607	0.261	0.629	1.58766e-79
ENSGALG00000051598	2.63973e-50	-0.327443	0.704	0.987	4.91994e-46
DNAJC8	1.13656e-80	-0.327346	0.624	0.97	2.11832e-76
F2R	4.51215e-93	-0.327242	0.017	0.272	8.40975e-89
HECTD1	6.21739e-82	-0.326962	0.406	0.794	1.1588e-77
PPP1CB	3.0161e-82	-0.326829	0.571	0.917	5.62141e-78
PNN	6.45079e-86	-0.326769	0.541	0.92	1.2023e-81
SBNO2	3.35774e-89	-0.326224	0.061	0.351	6.25816e-85
RAB3GAP2	1.27479e-86	-0.325874	0.314	0.704	2.37596e-82
DYNLT1	1.14721e-80	-0.325662	0.345	0.718	2.13817e-76
PEA15L2	7.68113e-92	-0.325237	0.186	0.557	1.43161e-87
LAMB2	4.78105e-60	-0.325159	0.278	0.598	8.91092e-56
ACTR2	6.50823e-81	-0.324933	0.257	0.627	1.213e-76
ELAVL1	1.29333e-82	-0.324626	0.472	0.86	2.4105e-78
KPNB1	5.86165e-85	-0.323566	0.377	0.762	1.09249e-80
ADSSL1	8.1048e-130	-0.323203	0.087	0.498	1.51057e-125
SCG2	1.59809e-123	-0.322143	0.131	0.578	2.97851e-119
ARC	1.03623e-90	-0.322033	0.006	0.239	1.93133e-86
MRPL17	7.96421e-71	-0.321895	0.511	0.862	1.48437e-66
NAA15	2.48678e-85	-0.321762	0.204	0.566	4.63486e-81
SDHAF2	1.31588e-81	-0.320865	0.316	0.694	2.45254e-77
C2H6orf52	4.44671e-75	-0.320583	0.342	0.709	8.28777e-71
TMEM57	1.04243e-100	-0.320495	0.332	0.758	1.94289e-96
CSNK1A1L	5.00762e-84	-0.320437	0.574	0.923	9.3332e-80
EIF3E	8.47126e-94	-0.320351	0.561	0.939	1.57887e-89
DNAJB9	4.88026e-82	-0.319548	0.228	0.593	9.09582e-78
GRSF1	1.05626e-82	-0.319547	0.252	0.622	1.96865e-78
MAPKKK3L	5.24356e-80	-0.319515	0.038	0.289	9.77294e-76
HTRA3	4.91296e-71	-0.319146	0.061	0.313	9.15678e-67
BRD2	5.59944e-87	-0.318911	0.521	0.901	1.04362e-82
SMYD2	2.76684e-77	-0.318821	0.126	0.435	5.15684e-73
PSMD7	6.08851e-75	-0.318677	0.555	0.915	1.13478e-70
SRP19	3.81994e-92	-0.318631	0.474	0.858	7.1196e-88
PSMC5	9.71686e-98	-0.318438	0.502	0.911	1.81103e-93
COMMD3	2.04241e-68	-0.318013	0.425	0.784	3.80664e-64
MRPS24	2.78626e-81	-0.317216	0.4	0.782	5.19304e-77
WDR36	3.90852e-104	-0.317008	0.164	0.559	7.28471e-100
TAF1B	1.97183e-81	-0.316411	0.107	0.413	3.67509e-77
ERLIN2	3.88956e-78	-0.316119	0.407	0.783	7.24937e-74
UPF1	3.30408e-87	-0.315627	0.339	0.735	6.15814e-83
TMA16	2.96296e-76	-0.315503	0.156	0.473	5.52236e-72
SBDS	2.57575e-77	-0.315354	0.541	0.92	4.80068e-73
IAH1	7.64809e-68	-0.314721	0.196	0.514	1.42545e-63
NTMT1	3.47319e-75	-0.314515	0.372	0.744	6.47334e-71
ANXA5	6.94874e-59	-0.313626	0.317	0.639	1.29511e-54
PFDN5	1.83067e-70	-0.313349	0.607	0.963	3.41201e-66
COX17	2.0415e-69	-0.313311	0.614	0.953	3.80496e-65
CANX	4.21909e-79	-0.312838	0.556	0.927	7.86353e-75
ROCK2	8.32049e-73	-0.312384	0.433	0.791	1.55077e-68
TMX4	1.4407e-91	-0.312153	0.253	0.65	2.68518e-87
CDCP1	2.62824e-84	-0.311802	0.001	0.208	4.89852e-80
EIF3I	3.74714e-72	-0.311772	0.553	0.899	6.98392e-68
SRSF2	3.04342e-91	-0.311653	0.444	0.841	5.67232e-87
XBP1	5.0515e-91	-0.311249	0.378	0.788	9.41498e-87
MLF1	1.20984e-67	-0.311163	0.279	0.633	2.25489e-63
MRPS25	1.83054e-66	-0.311061	0.428	0.793	3.41176e-62
EHD3	2.81142e-88	-0.310569	0.364	0.774	5.23993e-84
NOD1	1.53807e-91	-0.310095	0.026	0.289	2.86665e-87
ENSGALG00000043676	5.9024e-94	-0.309853	0.069	0.385	1.10009e-89
SMARCB1	1.14502e-84	-0.309641	0.322	0.716	2.13409e-80
LRRC7	6.20534e-109	-0.309604	0.039	0.359	1.15655e-104
CSNK2A2	1.80809e-74	-0.309322	0.266	0.613	3.36993e-70
ENSGALG00000033993	1.74836e-80	-0.309094	0.234	0.595	3.25859e-76
CEBPZ	7.98673e-99	-0.309074	0.363	0.775	1.48857e-94
PIGBOS1	1.11027e-71	-0.307426	0.354	0.723	2.06932e-67
TBCA	4.19606e-48	-0.306735	0.678	0.976	7.82062e-44
LRSAM1	1.67274e-76	-0.305655	0.142	0.455	3.11765e-72
POLR2E	2.52888e-67	-0.305135	0.476	0.834	4.71332e-63
PCM1	1.21207e-71	-0.304779	0.537	0.899	2.25906e-67
ENSGALG00000002315	4.88111e-67	-0.303674	0.28	0.623	9.09741e-63
GMPPB	2.39636e-105	-0.303587	0.146	0.535	4.46634e-101
CSNK2A1	3.79803e-89	-0.303424	0.393	0.799	7.07877e-85
ARCN1	2.96079e-82	-0.303308	0.401	0.787	5.51832e-78
IMPG2	4.04731e-66	-0.303197	0.131	0.421	7.54338e-62
GPR137B	4.48114e-66	-0.302439	0.283	0.62	8.35195e-62
MTHFD1	2.65875e-73	-0.301715	0.089	0.368	4.95537e-69
TMED1	5.19721e-60	-0.301295	0.568	0.924	9.68656e-56
TRPC4AP	3.29294e-71	-0.301216	0.405	0.765	6.13738e-67
RAD18	5.79464e-77	-0.301028	0.073	0.347	1.08e-72
MED19	3.6422e-75	-0.300591	0.36	0.74	6.78834e-71
ENSGALG00000024039	5.32434e-67	-0.299863	0.158	0.463	9.9235e-63
ENSGALG00000049291	5.2954e-92	-0.299725	0.021	0.279	9.86957e-88
CCDC6	3.18224e-79	-0.29943	0.419	0.807	5.93105e-75
BCCIP	3.04755e-78	-0.298182	0.342	0.718	5.68002e-74
SRP9	1.02393e-77	-0.297564	0.366	0.744	1.90839e-73
HYPK	1.61198e-71	-0.297319	0.641	0.967	3.0044e-67
RPS25	1.99526e-51	-0.296813	0.885	1	3.71877e-47
ID1	8.77476e-61	-0.296679	0.036	0.24	1.63544e-56
ST8SIA2	1.10141e-60	-0.29626	0.223	0.527	2.05281e-56
SGMS2	5.54754e-92	-0.296229	0.018	0.272	1.03395e-87
EEF1D	1.61823e-30	-0.296007	0.768	0.996	3.01605e-26
QARS	2.57892e-74	-0.294691	0.159	0.476	4.8066e-70
SVIL	1.49249e-69	-0.294114	0.391	0.759	2.7817e-65
AMD1	7.7344e-70	-0.293031	0.314	0.661	1.44154e-65
CDR2	1.28514e-95	-0.292662	0.106	0.464	2.39525e-91
ILKAP	1.7217e-55	-0.291823	0.147	0.409	3.2089e-51
ARL5B	1.17086e-98	-0.291753	0.097	0.446	2.18226e-94
ENSGALG00000002089	3.2597e-83	-0.291651	0.231	0.594	6.07543e-79
TEAD4	2.30997e-66	-0.291641	0.057	0.291	4.30533e-62
ADSS	7.06396e-88	-0.290846	0.273	0.652	1.31658e-83
MAP4	6.98158e-62	-0.290473	0.315	0.643	1.30123e-57
CHCHD5	9.98355e-70	-0.290392	0.124	0.419	1.86073e-65
SNRPB2	1.6768e-71	-0.290152	0.359	0.72	3.12522e-67
UHRF1	3.09691e-76	-0.290011	0.024	0.249	5.77201e-72
CREB3	5.77907e-74	-0.289941	0.277	0.636	1.0771e-69
NSG1	5.13803e-97	-0.28984	0.465	0.875	9.57626e-93
PSMD3	4.55582e-69	-0.289407	0.24	0.575	8.49115e-65
DHX15	2.40078e-78	-0.289342	0.3	0.664	4.47457e-74
GTF2A2	7.92475e-79	-0.28917	0.313	0.678	1.47702e-74
GABRG3	3.09893e-69	-0.289145	0.013	0.206	5.77579e-65
RAB6A	3.60498e-66	-0.288969	0.609	0.957	6.71896e-62
RAB20	2.46177e-61	-0.28874	0.11	0.372	4.58824e-57
RRP12	2.9938e-70	-0.288256	0.109	0.392	5.57984e-66
NKAIN2	1.96295e-67	-0.287959	0.17	0.477	3.65855e-63
USP22	2.57877e-93	-0.287941	0.246	0.637	4.80631e-89
PSMC3	5.51214e-77	-0.287916	0.454	0.844	1.02735e-72
SDAD1	4.16757e-82	-0.28756	0.088	0.388	7.76751e-78
IGSF9B	6.55434e-76	-0.287371	0.015	0.226	1.2216e-71
CSGALNACT2	5.9605e-74	-0.287238	0.07	0.338	1.11092e-69
GALNT9	5.64832e-66	-0.28719	0.109	0.384	1.05273e-61
FER	5.97265e-79	-0.286766	0.344	0.72	1.11318e-74
PTP4A1	5.39366e-60	-0.28573	0.561	0.901	1.00527e-55
EXOSC7	2.21796e-79	-0.285719	0.099	0.402	4.13382e-75
PSMC2	3.65103e-90	-0.285498	0.345	0.754	6.8048e-86
KROX20	6.31837e-67	-0.285493	0.078	0.337	1.17762e-62
CAST	2.57657e-85	-0.285083	0.137	0.479	4.80222e-81
SUB1	3.70675e-81	-0.284777	0.537	0.911	6.90864e-77
ENSGALG00000040041	1.64486e-85	-0.284612	0.149	0.498	3.06568e-81
RPL3	1.86294e-48	-0.284603	0.869	0.999	3.47215e-44
LRPPRC	1.66722e-78	-0.284423	0.225	0.58	3.10737e-74
TPR	1.3578e-75	-0.2842	0.595	0.93	2.53066e-71
ELP1	7.86489e-76	-0.283768	0.131	0.441	1.46586e-71
ENSGALG00000030153	8.59622e-65	-0.283636	0.205	0.513	1.60216e-60
DSN1	7.67487e-64	-0.283548	0.17	0.458	1.43044e-59
ACAT2	1.24064e-76	-0.283319	0.172	0.507	2.31231e-72
MCMBP	3.15762e-82	-0.282916	0.138	0.469	5.88518e-78
NMI	6.10374e-58	-0.282794	0.151	0.425	1.13761e-53
FARSB	9.51799e-78	-0.282621	0.095	0.389	1.77396e-73
CTTNBP2NL	5.03252e-88	-0.282476	0.15	0.5	9.37961e-84
IGF2BP2	1.95101e-68	-0.282101	0.067	0.316	3.6363e-64
TCP11L1	2.0606e-61	-0.281798	0.283	0.607	3.84054e-57
ENSGALG00000032501	4.12951e-76	-0.281619	0.209	0.552	7.69658e-72
PSME3	7.51614e-65	-0.280943	0.289	0.622	1.40086e-60
NIF3L1	7.88078e-79	-0.280556	0.135	0.461	1.46882e-74
RGS7BP	1.87751e-49	-0.280448	0.137	0.374	3.49929e-45
RPL4	1.58961e-41	-0.280234	0.779	0.995	2.96272e-37
SYNGR2	1.12144e-64	-0.27953	0.084	0.334	2.09014e-60
TRIAP1	1.20969e-89	-0.279457	0.254	0.638	2.25461e-85
SMARCE1	1.0987e-79	-0.279113	0.387	0.767	2.04777e-75
CDC42	7.0508e-58	-0.279057	0.482	0.817	1.31413e-53
GTF2F2	1.10896e-69	-0.278738	0.345	0.706	2.06687e-65
DRG2	5.24604e-75	-0.278736	0.271	0.622	9.77757e-71
CALCRL	2.35525e-60	-0.278302	0.069	0.298	4.38971e-56
TRMT1L	4.07296e-83	-0.277446	0.375	0.76	7.59118e-79
COPE	1.76849e-62	-0.277254	0.574	0.927	3.29611e-58
ENSGALG00000001972	2.39617e-71	-0.27725	0.3	0.657	4.46599e-67
CRTAP	1.05924e-66	-0.277209	0.107	0.38	1.97421e-62
DARS	1.75146e-72	-0.275781	0.363	0.73	3.26437e-68
MRPS22	1.9491e-69	-0.275315	0.121	0.409	3.63274e-65
CCDC59	3.48652e-72	-0.275043	0.147	0.456	6.49818e-68
PPM1G	5.11713e-51	-0.274811	0.199	0.465	9.5373e-47
TRPS1	7.93058e-52	-0.274582	0.116	0.348	1.4781e-47
SELENOT	3.81985e-83	-0.274423	0.517	0.901	7.11944e-79
CPLANE2	7.76421e-79	-0.27439	0.337	0.719	1.44709e-74
SRP14	2.67169e-92	-0.274373	0.241	0.637	4.97949e-88
LRRTM3	1.06268e-96	-0.274336	0.071	0.396	1.98062e-92
FAM192A	2.36013e-69	-0.273943	0.546	0.918	4.39882e-65
RPS19	3.06513e-66	-0.273785	0.956	1	5.71279e-62
POLR1C	3.11329e-87	-0.273385	0.109	0.434	5.80256e-83
PSMA3	4.13958e-61	-0.272835	0.588	0.911	7.71534e-57
ENSGALG00000013943	6.89765e-59	-0.272806	0.143	0.409	1.28558e-54
ENSGALG00000043593	1.02276e-72	-0.272716	0.14	0.443	1.90623e-68
NASP	1.03494e-62	-0.27233	0.185	0.485	1.92892e-58
NSUN2	1.04741e-82	-0.27223	0.106	0.421	1.95216e-78
FKBP3	6.72262e-64	-0.272132	0.52	0.876	1.25296e-59
RFFL	9.66662e-67	-0.272042	0.114	0.391	1.80166e-62
LMAN1	2.91068e-74	-0.271877	0.495	0.866	5.42492e-70
ACP1	4.57397e-83	-0.271467	0.453	0.84	8.52497e-79
ANXA7	8.46858e-55	-0.271462	0.124	0.375	1.57837e-50
SPCS3	3.20715e-86	-0.271358	0.458	0.845	5.97749e-82
PSMB7	7.57879e-78	-0.271177	0.581	0.936	1.41253e-73
NOL7	4.39261e-78	-0.270836	0.263	0.623	8.18695e-74
IFT43	1.30427e-49	-0.270727	0.246	0.523	2.4309e-45
UTP15	6.72565e-77	-0.27053	0.08	0.361	1.25353e-72
PFDN4	3.40256e-85	-0.270435	0.387	0.773	6.34169e-81
CTTNBP2	1.65751e-63	-0.270303	0.401	0.761	3.08926e-59
ZFYVE19	3.08058e-69	-0.270212	0.145	0.448	5.74159e-65
PRELID3B	1.85271e-66	-0.269992	0.226	0.55	3.45308e-62
USP7	8.13061e-73	-0.269054	0.44	0.828	1.51538e-68
TMEM237	1.11204e-71	-0.268702	0.229	0.57	2.07263e-67
PAK1IP1	7.15387e-75	-0.268357	0.247	0.598	1.33334e-70
SDF2	7.33207e-74	-0.268027	0.392	0.765	1.36655e-69
ENSGALG00000053317	4.44486e-74	-0.267875	0.072	0.34	8.28432e-70
NKAP	1.99442e-77	-0.267863	0.52	0.896	3.7172e-73
DYNLL1	2.75706e-59	-0.267031	0.202	0.506	5.13861e-55
ENSGALG00000051887	4.2103e-83	-0.267026	0.014	0.24	7.84717e-79
UBQLN1	1.23946e-78	-0.267018	0.203	0.556	2.3101e-74
HSPA9	2.52221e-80	-0.266787	0.519	0.912	4.70089e-76
SMIM3	2.58682e-47	-0.266199	0.158	0.402	4.82131e-43
TBK1	1.32603e-63	-0.266073	0.2	0.506	2.47145e-59
RRP1B	5.92966e-89	-0.2659	0.28	0.686	1.10517e-84
SPCS1	1.57726e-74	-0.265725	0.469	0.841	2.9397e-70
AGPAT4	2.8943e-83	-0.265488	0.012	0.237	5.3944e-79
PIGT	5.75114e-76	-0.265378	0.206	0.543	1.0719e-71
NAV3	5.31405e-81	-0.265306	0.023	0.26	9.90432e-77
HDGF	1.77086e-38	-0.265154	0.663	0.971	3.30053e-34
ENSGALG00000044278	6.01941e-62	-0.265094	0.172	0.461	1.1219e-57
RPS6KA5	3.53329e-71	-0.264882	0.273	0.619	6.58535e-67
RNFT1	4.51021e-54	-0.264816	0.134	0.389	8.40612e-50
SLC4A7	1.13176e-98	-0.264606	0.234	0.695	2.10938e-94
MEA1	3.99996e-70	-0.264432	0.47	0.837	7.45512e-66
SNX6	4.68908e-71	-0.264226	0.444	0.806	8.73951e-67
RASSF1	2.31231e-59	-0.26371	0.183	0.475	4.30969e-55
PUM1	1.9853e-66	-0.263621	0.441	0.796	3.7002e-62
FBXO22	5.11492e-93	-0.263162	0.283	0.682	9.53319e-89
ENY2	2.29865e-68	-0.263134	0.387	0.749	4.28423e-64
SKIL	1.15052e-79	-0.263007	0.138	0.465	2.14433e-75
SHISA2	3.8032e-59	-0.262854	0.047	0.257	7.0884e-55
PRPF40A	1.37395e-66	-0.262785	0.387	0.741	2.56077e-62
TBC1D14	6.25833e-67	-0.26259	0.261	0.602	1.16643e-62
PRELID1	9.82762e-41	-0.262545	0.716	0.978	1.83167e-36
ENSGALG00000054023	1.04416e-77	-0.262478	0.217	0.57	1.94611e-73
AURKAIP1	2.4023e-75	-0.262331	0.283	0.637	4.4774e-71
RUVBL1	7.01445e-82	-0.26233	0.254	0.618	1.30735e-77
AK2	4.86289e-64	-0.262287	0.266	0.596	9.06346e-60
ESF1	3.80648e-64	-0.262287	0.265	0.59	7.09451e-60
SLC25A22	3.88568e-103	-0.262141	0.132	0.517	7.24212e-99
PAICS	6.39558e-66	-0.261868	0.247	0.574	1.19201e-61
RIOX1	4.09658e-67	-0.261867	0.103	0.375	7.6352e-63
SEMA4D	1.3913e-61	-0.261289	0.191	0.497	2.5931e-57
ENSGALG00000035206	2.60478e-63	-0.260663	0.461	0.82	4.85478e-59
PYCR1	7.90253e-75	-0.260578	0.035	0.272	1.47287e-70
HOMER2	3.9486e-44	-0.260273	0.24	0.5	7.3594e-40
PSMA4	1.27428e-62	-0.260107	0.585	0.927	2.37501e-58
RPAP3	2.79563e-76	-0.259999	0.249	0.61	5.2105e-72
HDAC2	1.48945e-84	-0.259896	0.297	0.687	2.77604e-80
EIF5B	4.75594e-58	-0.259875	0.576	0.944	8.86413e-54
RELL1	1.38649e-58	-0.259846	0.118	0.381	2.58415e-54
ENSGALG00000001054	6.11111e-73	-0.259063	0.381	0.747	1.13899e-68
STT3A	6.34424e-60	-0.25887	0.19	0.487	1.18244e-55
PTPN13	5.13121e-56	-0.258744	0.125	0.38	9.56354e-52
UBN2	6.11292e-70	-0.258022	0.187	0.507	1.13933e-65
RAP1B	3.98e-73	-0.257815	0.374	0.725	7.41793e-69
PRSS23	3.70801e-75	-0.257802	0.009	0.211	6.91099e-71
RCL1	5.54295e-65	-0.257731	0.118	0.396	1.0331e-60
TWF2	5.63395e-71	-0.257447	0.161	0.476	1.05006e-66
ARPC3	1.5557e-60	-0.257386	0.4	0.748	2.89951e-56
RNF150	5.52898e-69	-0.257382	0.079	0.339	1.03049e-64
ENSGALG00000011690	6.70368e-79	-0.256438	0.016	0.239	1.24943e-74
RPN1	2.87305e-62	-0.256211	0.603	0.951	5.3548e-58
PPP1R10	1.48839e-65	-0.256014	0.258	0.58	2.77406e-61
WDR77	1.62939e-65	-0.255735	0.047	0.272	3.03685e-61
ENSGALG00000042572	2.00652e-72	-0.255541	0.2	0.531	3.73974e-68
BRPF1	1.08391e-74	-0.255521	0.102	0.396	2.02019e-70
RPS13	2.50861e-26	-0.255392	0.906	1	4.67556e-22
KLF10	4.55985e-66	-0.255261	0.069	0.315	8.49866e-62
PFN2	8.4074e-74	-0.25514	0.492	0.866	1.56697e-69
WDR5	3.73754e-63	-0.253805	0.277	0.605	6.96603e-59
ZEB1	3.01212e-66	-0.253733	0.286	0.617	5.61398e-62
ENSGALG00000054345	2.92734e-65	-0.253689	0.053	0.282	5.45597e-61
FLT1	2.84007e-45	-0.253656	0.076	0.27	5.29332e-41
ACTN1	5.84929e-56	-0.253262	0.112	0.361	1.09019e-51
NFYB	1.49301e-64	-0.253188	0.268	0.606	2.78268e-60
GET4	6.56549e-60	-0.253087	0.208	0.513	1.22368e-55
PIK3R1	1.21457e-88	-0.252391	0.355	0.752	2.26372e-84
SSRP1	6.69777e-51	-0.252387	0.195	0.464	1.24833e-46
TSHZ2	2.54422e-60	-0.252227	0.196	0.495	4.74192e-56
U2AF2	1.43271e-57	-0.252156	0.332	0.647	2.67028e-53
GNG2	4.74929e-82	-0.252068	0.224	0.585	8.85173e-78
C12orf66	1.6326e-83	-0.251787	0.207	0.574	3.04283e-79
RNPS1	1.25137e-67	-0.251783	0.22	0.547	2.3323e-63
ENSGALG00000030808	7.89392e-72	-0.251765	0.221	0.559	1.47127e-67
CSTF2	3.51532e-54	-0.251547	0.104	0.344	6.55186e-50
NAT10	3.41618e-68	-0.251171	0.053	0.291	6.36707e-64
ABCF2	3.93455e-67	-0.251116	0.166	0.474	7.33321e-63
SUPV3L1	8.92281e-45	-0.25043	0.115	0.331	1.66303e-40
MRPS36	3.69436e-75	-0.250348	0.421	0.789	6.88555e-71
RPF2	1.56466e-72	-0.250022	0.137	0.448	2.91621e-68
SPIRE1	1.09447e-97	-0.249967	0.076	0.411	2.03988e-93
ENSGALG00000050239	4.2667e-74	-0.249582	0.003	0.192	7.95227e-70
DCUN1D5	9.6715e-58	-0.249271	0.126	0.388	1.80257e-53
LZIC	9.73561e-60	-0.249086	0.328	0.658	1.81452e-55
HSPB1	4.87153e-32	-0.248733	0.058	0.203	9.07956e-28
ENSGALG00000052055	6.36276e-77	-0.248389	0.091	0.38	1.18589e-72
EBAG9	1.3148e-78	-0.248185	0.446	0.833	2.45053e-74
COL4A1	3.07258e-54	-0.248168	0.02	0.186	5.72667e-50
EIF2B1	5.97437e-76	-0.24785	0.174	0.506	1.1135e-71
ERH	9.09833e-50	-0.247804	0.683	0.969	1.69575e-45
LTBP1	4.98931e-61	-0.24762	0.011	0.183	9.29908e-57
HADH	1.64827e-58	-0.24713	0.276	0.588	3.07204e-54
NUP37	2.19334e-61	-0.24679	0.141	0.425	4.08795e-57
DRD1	2.90481e-93	-0.246665	0.067	0.385	5.41399e-89
NONO	3.49719e-74	-0.245587	0.202	0.539	6.51807e-70
UHMK1	1.26851e-58	-0.245265	0.18	0.468	2.36424e-54
DYRK2	3.93371e-67	-0.244775	0.109	0.385	7.33165e-63
SERINC5	1.74964e-72	-0.24452	0.065	0.326	3.26098e-68
WEE1	7.37059e-59	-0.244503	0.067	0.291	1.37373e-54
TJP1	1.71852e-72	-0.2443	0.227	0.566	3.20297e-68
CARNMT1	2.13126e-64	-0.244257	0.196	0.507	3.97224e-60
SZRD1	1.3795e-54	-0.244137	0.214	0.5	2.5711e-50
TRABD	1.68613e-67	-0.243987	0.088	0.352	3.14261e-63
ENSGALG00000036739	3.1297e-73	-0.243867	0.492	0.853	5.83313e-69
JPT1	4.96204e-61	-0.243757	0.452	0.807	9.24825e-57
DDX1	1.52526e-69	-0.243636	0.424	0.784	2.84278e-65
ENSGALG00000044260	3.74816e-54	-0.24351	0.154	0.421	6.98582e-50
SORCS2	9.19779e-65	-0.2435	0.234	0.561	1.71428e-60
C9orf85	1.63421e-68	-0.243482	0.196	0.517	3.04585e-64
ENSGALG00000043329	8.01539e-37	-0.243472	0.854	0.999	1.49391e-32
NOP53	1.32067e-67	-0.243435	0.37	0.727	2.46146e-63
CIRBP	7.81265e-45	-0.243354	0.798	0.992	1.45612e-40
DOHH	3.15598e-56	-0.243319	0.289	0.602	5.88212e-52
EIF4G2	5.9977e-37	-0.243194	0.703	0.985	1.11785e-32
PFDN2	6.07626e-53	-0.242719	0.623	0.939	1.13249e-48
ST6GALNAC4	3.34455e-56	-0.242131	0.224	0.514	6.23358e-52
EIF4A2	4.21068e-51	-0.241941	0.79	0.995	7.84786e-47
CLIP2	3.45236e-44	-0.241933	0.185	0.428	6.43451e-40
TARS	8.86838e-74	-0.241874	0.3	0.665	1.65289e-69
PPA1	9.00308e-93	-0.241502	0.512	0.922	1.67799e-88
PIP4K2A	5.29812e-63	-0.241441	0.155	0.443	9.87464e-59
ENSGALG00000006457	4.70992e-79	-0.241025	0.562	0.924	8.77835e-75
NUBPL	5.3829e-70	-0.240792	0.13	0.427	1.00326e-65
BORCS5	1.84224e-54	-0.24022	0.175	0.448	3.43356e-50
LARP1	1.99452e-66	-0.239965	0.218	0.545	3.71739e-62
ENSGALG00000002042	1.55117e-100	-0.239813	0.291	0.709	2.89108e-96
PCBD1	1.69817e-48	-0.23934	0.273	0.552	3.16505e-44
FAHD2A	3.29972e-70	-0.239293	0.242	0.584	6.15002e-66
EIF1	6.53592e-48	-0.238516	0.885	1	1.21816e-43
PRLL	9.5499e-32	-0.238416	0.002	0.086	1.77991e-27
ENSGALG00000004503	7.83584e-53	-0.237869	0.499	0.834	1.46044e-48
HDGFL2	5.73628e-71	-0.237498	0.453	0.82	1.06913e-66
HNRNPAB	2.63783e-44	-0.23749	0.709	0.979	4.91638e-40
PRDX4	7.96249e-30	-0.237476	0.677	0.974	1.48405e-25
UQCR10	1.80006e-29	-0.237405	0.737	0.991	3.35495e-25
SLC37A3	8.51e-59	-0.237361	0.025	0.21	1.58609e-54
LAMC1	1.4384e-52	-0.236955	0.089	0.314	2.6809e-48
VBP1	7.8354e-64	-0.236814	0.254	0.573	1.46036e-59
C9orf64	1.63075e-56	-0.236409	0.09	0.326	3.03939e-52
SLC39A6	1.06817e-83	-0.236324	0.121	0.448	1.99085e-79
ENSGALG00000048205	1.68558e-52	-0.236311	0.267	0.575	3.14158e-48
ENSGALG00000003074	3.77386e-60	-0.236183	0.038	0.24	7.03373e-56
ENSGALG00000028135	2.07627e-48	-0.236181	0.434	0.765	3.86975e-44
LRRC40	4.02986e-68	-0.236046	0.047	0.279	7.51084e-64
MRPL21	3.91424e-67	-0.235925	0.263	0.596	7.29536e-63
FDPS	1.06076e-78	-0.235736	0.328	0.696	1.97705e-74
UBE2G2	2.99892e-66	-0.235397	0.314	0.664	5.58939e-62
COPS7B	3.13597e-67	-0.235136	0.067	0.313	5.84481e-63
SLC39A13	4.59846e-68	-0.23507	0.112	0.395	8.57061e-64
PSMD1	2.77942e-57	-0.234623	0.368	0.702	5.18028e-53
CDKAL1	5.77613e-91	-0.23395	0.16	0.528	1.07656e-86
TRUB1	2.22041e-67	-0.233887	0.087	0.35	4.1384e-63
HOMER1	1.13836e-68	-0.233744	0.082	0.345	2.12168e-64
DAPK1	3.45362e-72	-0.233739	0.05	0.296	6.43686e-68
RBX1	5.71987e-67	-0.233624	0.53	0.895	1.06607e-62
TCF12	2.09018e-47	-0.233399	0.545	0.852	3.89569e-43
UBR7	3.84593e-56	-0.2327	0.529	0.874	7.16804e-52
CREB3L1	1.21935e-71	-0.232525	0.002	0.184	2.27262e-67
TMED7	3.85995e-62	-0.232111	0.602	0.93	7.19418e-58
GRPEL1	1.13657e-59	-0.231843	0.163	0.451	2.11834e-55
RER1	7.81327e-58	-0.231523	0.338	0.666	1.45624e-53
RCHY1	4.54499e-61	-0.231132	0.153	0.437	8.47096e-57
ZMPSTE24	6.00597e-51	-0.231072	0.208	0.483	1.11939e-46
SOX9	1.0058e-30	-0.230779	0.599	0.901	1.87462e-26
TDG	8.92548e-56	-0.230452	0.138	0.399	1.66353e-51
MICALL1	6.64131e-51	-0.230173	0.165	0.422	1.23781e-46
PDGFA	4.93692e-69	-0.22923	0.023	0.232	9.20142e-65
MRPS12	7.73679e-55	-0.229131	0.496	0.836	1.44198e-50
C11orf58	3.38699e-37	-0.229015	0.659	0.967	6.31268e-33
LRRFIP2	2.39543e-65	-0.228876	0.264	0.596	4.46461e-61
ARPC4	1.54548e-68	-0.228004	0.511	0.863	2.88046e-64
ATP5C1	3.94364e-61	-0.227866	0.591	0.927	7.35015e-57
SOX8	2.67973e-41	-0.227633	0.357	0.632	4.99448e-37
PES1	4.18229e-59	-0.22742	0.07	0.3	7.79495e-55
ATP6V1A	1.25611e-78	-0.227347	0.299	0.686	2.34114e-74
REXO4	7.05978e-49	-0.226638	0.081	0.29	1.3158e-44
ENSGALG00000027418	4.84293e-51	-0.226061	0.291	0.591	9.02626e-47
TOLLIP	1.42353e-80	-0.225406	0.109	0.42	2.65317e-76
SUCLG2	5.55449e-58	-0.225133	0.106	0.357	1.03525e-53
RYK	2.16547e-63	-0.225037	0.118	0.392	4.03601e-59
FILIP1	7.12558e-43	-0.22486	0.302	0.594	1.32807e-38
SEC11A	1.92771e-53	-0.224557	0.425	0.759	3.59287e-49
ACTG1	4.78092e-34	-0.224556	0.881	0.999	8.91067e-30
G3BP1	6.44931e-59	-0.224479	0.342	0.676	1.20202e-54
ARFGAP3	7.35953e-59	-0.224256	0.239	0.552	1.37167e-54
EPRS	4.20028e-60	-0.224242	0.637	0.962	7.82847e-56
ADAMTS4	2.12832e-38	-0.224056	0.003	0.105	3.96675e-34
MED27	7.41528e-52	-0.223827	0.112	0.349	1.38206e-47
NCKAP1	2.53918e-76	-0.223474	0.267	0.636	4.73253e-72
ENSGALG00000040464	4.05768e-71	-0.223081	0.371	0.737	7.56269e-67
FKBP11	3.04784e-47	-0.222753	0.172	0.424	5.68056e-43
ENSGALG00000004400	2.10712e-48	-0.222544	0.088	0.298	3.92725e-44
ODC1	6.25107e-51	-0.222279	0.124	0.366	1.16508e-46
SQLE	6.85409e-45	-0.222142	0.153	0.387	1.27747e-40
CBWD1	1.08633e-66	-0.222133	0.193	0.508	2.0247e-62
CD93	1.85869e-63	-0.221681	0.01	0.183	3.46423e-59
HIPK2	9.2875e-60	-0.220957	0.366	0.71	1.731e-55
SUGT1	8.06659e-62	-0.220902	0.329	0.674	1.50345e-57
TPRKB	4.45296e-58	-0.220863	0.233	0.535	8.29942e-54
CYP2J22	8.28905e-50	-0.220667	0.197	0.469	1.54491e-45
PARVB	5.7627e-49	-0.220363	0.278	0.566	1.07405e-44
SIGMAR1	2.93352e-50	-0.220185	0.165	0.423	5.46749e-46
RFC4	3.4524e-48	-0.220155	0.174	0.427	6.43458e-44
ENSGALG00000030552	4.18647e-57	-0.219748	0.226	0.524	7.80274e-53
UTP11	5.83139e-65	-0.219744	0.267	0.598	1.08686e-60
DCLK1	2.45567e-94	-0.219561	0.282	0.702	4.57688e-90
PLA2R1	5.4713e-52	-0.219476	0.033	0.21	1.01974e-47
NAA30	4.21482e-49	-0.21921	0.18	0.44	7.85558e-45
MRPL2	1.12255e-55	-0.219102	0.543	0.895	2.09221e-51
ENSGALG00000046953	2.17565e-50	-0.218805	0.277	0.572	4.05498e-46
GORASP2	5.33604e-59	-0.218771	0.294	0.618	9.94532e-55
CFDP1	5.32226e-79	-0.218461	0.316	0.702	9.91963e-75
SELENOK	3.14343e-75	-0.218383	0.504	0.879	5.85873e-71
SHISAL2A	5.16394e-36	-0.218144	0.03	0.161	9.62455e-32
ARID5B	1.63627e-58	-0.218124	0.351	0.685	3.04968e-54
NOC2L	2.13827e-53	-0.217966	0.202	0.486	3.98531e-49
ENSGALG00000005037	5.88288e-49	-0.216889	0.03	0.197	1.09645e-44
PHTF2	8.63307e-78	-0.216335	0.072	0.353	1.60903e-73
UBE2I	3.54154e-60	-0.215914	0.304	0.622	6.60073e-56
UTP18	7.80811e-74	-0.215674	0.132	0.441	1.45528e-69
UAP1	6.00285e-52	-0.215537	0.011	0.159	1.11881e-47
XRCC5	1.85789e-64	-0.215488	0.088	0.347	3.46273e-60
EEA1	1.43459e-53	-0.215357	0.323	0.643	2.67379e-49
NFKBIA	8.85689e-66	-0.215312	0.135	0.431	1.65075e-61
SAP18	3.01583e-35	-0.215153	0.736	0.988	5.62091e-31
ITGB6	1.00339e-63	-0.215096	0.001	0.16	1.87011e-59
PSMB1	6.31088e-51	-0.215064	0.566	0.919	1.17622e-46
ECHDC2	3.56562e-49	-0.214639	0.163	0.421	6.64561e-45
MRPS27	3.21372e-57	-0.214625	0.127	0.388	5.98973e-53
ERGIC1	3.90744e-55	-0.214298	0.15	0.416	7.28268e-51
LRWD1	6.15723e-55	-0.21399	0.318	0.638	1.14759e-50
ATOX1	4.5859e-46	-0.21393	0.619	0.933	8.54719e-42
U2AF1	3.5338e-69	-0.213815	0.501	0.861	6.58629e-65
BICC1	3.18295e-64	-0.213715	0.057	0.289	5.93239e-60
COMMD2	7.04447e-47	-0.213673	0.485	0.814	1.31295e-42
ENSGALG00000012410	2.69602e-66	-0.213187	0.137	0.429	5.02484e-62
MYEF2	1.12013e-51	-0.212622	0.207	0.479	2.08771e-47
ENSGALG00000054034	2.87474e-49	-0.212531	0.1	0.324	5.35794e-45
MRPL1	7.18815e-74	-0.212462	0.227	0.573	1.33973e-69
EIF4A3	1.42476e-68	-0.212126	0.375	0.737	2.65547e-64
EDNRB	2.21773e-30	-0.211859	0.096	0.257	4.1334e-26
ENSGALG00000004070	8.94168e-50	-0.211509	0.06	0.258	1.66655e-45
ENSGALG00000044150	1.05128e-68	-0.210961	0.003	0.179	1.95937e-64
TBC1D7	3.74139e-58	-0.210856	0.147	0.423	6.9732e-54
RAB9A	2.31799e-51	-0.210472	0.298	0.592	4.32027e-47
METTL14	2.04937e-52	-0.210356	0.105	0.34	3.81961e-48
MRPL46	1.55463e-43	-0.210297	0.15	0.382	2.89751e-39
FAM102A	4.27348e-67	-0.210141	0.183	0.497	7.96491e-63
NDUFA4	2.81185e-31	-0.209978	0.745	0.984	5.24073e-27
RWDD4	1.48608e-52	-0.209907	0.338	0.657	2.76976e-48
UTP4	3.52835e-54	-0.209881	0.067	0.282	6.57613e-50
AHSA1	1.15457e-83	-0.209681	0.402	0.793	2.15189e-79
ENSGALG00000049889	1.08548e-57	-0.209455	0.025	0.207	2.02312e-53
SEH1L	8.93346e-73	-0.209028	0.247	0.605	1.66502e-68
HNRNPM	3.7977e-70	-0.208782	0.26	0.61	7.07815e-66
TOX3	3.22603e-36	-0.208426	0.43	0.722	6.01267e-32
PSMA1	1.48419e-60	-0.208167	0.266	0.589	2.76623e-56
ENSGALG00000039755	6.49385e-54	-0.20804	0.33	0.649	1.21032e-49
COPA	1.20998e-60	-0.207781	0.309	0.643	2.25517e-56
TMED2	2.21159e-46	-0.207587	0.596	0.934	4.12197e-42
SRI	2.30814e-67	-0.207054	0.365	0.726	4.30192e-63
ARHGEF28	6.25091e-43	-0.207051	0.445	0.761	1.16504e-38
LYRM4	1.58971e-68	-0.206897	0.161	0.469	2.9629e-64
PDCD11	2.08815e-59	-0.206883	0.076	0.312	3.89189e-55
PAPOLA	8.48962e-66	-0.206444	0.402	0.768	1.5823e-61
AQR	2.43325e-53	-0.206188	0.127	0.373	4.53509e-49
UCN	2.46681e-23	-0.206052	0.001	0.061	4.59764e-19
NDUFB6	7.76043e-54	-0.205778	0.598	0.923	1.44639e-49
G3BP2	1.00921e-61	-0.205623	0.391	0.732	1.88096e-57
CDH13	6.27553e-81	-0.205545	0.138	0.468	1.16963e-76
CDC5L	7.9046e-59	-0.205472	0.666	0.973	1.47326e-54
ENSGALG00000034345	1.50382e-59	-0.205328	0.5	0.873	2.80282e-55
ERP44	1.57796e-68	-0.205044	0.25	0.588	2.94099e-64
RRAD	5.36411e-78	-0.204708	0.108	0.42	9.99763e-74
IL6ST	5.54519e-52	-0.204586	0.129	0.372	1.03351e-47
IFT74	2.22864e-42	-0.204426	0.224	0.483	4.15373e-38
THOC7	1.05821e-57	-0.2044	0.578	0.929	1.9723e-53
ZFP36L1	6.84529e-53	-0.204335	0.226	0.515	1.27583e-48
PDZRN3	5.93175e-63	-0.204308	0.01	0.185	1.10556e-58
GEMIN5	1.18555e-54	-0.204297	0.183	0.458	2.20962e-50
CWC27	1.01325e-64	-0.204211	0.255	0.588	1.8885e-60
AP3S1	1.06709e-64	-0.204161	0.312	0.648	1.98884e-60
FOSL2	1.31562e-76	-0.204031	0.007	0.208	2.45205e-72
CTNNA1	2.32875e-42	-0.203985	0.206	0.454	4.34033e-38
WDR75	1.05316e-55	-0.203926	0.098	0.336	1.96288e-51
VDAC2	3.39096e-40	-0.203844	0.742	0.989	6.32007e-36
PSMD4	6.28103e-62	-0.203239	0.495	0.862	1.17066e-57
CDC27	7.93416e-69	-0.203216	0.231	0.566	1.47877e-64
PUM2	2.62363e-49	-0.203049	0.317	0.611	4.88992e-45
CAPZB	8.92269e-58	-0.203037	0.53	0.885	1.66301e-53
SSBP1	2.734e-72	-0.202994	0.455	0.824	5.09564e-68
GRAMD2A	1.35768e-55	-0.202717	0.46	0.818	2.53045e-51
ZNHIT6	5.97717e-67	-0.202565	0.129	0.418	1.11402e-62
RALA	1.07095e-53	-0.202477	0.402	0.726	1.99603e-49
UTRN	1.04902e-42	-0.202404	0.277	0.552	1.95516e-38
GOLM1	5.43048e-42	-0.202079	0.147	0.37	1.01213e-37
DNAJB6	1.7508e-58	-0.201873	0.357	0.692	3.26314e-54
FAM98A	3.90427e-50	-0.201817	0.252	0.542	7.27677e-46
ARFIP1	6.49246e-58	-0.201653	0.223	0.534	1.21006e-53
CLTC	2.7319e-52	-0.201295	0.55	0.871	5.09171e-48
BRWD3	3.93337e-51	-0.201025	0.274	0.58	7.33101e-47
KARS	2.92373e-69	-0.200904	0.425	0.793	5.44924e-65
STAMBPL1	1.69433e-75	-0.200692	0.024	0.249	3.15789e-71
GTF3C1	5.27645e-53	-0.200634	0.195	0.477	9.83425e-49
AUP1	3.77396e-50	-0.200125	0.191	0.455	7.0339e-46
HACD3	9.02533e-75	-0.200116	0.332	0.711	1.68214e-70
APEH	1.14156e-34	-0.200077	0.11	0.293	2.12763e-30
AK6	9.9142e-73	-0.200028	0.147	0.462	1.84781e-68
TMEM33	1.6757e-56	-0.199767	0.166	0.442	3.12316e-52
ATP5MC2	3.69515e-38	-0.199744	0.643	0.953	6.88701e-34
RALB	2.02068e-54	-0.199585	0.319	0.634	3.76615e-50
RAB34	5.99501e-41	-0.199563	0.08	0.266	1.11735e-36
AP2A2	1.71191e-73	-0.199471	0.473	0.863	3.19066e-69
JMY	2.49704e-52	-0.199309	0.232	0.517	4.65398e-48
DDX54	9.64173e-53	-0.199307	0.118	0.362	1.79703e-48
MINOS1	8.87872e-45	-0.199222	0.578	0.91	1.65482e-40
OTUD6B	2.79897e-55	-0.19918	0.454	0.805	5.21671e-51
BUD23	2.13166e-54	-0.199138	0.095	0.329	3.97299e-50
PRMT3	2.78219e-56	-0.199093	0.052	0.259	5.18544e-52
RBBP4	8.7132e-54	-0.198988	0.464	0.808	1.62397e-49
CLNS1A	8.34411e-69	-0.198856	0.421	0.779	1.55518e-64
APRT	9.90365e-51	-0.198632	0.085	0.303	1.84584e-46
ENSGALG00000053941	1.68536e-51	-0.198616	0.001	0.131	3.14117e-47
PTGS2	4.01973e-13	-0.198551	0.02	0.075	7.49198e-09
NUFIP1	9.25517e-67	-0.198394	0.159	0.469	1.72498e-62
BICD2	3.61618e-51	-0.198115	0.501	0.834	6.73984e-47
ATP5PD	9.25885e-55	-0.198041	0.621	0.954	1.72566e-50
FUBP3	5.03386e-57	-0.19801	0.403	0.756	9.38212e-53
HELLS	2.54217e-53	-0.197499	0.036	0.221	4.73809e-49
SRSF6	9.68482e-69	-0.196876	0.516	0.882	1.80506e-64
FXR1	1.2535e-60	-0.19676	0.551	0.904	2.33627e-56
FAM177A1	6.33216e-38	-0.196502	0.296	0.552	1.18019e-33
ENSGALG00000021692	5.54792e-37	-0.196386	0.666	0.964	1.03402e-32
JMJD1C	6.37835e-70	-0.196383	0.486	0.861	1.1888e-65
NUP50	2.00403e-43	-0.195845	0.291	0.567	3.73511e-39
EPHA3	1.40698e-50	-0.195766	0.036	0.214	2.62233e-46
EIF2A	1.83213e-53	-0.195457	0.147	0.409	3.41473e-49
ZP2	2.60927e-58	-0.195376	0.002	0.152	4.86316e-54
NDUFA8	2.84408e-66	-0.195314	0.539	0.897	5.30079e-62
ENSGALG00000012796	3.4419e-49	-0.19511	0.076	0.282	6.41501e-45
BCAS2	4.12388e-60	-0.194923	0.344	0.685	7.68609e-56
ENSGALG00000007882	2.76332e-61	-0.19433	0.239	0.562	5.15027e-57
GNE	5.44711e-68	-0.194296	0.11	0.391	1.01523e-63
ENSGALG00000017558	6.50145e-56	-0.194139	0.202	0.495	1.21174e-51
TRPM2	8.64293e-39	-0.193955	0.052	0.211	1.61087e-34
ENSGALG00000039160	2.73039e-51	-0.193626	0.279	0.58	5.0889e-47
ENSGALG00000053871	6.376e-49	-0.193518	0.13	0.368	1.18836e-44
EED	3.70649e-43	-0.193401	0.083	0.277	6.90815e-39
PER3	6.32488e-52	-0.193371	0.126	0.373	1.17883e-47
PSMA2	4.27069e-76	-0.193318	0.482	0.859	7.95972e-72
TMEM185A	1.01503e-76	-0.193287	0.279	0.656	1.89181e-72
CMIP	4.6523e-84	-0.19311	0.079	0.386	8.67095e-80
PIK3CB	8.48877e-41	-0.193056	0.22	0.462	1.58214e-36
CIAO1	1.15001e-45	-0.192753	0.157	0.398	2.14339e-41
LSG1	1.90891e-42	-0.192653	0.112	0.321	3.55783e-38
NDNF	5.09143e-69	-0.192548	0.144	0.458	9.4894e-65
ENSGALG00000013765	3.23858e-53	-0.192323	0.168	0.439	6.03607e-49
CHIC2	2.15782e-31	-0.191814	0.115	0.289	4.02175e-27
OSTC	1.77667e-68	-0.19181	0.434	0.803	3.31136e-64
VCL	4.96796e-51	-0.191718	0.055	0.254	9.25928e-47
ENSGALG00000006561	2.18019e-53	-0.191587	0.419	0.754	4.06344e-49
DHX36	7.1836e-65	-0.191174	0.368	0.734	1.33888e-60
SRP72	2.06133e-67	-0.190943	0.266	0.611	3.84191e-63
SAR1B	6.24265e-40	-0.190829	0.221	0.474	1.16351e-35
LAS1L	2.27482e-49	-0.190537	0.336	0.648	4.23982e-45
DSTN	2.27741e-27	-0.190318	0.789	0.994	4.24463e-23
TGIF1	8.45103e-40	-0.19029	0.159	0.383	1.5751e-35
AARS	8.33146e-55	-0.190165	0.31	0.629	1.55282e-50
SNRPC	6.86623e-60	-0.190142	0.258	0.584	1.27973e-55
CUL3	4.87075e-63	-0.190097	0.375	0.737	9.0781e-59
MIB2	1.38847e-40	-0.189838	0.103	0.299	2.58783e-36
ENSGALG00000017330	7.34834e-26	-0.189611	0.868	0.995	1.36958e-21
PDCD10	1.18686e-66	-0.18949	0.231	0.561	2.21207e-62
CTGF	1.80684e-41	-0.189455	0.014	0.143	3.36758e-37
YY1	2.53499e-64	-0.189373	0.301	0.646	4.72471e-60
ENSGALG00000054057	1.28574e-37	-0.188848	0.119	0.315	2.39636e-33
ENSGALG00000015391	4.77386e-57	-0.188647	0.255	0.572	8.89752e-53
PSMB4	8.28989e-36	-0.18839	0.661	0.963	1.54507e-31
NDUFS4	2.38227e-36	-0.188373	0.594	0.922	4.44007e-32
NDUFC2	1.24251e-45	-0.188337	0.654	0.975	2.31579e-41
PPP4R3A	2.1625e-51	-0.188134	0.184	0.456	4.03047e-47
MRPS7	3.15905e-58	-0.188122	0.274	0.595	5.88784e-54
SLC2A13	1.12628e-47	-0.187733	0.157	0.404	2.09916e-43
MRPL48	3.23527e-46	-0.187564	0.25	0.53	6.02989e-42
EXOC5	8.60344e-55	-0.187306	0.198	0.48	1.60351e-50
ZDHHC6	1.50517e-39	-0.187294	0.113	0.315	2.80534e-35
CETN1	4.31887e-51	-0.18726	0.233	0.523	8.0495e-47
TSPAN14	9.82226e-46	-0.187066	0.042	0.211	1.83067e-41
SMIM7	1.11452e-49	-0.187004	0.577	0.91	2.07724e-45
ACSL3	3.5341e-60	-0.186569	0.107	0.363	6.58686e-56
ENSGALG00000052544	1.31169e-09	-0.186481	0	0.022	2.44472e-05
MBNL1	2.96715e-46	-0.18648	0.175	0.427	5.53017e-42
GNAQ	2.6099e-41	-0.186447	0.18	0.413	4.86432e-37
PSMD9	3.81934e-50	-0.18627	0.239	0.522	7.11848e-46
CDC42EP4	1.50617e-37	-0.186182	0.501	0.812	2.8072e-33
ENSGALG00000051083	1.92989e-56	-0.185757	0.011	0.17	3.59693e-52
IL1RAP	1.27728e-50	-0.185588	0.011	0.158	2.3806e-46
THEM4	1.27813e-44	-0.185515	0.277	0.557	2.38217e-40
ARPC5L	6.52238e-44	-0.185315	0.119	0.338	1.21564e-39
IDH3A	1.16603e-60	-0.185011	0.234	0.556	2.17324e-56
GABPA	4.16719e-43	-0.184932	0.295	0.576	7.76682e-39
SURF4	2.36495e-41	-0.18487	0.352	0.648	4.4078e-37
TRIM54	1.48896e-42	-0.18472	0.143	0.368	2.77513e-38
CAND1	3.26236e-57	-0.18464	0.304	0.625	6.08038e-53
ENSGALG00000034591	8.88691e-44	-0.184463	0.354	0.648	1.65634e-39
LRRC59	9.47367e-52	-0.184289	0.28	0.584	1.7657e-47
ENSGALG00000045726	4.97119e-55	-0.184127	0.089	0.323	9.2653e-51
VAX1	6.05356e-59	-0.184026	0.056	0.277	1.12826e-54
BNIP2	8.39455e-39	-0.183973	0.115	0.319	1.56458e-34
PDHA1	8.75744e-64	-0.183898	0.162	0.459	1.63221e-59
TWISTNB	3.76841e-50	-0.183843	0.084	0.301	7.02356e-46
PAK2	9.06688e-65	-0.183702	0.119	0.397	1.68989e-60
SUCO	1.88085e-51	-0.183496	0.169	0.435	3.50554e-47
ENSGALG00000009610	2.64159e-37	-0.183484	0.054	0.209	4.9234e-33
RIOK2	1.5025e-63	-0.183459	0.086	0.341	2.80036e-59
TPM1	7.08563e-50	-0.183355	0.184	0.45	1.32062e-45
RGS20	3.78857e-41	-0.183259	0.064	0.24	7.06114e-37
OGFOD1	2.66393e-43	-0.182803	0.1	0.308	4.96503e-39
KIFAP3	2.30274e-57	-0.182482	0.31	0.629	4.29184e-53
ATG101	7.66926e-51	-0.182439	0.192	0.467	1.4294e-46
UGP2	7.61916e-57	-0.182235	0.156	0.435	1.42006e-52
PMM2	5.23422e-49	-0.18219	0.136	0.375	9.75553e-45
B4GALT2	9.6248e-50	-0.182167	0.115	0.351	1.79387e-45
HDDC2	1.75185e-50	-0.181726	0.413	0.747	3.26511e-46
BZW2	8.93681e-63	-0.181721	0.44	0.801	1.66564e-58
BRD7	5.59596e-73	-0.181689	0.434	0.789	1.04297e-68
TM7SF2	1.44938e-79	-0.181654	0.289	0.68	2.70135e-75
MSX2	3.34298e-41	-0.181264	0.002	0.11	6.23065e-37
LUC7L2	4.92756e-58	-0.180973	0.382	0.715	9.18399e-54
SRA1	7.32094e-47	-0.180639	0.458	0.789	1.36448e-42
KPNA4	9.77743e-60	-0.180595	0.569	0.92	1.82232e-55
DOCK1	1.21241e-30	-0.180514	0.24	0.467	2.25969e-26
SREBF2	8.9775e-44	-0.180454	0.376	0.674	1.67323e-39
SNAI1	3.63725e-47	-0.18043	0.01	0.146	6.77911e-43
HYAL2	1.03598e-38	-0.180348	0.044	0.197	1.93086e-34
MAP3K7	6.2451e-46	-0.180305	0.254	0.534	1.16396e-41
MRPL18	1.56144e-49	-0.179978	0.336	0.644	2.91022e-45
MRPL35	3.68058e-55	-0.179914	0.395	0.747	6.85987e-51
TGFBI	2.66076e-21	-0.179807	0.263	0.441	4.95913e-17
CRLS1	3.809e-53	-0.179698	0.288	0.587	7.09921e-49
WDR4	1.4057e-64	-0.179534	0.066	0.308	2.61995e-60
AKAP1	1.42637e-46	-0.179307	0.135	0.372	2.65848e-42
IMMT	1.35212e-69	-0.17925	0.223	0.564	2.52008e-65
PIK3R5	1.72951e-44	-0.179083	0.337	0.629	3.22347e-40
ENSGALG00000051011	2.53212e-53	-0.178967	0.004	0.144	4.71937e-49
SORCS1	3.41983e-41	-0.178772	0.075	0.257	6.37388e-37
ENSGALG00000005181	1.04798e-47	-0.178493	0.218	0.486	1.95323e-43
RGS6	4.10409e-55	-0.178195	0.058	0.27	7.6492e-51
USP53	1.01027e-54	-0.178187	0.074	0.296	1.88295e-50
ENSGALG00000010302	4.53393e-55	-0.178137	0.131	0.387	8.45034e-51
ENSGALG00000050210	3.38759e-45	-0.17777	0.048	0.223	6.31379e-41
TMEM60	2.93017e-39	-0.177724	0.313	0.588	5.46125e-35
ENSGALG00000006564	6.74336e-56	-0.17753	0.143	0.407	1.25683e-51
CSDE1	3.28194e-57	-0.177357	0.502	0.845	6.11687e-53
ZNF622	8.20423e-54	-0.177216	0.122	0.371	1.5291e-49
ACOT11	5.47869e-53	-0.177173	0.011	0.162	1.02112e-48
ENSGALG00000046371	4.80924e-49	-0.177084	0.427	0.748	8.96345e-45
ENSGALG00000050884	2.46217e-31	-0.176966	0.076	0.232	4.589e-27
ENSGALG00000025811	7.6766e-57	-0.176877	0.186	0.476	1.43076e-52
PHLDB2	2.25088e-47	-0.17663	0.007	0.139	4.19518e-43
ENSGALG00000036838	2.56438e-48	-0.176484	0.043	0.221	4.77949e-44
STARD5	7.16652e-50	-0.176277	0.054	0.247	1.3357e-45
MRPS23	9.34551e-63	-0.175973	0.445	0.813	1.74182e-58
GNA11	2.36786e-54	-0.175858	0.23	0.525	4.41321e-50
NSMCE2	1.17297e-50	-0.175779	0.256	0.552	2.18619e-46
UQCRC1	6.78651e-51	-0.17575	0.333	0.646	1.26487e-46
IFITM1	1.20015e-36	-0.175658	0.027	0.159	2.23684e-32
HYI	1.36134e-36	-0.175441	0.132	0.334	2.53726e-32
SMCO4	1.35062e-44	-0.175279	0.045	0.217	2.51729e-40
GLRX5	3.97638e-52	-0.175206	0.404	0.742	7.41118e-48
ZC3H13	3.38748e-58	-0.175177	0.503	0.862	6.31359e-54
ENSGALG00000044466	6.30855e-63	-0.175151	0.099	0.357	1.17579e-58
MTHFD2	7.80124e-57	-0.174985	0.032	0.221	1.45399e-52
DAD1	1.88627e-43	-0.174912	0.534	0.866	3.51564e-39
EIF2B2	9.33915e-62	-0.17489	0.281	0.61	1.74063e-57
ENSGALG00000002470	2.98514e-54	-0.174672	0.01	0.164	5.5637e-50
PPIF	1.09846e-59	-0.174609	0.162	0.452	2.0473e-55
TIAL1	7.64481e-56	-0.174533	0.402	0.749	1.42484e-51
CWC15	1.10114e-64	-0.174044	0.487	0.848	2.05231e-60
WDR12	2.33027e-46	-0.174017	0.323	0.624	4.34315e-42
CARMIL1	7.51802e-41	-0.174013	0.144	0.364	1.40121e-36
ENSGALG00000010030	2.76256e-53	-0.173604	0.08	0.304	5.14885e-49
TULP3	8.19934e-46	-0.173296	0.156	0.401	1.52819e-41
MAFA	3.23559e-16	-0.173201	0.209	0.365	6.03049e-12
UTP20	3.52208e-50	-0.173186	0.079	0.291	6.56446e-46
TMEM272	3.10417e-42	-0.172923	0.004	0.117	5.78555e-38
TBRG4	3.2332e-40	-0.172899	0.132	0.347	6.02604e-36
PIGC	1.81421e-37	-0.172878	0.129	0.333	3.38132e-33
COMMD1	1.745e-47	-0.172793	0.349	0.653	3.25233e-43
ROCK1	1.37386e-53	-0.172503	0.324	0.638	2.56061e-49
TIMM50	3.75385e-52	-0.172183	0.209	0.497	6.99643e-48
TIMM44	1.39091e-66	-0.172053	0.443	0.814	2.59238e-62
NUDCD2	3.04661e-44	-0.171923	0.24	0.503	5.67827e-40
EXOSC8	2.64031e-51	-0.171731	0.113	0.348	4.92101e-47
ENSGALG00000048379	1.40332e-55	-0.171544	0.118	0.371	2.6155e-51
FH	5.82164e-49	-0.171487	0.24	0.518	1.08504e-44
C7orf50	1.20904e-45	-0.171295	0.079	0.28	2.25341e-41
UFSP2	4.39877e-38	-0.170894	0.184	0.415	8.19842e-34
YRDC	6.8743e-43	-0.170816	0.206	0.459	1.28123e-38
MRPS28	2.39235e-56	-0.170631	0.481	0.83	4.45885e-52
ENSGALG00000016998	1.24816e-41	-0.170109	0.009	0.129	2.32632e-37
RAB1A	1.42014e-21	-0.169773	0.703	0.984	2.64686e-17
GLIS1	8.06391e-55	-0.169752	0.002	0.142	1.50295e-50
LSM6	9.79956e-42	-0.169435	0.317	0.591	1.82644e-37
SLC25A24	4.03278e-50	-0.169379	0.133	0.376	7.5163e-46
ENC1	1.19094e-55	-0.169214	0.045	0.244	2.21967e-51
ENSGALG00000030384	9.46787e-49	-0.168973	0.187	0.451	1.76462e-44
ENSGALG00000039688	8.02448e-45	-0.168902	0.008	0.136	1.4956e-40
CSE1L	1.02881e-52	-0.16786	0.234	0.53	1.9175e-48
AFAP1L2	2.42179e-36	-0.167854	0.073	0.24	4.51372e-32
TIPARP	2.62989e-29	-0.167729	0.087	0.239	4.9016e-25
CYB5R2	1.9114e-33	-0.167587	0.241	0.463	3.56247e-29
USP14	3.86533e-50	-0.167488	0.151	0.408	7.2042e-46
SSR2	3.49098e-58	-0.16747	0.518	0.866	6.50649e-54
MORN4	8.19053e-38	-0.16743	0.107	0.298	1.52655e-33
MAP1S	2.22121e-45	-0.167361	0.19	0.448	4.13989e-41
DPY30	2.0346e-61	-0.167193	0.327	0.672	3.79209e-57
MTPAP	9.89706e-36	-0.167042	0.229	0.459	1.84461e-31
ATRNL1	4.63517e-39	-0.166558	0.124	0.329	8.63903e-35
EMC1	1.86398e-33	-0.166474	0.113	0.294	3.47408e-29
ARF4	5.19171e-54	-0.166219	0.526	0.883	9.67631e-50
ATP5F1B	4.37144e-35	-0.16618	0.727	0.99	8.1475e-31
FMNL2	6.10085e-33	-0.166106	0.153	0.35	1.13708e-28
[truncated: 1,826 more rows]
