# Supplementary material for: Heparin-binding epidermal growth factor and fibroblast growth factor 2 rescue Müller glia-derived progenitor cell formation in microglia- and macrophage-ablated chick retinas
Source: Development. 2023 Dec 6;150(23):dev202070. doi: 10.1242/dev.202070 (PMC10730090; doi:10.1242/dev.202070)
Supplement: Table S6. Lists of significant autocrine LR-interactions in MG and Venn diagram lists for figure 2. [file develop-150-202070-TableS6.xlsx]

## Sheet: autocrine MG saline
Column1	Column2	Column3	Column4	Column5
	mix.sal.clod.MG.mix.sal.clod.MG.mix.sal.clod.MG	mix.sal.clod.MG.mix.sal.clod.MG.mix.sal.clod.MG.1	mix.sal.clod.MG.mix.sal.clod.MG.interaction.type	mix.sal.clod.MG.mix.sal.clod.MG.LRscore
2964	UBA52	NOTCH1	autocrine	0.892642
2871	TIMP2	ITGB1	autocrine	0.886513
2134	NCAM1	FGFR1	autocrine	0.885704
3078	VTN	KDR	autocrine	0.882256
3067	VTN	CD47	autocrine	0.881049
3072	VTN	ITGAV	autocrine	0.875262
3073	VTN	ITGB1	autocrine	0.872432
3075	VTN	ITGB5	autocrine	0.861962
1451	GNAI2	S1PR1	autocrine	0.85989
777	COL5A1	ITGB1	autocrine	0.851852
1442	GNAI2	IGF1R	autocrine	0.847965
2954	UBA52	ACVR1	autocrine	0.843074
1168	FGF12	FGFR1	autocrine	0.834463
2037	LRPAP1	SORL1	autocrine	0.827067
1485	GPI	AMFR	autocrine	0.826325
185	APP	TNFRSF21	autocrine	0.82591
417	CALM2	MYLK	autocrine	0.792044
422	CALM2	PLPP6	autocrine	0.785726
1202	FGF1	FGFR1	autocrine	0.784622
1877	JAM3	ITGB1	autocrine	0.783312
776	COL5A1	ITGA1	autocrine	0.779898
389	CALM1	MYLK	autocrine	0.775501
1289	FN1	ITGAV	autocrine	0.774035
180	APP	LRP1	autocrine	0.772834
1290	FN1	ITGB1	autocrine	0.769513
395	CALM1	PLPP6	autocrine	0.768827
1457	GNAI2	UNC5B	autocrine	0.767865
2971	UBB	ERBB2	autocrine	0.762694
2034	LRPAP1	LRP1	autocrine	0.759795
2074	MDK	ITGB1	autocrine	0.75934
397	CALM1	PTPRA	autocrine	0.75267
2085	MFGE8	ITGAV	autocrine	0.746525
2513	PTN	PLXNB2	autocrine	0.744787
78	AGRN	ITGB1	autocrine	0.743187
942	CYR61	ITGAV	autocrine	0.74191
2137	NCAM1	PTPRA	autocrine	0.734057
1589	HSP90B1	LRP1	autocrine	0.728991
3081	VTN	TNFRSF11B	autocrine	0.72812
1424	GNAI2	ADORA1	autocrine	0.725788
3167	ADAM10	NOTCH1	autocrine	0.72029
945	CYR61	ITGB5	autocrine	0.718958
1826	INHBA	BAMBI	autocrine	0.718071
1299	FN1	SDC2	autocrine	0.71732
1584	HSP90AA1	ERBB2	autocrine	0.715594
406	CALM2	ADCY8	autocrine	0.713483
2975	UBB	RIPK1	autocrine	0.707505
2870	TIMP2	ITGA3	autocrine	0.706876
2981	UBC	ERBB2	autocrine	0.702526
2959	UBA52	ERBB2	autocrine	0.70179
1959	LAMB2	ITGB1	autocrine	0.701594
2591	RPS27A	ERBB2	autocrine	0.698382
178	APP	GPC1	autocrine	0.697033
2075	MDK	LRP1	autocrine	0.696245
2762	SPTAN1	PTPRA	autocrine	0.693233
365	CALM1	ADCY8	autocrine	0.693113
1919	LAMA1	ITGB1	autocrine	0.692536
3051	VEGFD	KDR	autocrine	0.688981
2167	NLGN3	NRXN1	autocrine	0.68704
3069	VTN	ITGA3	autocrine	0.678588
79	AGRN	LRP1	autocrine	0.677654
1822	INHBA	ACVR1	autocrine	0.670463
3050	VEGFD	ITGB1	autocrine	0.669081
1262	FGF9	FGFR1	autocrine	0.667844
33	ADAM9	ITGAV	autocrine	0.667345
2828	TGFB3	ITGB1	autocrine	0.664686
34	ADAM9	ITGB1	autocrine	0.661622
2456	PSAP	GPR37L1	autocrine	0.659882
2278	NUCB2	ERAP1	autocrine	0.658996
182	APP	NCSTN	autocrine	0.657553
2977	UBB	TGFBR1	autocrine	0.655588
2689	SEMA6D	KDR	autocrine	0.64887
2514	PTN	PTPRS	autocrine	0.64857
2618	RTN4	CNTNAP1	autocrine	0.645096
2830	TGFB3	ITGB5	autocrine	0.644121
421	CALM2	PDE1C	autocrine	0.643181
35	ADAM9	ITGB5	autocrine	0.640971
2985	UBC	RIPK1	autocrine	0.63995
2517	PTN	SDC3	autocrine	0.639164
2965	UBA52	RIPK1	autocrine	0.639138
2957	UBA52	BMPR1B	autocrine	0.639024
2595	RPS27A	RIPK1	autocrine	0.635387
1924	LAMA1	SDC2	autocrine	0.631265
2706	SERPINE2	LRP1	autocrine	0.630417
1206	FGF1	FGFRL1	autocrine	0.62727
1583	HSP90AA1	EGFR	autocrine	0.626663
2512	PTN	CDH10	autocrine	0.625122
2303	P4HB	GPR162	autocrine	0.624185
2875	TLN1	ITGB5	autocrine	0.621175
394	CALM1	PDE1C	autocrine	0.620471
1422	GNAI2	ADCY8	autocrine	0.619375
2451	PROS1	TYRO3	autocrine	0.618539
2455	PSAP	GPR37	autocrine	0.615013
778	COL5A1	SDC3	autocrine	0.614907
2038	LRPAP1	SORT1	autocrine	0.611623
22	ADAM17	NOTCH1	autocrine	0.610999
2958	UBA52	EGFR	autocrine	0.61089
409	CALM2	EGFR	autocrine	0.60566
2873	TIMP3	KDR	autocrine	0.603529
1171	FGF12	FGFR4	autocrine	0.600874
2622	RTN4	RTN4R	autocrine	0.600274
2791	TFPI	F3	autocrine	0.592732
2161	NLGN1	NRXN1	autocrine	0.590438
2987	UBC	TGFBR1	autocrine	0.583108
2967	UBA52	TGFBR1	autocrine	0.582252
372	CALM1	EGFR	autocrine	0.582113
1914	LAMA1	ITGA1	autocrine	0.581241
2597	RPS27A	TGFBR1	autocrine	0.578299
21	ADAM17	ITGB1	autocrine	0.575038
967	DLL1	NOTCH1	autocrine	0.574255
2620	RTN4	LINGO1	autocrine	0.573328
1437	GNAI2	EDNRA	autocrine	0.571239
1301	FN1	TNFRSF11B	autocrine	0.56661
2838	TGM2	ITGB1	autocrine	0.561678
1089	EGF	ERBB2	autocrine	0.558809
3045	VEGFD	ITGA1	autocrine	0.554753
2039	LRPAP1	VLDLR	autocrine	0.549675
1588	HSP90B1	ERBB2	autocrine	0.548843
801	COL9A3	ITGB1	autocrine	0.542916
451	CALR	ITGAV	autocrine	0.536975
1125	FABP5	RXRA	autocrine	0.535542
1281	FN1	ITGA2	autocrine	0.528776
408	CALM2	CACNA1C	autocrine	0.526144
1913	LAMA1	GPC1	autocrine	0.525289
1205	FGF1	FGFR4	autocrine	0.521067
2516	PTN	SDC1	autocrine	0.519519
2515	PTN	PTPRZ1	autocrine	0.518132
2846	THBS1	CD47	autocrine	0.516532
369	CALM1	CALCR	autocrine	0.515545
1462	GNAS	ADORA1	autocrine	0.510941
1286	FN1	ITGA6	autocrine	0.509109
2537	RBP4	STRA6	autocrine	0.508404
1283	FN1	ITGA3	autocrine	0.507554
3077	VTN	ITGB8	autocrine	0.503129
368	CALM1	CACNA1C	autocrine	0.501755
1439	GNAI2	EGFR	autocrine	0.500909

## Sheet: autocrine MG clod saline
Column1	Column2	Column3	Column4	Column5
	clod.sal.MG.only.clod.sal.MG.only.clod.sal.MG.only	clod.sal.MG.only.clod.sal.MG.only.clod.sal.MG.only.1	clod.sal.MG.only.clod.sal.MG.only.interaction.type	clod.sal.MG.only.clod.sal.MG.only.LRscore
2964	UBA52	NOTCH1	autocrine	0.889963
3067	VTN	CD47	autocrine	0.883013
3078	VTN	KDR	autocrine	0.880294
2134	NCAM1	FGFR1	autocrine	0.874651
3075	VTN	ITGB5	autocrine	0.871529
3072	VTN	ITGAV	autocrine	0.871294
2871	TIMP2	ITGB1	autocrine	0.863274
3073	VTN	ITGB1	autocrine	0.858201
1442	GNAI2	IGF1R	autocrine	0.850337
1485	GPI	AMFR	autocrine	0.847193
185	APP	TNFRSF21	autocrine	0.842643
1289	FN1	ITGAV	autocrine	0.842391
3081	VTN	TNFRSF11B	autocrine	0.836434
1290	FN1	ITGB1	autocrine	0.826943
1451	GNAI2	S1PR1	autocrine	0.824817
777	COL5A1	ITGB1	autocrine	0.822809
1168	FGF12	FGFR1	autocrine	0.821566
1299	FN1	SDC2	autocrine	0.815911
2954	UBA52	ACVR1	autocrine	0.811768
2037	LRPAP1	SORL1	autocrine	0.8033
1301	FN1	TNFRSF11B	autocrine	0.801488
417	CALM2	MYLK	autocrine	0.779299
180	APP	LRP1	autocrine	0.769626
389	CALM1	MYLK	autocrine	0.765511
1202	FGF1	FGFR1	autocrine	0.762865
422	CALM2	PLPP6	autocrine	0.756928
2971	UBB	ERBB2	autocrine	0.754246
2516	PTN	SDC1	autocrine	0.753311
776	COL5A1	ITGA1	autocrine	0.749524
395	CALM1	PLPP6	autocrine	0.742205
2513	PTN	PLXNB2	autocrine	0.742186
1877	JAM3	ITGB1	autocrine	0.733203
397	CALM1	PTPRA	autocrine	0.732815
2085	MFGE8	ITGAV	autocrine	0.732765
2830	TGFB3	ITGB5	autocrine	0.730485
78	AGRN	ITGB1	autocrine	0.726514
2137	NCAM1	PTPRA	autocrine	0.724922
178	APP	GPC1	autocrine	0.723296
2034	LRPAP1	LRP1	autocrine	0.719159
1457	GNAI2	UNC5B	autocrine	0.713648
2451	PROS1	TYRO3	autocrine	0.712374
1584	HSP90AA1	ERBB2	autocrine	0.708449
2828	TGFB3	ITGB1	autocrine	0.707438
3167	ADAM10	NOTCH1	autocrine	0.705843
2959	UBA52	ERBB2	autocrine	0.700437
1583	HSP90AA1	EGFR	autocrine	0.697009
2957	UBA52	BMPR1B	autocrine	0.695797
2517	PTN	SDC3	autocrine	0.692471
2981	UBC	ERBB2	autocrine	0.692319
2591	RPS27A	ERBB2	autocrine	0.692258
1826	INHBA	BAMBI	autocrine	0.689044
2958	UBA52	EGFR	autocrine	0.688821
1959	LAMB2	ITGB1	autocrine	0.686992
1589	HSP90B1	LRP1	autocrine	0.686511
2278	NUCB2	ERAP1	autocrine	0.680208
2074	MDK	ITGB1	autocrine	0.679643
2870	TIMP2	ITGA3	autocrine	0.679242
1822	INHBA	ACVR1	autocrine	0.677483
79	AGRN	LRP1	autocrine	0.675265
1566	HMGB1	SDC1	autocrine	0.673773
409	CALM2	EGFR	autocrine	0.673759
2975	UBB	RIPK1	autocrine	0.672517
3069	VTN	ITGA3	autocrine	0.669951
1125	FABP5	RXRA	autocrine	0.668111
3051	VEGFD	KDR	autocrine	0.667388
778	COL5A1	SDC3	autocrine	0.667126
2762	SPTAN1	PTPRA	autocrine	0.666726
2873	TIMP3	KDR	autocrine	0.666064
945	CYR61	ITGB5	autocrine	0.664097
942	CYR61	ITGAV	autocrine	0.663628
1424	GNAI2	ADORA1	autocrine	0.661405
182	APP	NCSTN	autocrine	0.659844
372	CALM1	EGFR	autocrine	0.656286
35	ADAM9	ITGB5	autocrine	0.651428
406	CALM2	ADCY8	autocrine	0.651375
33	ADAM9	ITGAV	autocrine	0.650951
1286	FN1	ITGA6	autocrine	0.644749
1206	FGF1	FGFRL1	autocrine	0.643694
2689	SEMA6D	KDR	autocrine	0.641443
2167	NLGN3	NRXN1	autocrine	0.6381
2456	PSAP	GPR37L1	autocrine	0.635504
365	CALM1	ADCY8	autocrine	0.633355
1919	LAMA1	ITGB1	autocrine	0.632209
2618	RTN4	CNTNAP1	autocrine	0.63041
2303	P4HB	GPR162	autocrine	0.627788
421	CALM2	PDE1C	autocrine	0.6274
2620	RTN4	LINGO1	autocrine	0.626586
34	ADAM9	ITGB1	autocrine	0.62509
2977	UBB	TGFBR1	autocrine	0.624444
2075	MDK	LRP1	autocrine	0.624155
3050	VEGFD	ITGB1	autocrine	0.622838
1281	FN1	ITGA2	autocrine	0.620558
2622	RTN4	RTN4R	autocrine	0.617815
1437	GNAI2	EDNRA	autocrine	0.617677
1283	FN1	ITGA3	autocrine	0.615774
2514	PTN	PTPRS	autocrine	0.615463
2161	NLGN1	NRXN1	autocrine	0.614898
1924	LAMA1	SDC2	autocrine	0.61455
22	ADAM17	NOTCH1	autocrine	0.61024
2965	UBA52	RIPK1	autocrine	0.610065
394	CALM1	PDE1C	autocrine	0.608885
2875	TLN1	ITGB5	autocrine	0.603536
2985	UBC	RIPK1	autocrine	0.600893
2595	RPS27A	RIPK1	autocrine	0.600825
2080	MDK	SDC4	autocrine	0.598224
1262	FGF9	FGFR1	autocrine	0.59697
2791	TFPI	F3	autocrine	0.594871
2706	SERPINE2	LRP1	autocrine	0.585677
1439	GNAI2	EGFR	autocrine	0.585288
792	COL6A3	ITGB1	autocrine	0.584826
1191	FGF18	FGFR1	autocrine	0.579802
967	DLL1	NOTCH1	autocrine	0.574535
2455	PSAP	GPR37	autocrine	0.564233
1422	GNAI2	ADCY8	autocrine	0.560791
2967	UBA52	TGFBR1	autocrine	0.558838
1171	FGF12	FGFR4	autocrine	0.555311
2078	MDK	SDC1	autocrine	0.553915
408	CALM2	CACNA1C	autocrine	0.5517
2987	UBC	TGFBR1	autocrine	0.549351
2597	RPS27A	TGFBR1	autocrine	0.549281
1925	LAMA1	SDC4	autocrine	0.546773
2838	TGM2	ITGB1	autocrine	0.544983
2876	TNC	CNTN1	autocrine	0.543334
2512	PTN	CDH10	autocrine	0.543144
1089	EGF	ERBB2	autocrine	0.54104
1603	HSPG2	ITGB1	autocrine	0.53932
2970	UBB	ADRB2	autocrine	0.535661
21	ADAM17	ITGB1	autocrine	0.532363
368	CALM1	CACNA1C	autocrine	0.532228
1088	EGF	EGFR	autocrine	0.527413
1588	HSP90B1	ERBB2	autocrine	0.526596
1914	LAMA1	ITGA1	autocrine	0.525549
2133	NCAM1	CACNA1C	autocrine	0.522273
2883	TNC	ITGAV	autocrine	0.516632
3045	VEGFD	ITGA1	autocrine	0.515543
3176	FYN	THY1	autocrine	0.514456
2039	LRPAP1	VLDLR	autocrine	0.513746
1913	LAMA1	GPC1	autocrine	0.512862
1446	GNAI2	MTNR1B	autocrine	0.510571
2038	LRPAP1	SORT1	autocrine	0.501259

## Sheet: autocrine MG NMDA
Column1	Column2	Column3	Column4	Column5
	NMDA.24hr.activated.MG.NMDA.24hr.activated.MG.NMDA.24hr.activated.MG	NMDA.24hr.activated.MG.NMDA.24hr.activated.MG.NMDA.24hr.activated.MG.1	NMDA.24hr.activated.MG.NMDA.24hr.activated.MG.interaction.type	NMDA.24hr.activated.MG.NMDA.24hr.activated.MG.LRscore
364	CALM1	ABCA1	autocrine	0.535596
1822	INHBA	ACVR1	autocrine	0.764425
2821	TGFB2	ACVR1	autocrine	0.795963
2954	UBA52	ACVR1	autocrine	0.856794
3171	TIMP3	ADAM17	autocrine	0.505184
365	CALM1	ADCY8	autocrine	0.610745
406	CALM2	ADCY8	autocrine	0.538906
1424	GNAI2	ADORA1	autocrine	0.552151
1485	GPI	AMFR	autocrine	0.808676
1826	INHBA	BAMBI	autocrine	0.633009
1276	FN1	CD44	autocrine	0.658036
1497	HAS2	CD44	autocrine	0.605721
1499	HBEGF	CD44	autocrine	0.760968
2359	PKM	CD44	autocrine	0.856858
3053	VIM	CD44	autocrine	0.871465
739	COL4A1	CD47	autocrine	0.565653
2846	THBS1	CD47	autocrine	0.531575
3067	VTN	CD47	autocrine	0.855301
1500	HBEGF	CD82	autocrine	0.658486
2876	TNC	CNTN1	autocrine	0.615056
2618	RTN4	CNTNAP1	autocrine	0.557486
2808	TGFB1	CXCR4	autocrine	0.765837
1438	GNAI2	EDNRB	autocrine	0.722856
372	CALM1	EGFR	autocrine	0.660887
409	CALM2	EGFR	autocrine	0.592122
1439	GNAI2	EGFR	autocrine	0.522388
1502	HBEGF	EGFR	autocrine	0.534025
1583	HSP90AA1	EGFR	autocrine	0.658944
2958	UBA52	EGFR	autocrine	0.666383
1060	EFNB1	EPHB1	autocrine	0.561214
2278	NUCB2	ERAP1	autocrine	0.603898
1089	EGF	ERBB2	autocrine	0.57548
1503	HBEGF	ERBB2	autocrine	0.649609
1584	HSP90AA1	ERBB2	autocrine	0.757606
1588	HSP90B1	ERBB2	autocrine	0.70277
2591	RPS27A	ERBB2	autocrine	0.757826
2959	UBA52	ERBB2	autocrine	0.763666
2971	UBB	ERBB2	autocrine	0.78159
2981	UBC	ERBB2	autocrine	0.722599
2791	TFPI	F3	autocrine	0.572184
1162	FGF10	FGFR1	autocrine	0.666867
1168	FGF12	FGFR1	autocrine	0.773273
1191	FGF18	FGFR1	autocrine	0.642299
2134	NCAM1	FGFR1	autocrine	0.88167
3228	WNT5A	FZD3	autocrine	0.5002
2136	NCAM1	GFRA1	autocrine	0.549109
178	APP	GPC1	autocrine	0.773911
1913	LAMA1	GPC1	autocrine	0.546417
2736	SLIT2	GPC1	autocrine	0.537934
2303	P4HB	GPR162	autocrine	0.750898
2455	PSAP	GPR37	autocrine	0.545841
1442	GNAI2	IGF1R	autocrine	0.840267
776	COL5A1	ITGA1	autocrine	0.708505
1914	LAMA1	ITGA1	autocrine	0.507248
1281	FN1	ITGA2	autocrine	0.535244
2878	TNC	ITGA2	autocrine	0.560558
31	ADAM9	ITGA3	autocrine	0.606938
450	CALR	ITGA3	autocrine	0.613481
1283	FN1	ITGA3	autocrine	0.681739
1916	LAMA1	ITGA3	autocrine	0.582964
1958	LAMB2	ITGA3	autocrine	0.766063
3170	LGALS8	ITGA3	autocrine	0.529574
2870	TIMP2	ITGA3	autocrine	0.870483
3069	VTN	ITGA3	autocrine	0.829389
2073	MDK	ITGA6	autocrine	0.627285
33	ADAM9	ITGAV	autocrine	0.708999
451	CALR	ITGAV	autocrine	0.714641
743	COL4A1	ITGAV	autocrine	0.628248
942	CYR61	ITGAV	autocrine	0.733969
1289	FN1	ITGAV	autocrine	0.771683
1974	LAMC1	ITGAV	autocrine	0.575072
2085	MFGE8	ITGAV	autocrine	0.794764
2810	TGFB1	ITGAV	autocrine	0.754251
2883	TNC	ITGAV	autocrine	0.789191
3022	VEGFA	ITGAV	autocrine	0.509186
3072	VTN	ITGAV	autocrine	0.884665
21	ADAM17	ITGB1	autocrine	0.612213
34	ADAM9	ITGB1	autocrine	0.683281
78	AGRN	ITGB1	autocrine	0.838338
744	COL4A1	ITGB1	autocrine	0.599426
777	COL5A1	ITGB1	autocrine	0.821791
1290	FN1	ITGB1	autocrine	0.749549
1603	HSPG2	ITGB1	autocrine	0.613725
1877	JAM3	ITGB1	autocrine	0.780958
1919	LAMA1	ITGB1	autocrine	0.661366
1959	LAMB2	ITGB1	autocrine	0.820633
1975	LAMC1	ITGB1	autocrine	0.545113
3181	LGALS1	ITGB1	autocrine	0.554303
2074	MDK	ITGB1	autocrine	0.884889
2811	TGFB1	ITGB1	autocrine	0.731015
2828	TGFB3	ITGB1	autocrine	0.716236
2851	THBS1	ITGB1	autocrine	0.565964
2871	TIMP2	ITGB1	autocrine	0.903756
2884	TNC	ITGB1	autocrine	0.768244
3038	VEGFC	ITGB1	autocrine	0.519375
3050	VEGFD	ITGB1	autocrine	0.516656
3073	VTN	ITGB1	autocrine	0.871662
1586	HSP90AA1	ITGB3	autocrine	0.722397
2086	MFGE8	ITGB3	autocrine	0.516671
2885	TNC	ITGB3	autocrine	0.508219
3074	VTN	ITGB3	autocrine	0.679221
3075	VTN	ITGB5	autocrine	0.684692
3076	VTN	ITGB6	autocrine	0.564908
3077	VTN	ITGB8	autocrine	0.501811
2873	TIMP3	KDR	autocrine	0.639449
3078	VTN	KDR	autocrine	0.808394
682	CNTF	LIFR	autocrine	0.577726
79	AGRN	LRP1	autocrine	0.705628
180	APP	LRP1	autocrine	0.719511
452	CALR	LRP1	autocrine	0.506182
1123	F8	LRP1	autocrine	0.664233
1589	HSP90B1	LRP1	autocrine	0.744821
2034	LRPAP1	LRP1	autocrine	0.71389
2075	MDK	LRP1	autocrine	0.780382
2706	SERPINE2	LRP1	autocrine	0.68459
389	CALM1	MYLK	autocrine	0.805216
417	CALM2	MYLK	autocrine	0.754861
182	APP	NCSTN	autocrine	0.636777
3167	ADAM10	NOTCH1	autocrine	0.740866
22	ADAM17	NOTCH1	autocrine	0.578569
2964	UBA52	NOTCH1	autocrine	0.882414
394	CALM1	PDE1C	autocrine	0.522492
395	CALM1	PLPP6	autocrine	0.786606
422	CALM2	PLPP6	autocrine	0.733036
2513	PTN	PLXNB2	autocrine	0.673533
397	CALM1	PTPRA	autocrine	0.828991
2137	NCAM1	PTPRA	autocrine	0.796544
2762	SPTAN1	PTPRA	autocrine	0.728056
2514	PTN	PTPRS	autocrine	0.503567
2595	RPS27A	RIPK1	autocrine	0.651021
2965	UBA52	RIPK1	autocrine	0.658275
2975	UBB	RIPK1	autocrine	0.680851
2985	UBC	RIPK1	autocrine	0.608288
2622	RTN4	RTN4R	autocrine	0.529727
1125	FABP5	RXRA	autocrine	0.725103
1451	GNAI2	S1PR1	autocrine	0.64336
1566	HMGB1	SDC1	autocrine	0.681786
2078	MDK	SDC1	autocrine	0.790101
2516	PTN	SDC1	autocrine	0.74956
2890	TNC	SDC1	autocrine	0.618785
1299	FN1	SDC2	autocrine	0.579945
2816	TGFB1	SDC2	autocrine	0.55629
778	COL5A1	SDC3	autocrine	0.562742
2079	MDK	SDC3	autocrine	0.682078
2517	PTN	SDC3	autocrine	0.630432
1925	LAMA1	SDC4	autocrine	0.723881
2080	MDK	SDC4	autocrine	0.911652
2614	RSPO3	SDC4	autocrine	0.526395
2793	TFPI	SDC4	autocrine	0.500533
2857	THBS1	SDC4	autocrine	0.63641
2891	TNC	SDC4	autocrine	0.816503
2596	RPS27A	SMAD3	autocrine	0.569014
2966	UBA52	SMAD3	autocrine	0.576864
2976	UBB	SMAD3	autocrine	0.601564
2986	UBC	SMAD3	autocrine	0.523588
2037	LRPAP1	SORL1	autocrine	0.646531
2537	RBP4	STRA6	autocrine	0.592326
2597	RPS27A	TGFBR1	autocrine	0.647854
2823	TGFB2	TGFBR1	autocrine	0.553308
2967	UBA52	TGFBR1	autocrine	0.655139
2977	UBB	TGFBR1	autocrine	0.677821
2987	UBC	TGFBR1	autocrine	0.604969
3176	FYN	THY1	autocrine	0.545271
1301	FN1	TNFRSF11B	autocrine	0.619963
3081	VTN	TNFRSF11B	autocrine	0.787333
185	APP	TNFRSF21	autocrine	0.863711
2451	PROS1	TYRO3	autocrine	0.627845
1457	GNAI2	UNC5B	autocrine	0.595696
2039	LRPAP1	VLDLR	autocrine	0.595879

## Sheet: autocrine MG clod NMDA
Column1	Column2	Column3	Column4	Column5
	clod.NM.24hr.activated.MG.clod.NM.24hr.activated.MG.clod.NM.24hr.activated.MG	clod.NM.24hr.activated.MG.clod.NM.24hr.activated.MG.clod.NM.24hr.activated.MG.1	clod.NM.24hr.activated.MG.clod.NM.24hr.activated.MG.interaction.type	clod.NM.24hr.activated.MG.clod.NM.24hr.activated.MG.LRscore
2871	TIMP2	ITGB1	autocrine	0.900957
2964	UBA52	NOTCH1	autocrine	0.883293
3073	VTN	ITGB1	autocrine	0.864833
3072	VTN	ITGAV	autocrine	0.858502
2074	MDK	ITGB1	autocrine	0.855575
2954	UBA52	ACVR1	autocrine	0.855454
3067	VTN	CD47	autocrine	0.842341
777	COL5A1	ITGB1	autocrine	0.83626
2080	MDK	SDC4	autocrine	0.83307
1442	GNAI2	IGF1R	autocrine	0.827864
2870	TIMP2	ITGA3	autocrine	0.827734
3053	VIM	CD44	autocrine	0.82673
185	APP	TNFRSF21	autocrine	0.825887
2134	NCAM1	FGFR1	autocrine	0.821919
78	AGRN	ITGB1	autocrine	0.816789
397	CALM1	PTPRA	autocrine	0.816223
1485	GPI	AMFR	autocrine	0.801438
2821	TGFB2	ACVR1	autocrine	0.800566
2359	PKM	CD44	autocrine	0.798376
3078	VTN	KDR	autocrine	0.79505
395	CALM1	PLPP6	autocrine	0.786277
1959	LAMB2	ITGB1	autocrine	0.783345
178	APP	GPC1	autocrine	0.782416
389	CALM1	MYLK	autocrine	0.777952
2085	MFGE8	ITGAV	autocrine	0.775398
1877	JAM3	ITGB1	autocrine	0.772584
3069	VTN	ITGA3	autocrine	0.771672
2137	NCAM1	PTPRA	autocrine	0.765345
422	CALM2	PLPP6	autocrine	0.754727
2516	PTN	SDC1	autocrine	0.752448
2884	TNC	ITGB1	autocrine	0.751242
2971	UBB	ERBB2	autocrine	0.746048
417	CALM2	MYLK	autocrine	0.745571
2883	TNC	ITGAV	autocrine	0.741183
1290	FN1	ITGB1	autocrine	0.740008
1438	GNAI2	EDNRB	autocrine	0.739778
1589	HSP90B1	LRP1	autocrine	0.737746
2078	MDK	SDC1	autocrine	0.736945
776	COL5A1	ITGA1	autocrine	0.735984
1125	FABP5	RXRA	autocrine	0.733668
1451	GNAI2	S1PR1	autocrine	0.732837
2037	LRPAP1	SORL1	autocrine	0.732691
1289	FN1	ITGAV	autocrine	0.729658
2811	TGFB1	ITGB1	autocrine	0.728182
2303	P4HB	GPR162	autocrine	0.725061
3181	LGALS1	ITGB1	autocrine	0.723509
2075	MDK	LRP1	autocrine	0.722238
2808	TGFB1	CXCR4	autocrine	0.722199
2959	UBA52	ERBB2	autocrine	0.721599
2891	TNC	SDC4	autocrine	0.717842
2810	TGFB1	ITGAV	autocrine	0.717541
3167	ADAM10	NOTCH1	autocrine	0.717376
3081	VTN	TNFRSF11B	autocrine	0.715868
942	CYR61	ITGAV	autocrine	0.71448
2591	RPS27A	ERBB2	autocrine	0.713067
2762	SPTAN1	PTPRA	autocrine	0.70734
1168	FGF12	FGFR1	autocrine	0.707262
180	APP	LRP1	autocrine	0.707053
1584	HSP90AA1	ERBB2	autocrine	0.706668
34	ADAM9	ITGB1	autocrine	0.702701
1566	HMGB1	SDC1	autocrine	0.701485
2034	LRPAP1	LRP1	autocrine	0.699765
3075	VTN	ITGB5	autocrine	0.693297
33	ADAM9	ITGAV	autocrine	0.691485
2977	UBB	TGFBR1	autocrine	0.690221
2828	TGFB3	ITGB1	autocrine	0.686558
2975	UBB	RIPK1	autocrine	0.686173
2981	UBC	ERBB2	autocrine	0.678808
2517	PTN	SDC3	autocrine	0.677831
182	APP	NCSTN	autocrine	0.663183
2967	UBA52	TGFBR1	autocrine	0.662826
79	AGRN	LRP1	autocrine	0.6618
2706	SERPINE2	LRP1	autocrine	0.661175
744	COL4A1	ITGB1	autocrine	0.660386
2079	MDK	SDC3	autocrine	0.659768
1457	GNAI2	UNC5B	autocrine	0.659305
2965	UBA52	RIPK1	autocrine	0.658597
2876	TNC	CNTN1	autocrine	0.656368
1958	LAMB2	ITGA3	autocrine	0.656337
2597	RPS27A	TGFBR1	autocrine	0.653358
1588	HSP90B1	ERBB2	autocrine	0.652454
365	CALM1	ADCY8	autocrine	0.651648
2595	RPS27A	RIPK1	autocrine	0.649073
743	COL4A1	ITGAV	autocrine	0.648372
2513	PTN	PLXNB2	autocrine	0.644886
451	CALR	ITGAV	autocrine	0.639375
778	COL5A1	SDC3	autocrine	0.625722
1919	LAMA1	ITGB1	autocrine	0.61934
739	COL4A1	CD47	autocrine	0.618866
2987	UBC	TGFBR1	autocrine	0.615812
2873	TIMP3	KDR	autocrine	0.614108
2985	UBC	RIPK1	autocrine	0.611338
1499	HBEGF	CD44	autocrine	0.610119
406	CALM2	ADCY8	autocrine	0.610079
2618	RTN4	CNTNAP1	autocrine	0.608614
394	CALM1	PDE1C	autocrine	0.606014
3176	FYN	THY1	autocrine	0.600673
1505	HBEGF	PRLR	autocrine	0.600636
1283	FN1	ITGA3	autocrine	0.600551
2958	UBA52	EGFR	autocrine	0.599491
1446	GNAI2	MTNR1B	autocrine	0.595385
1299	FN1	SDC2	autocrine	0.590576
2890	TNC	SDC1	autocrine	0.588165
1822	INHBA	ACVR1	autocrine	0.586642
1586	HSP90AA1	ITGB3	autocrine	0.585957
2038	LRPAP1	SORT1	autocrine	0.582643
1583	HSP90AA1	EGFR	autocrine	0.581806
2039	LRPAP1	VLDLR	autocrine	0.579466
1925	LAMA1	SDC4	autocrine	0.578174
372	CALM1	EGFR	autocrine	0.578127
2455	PSAP	GPR37	autocrine	0.577285
2451	PROS1	TYRO3	autocrine	0.576446
2816	TGFB1	SDC2	autocrine	0.575849
21	ADAM17	ITGB1	autocrine	0.573234
2823	TGFB2	TGFBR1	autocrine	0.571436
1424	GNAI2	ADORA1	autocrine	0.565004
2515	PTN	PTPRZ1	autocrine	0.562749
421	CALM2	PDE1C	autocrine	0.562655
2073	MDK	ITGA6	autocrine	0.559984
31	ADAM9	ITGA3	autocrine	0.555259
2278	NUCB2	ERAP1	autocrine	0.549616
1276	FN1	CD44	autocrine	0.548402
1585	HSP90AA1	FGFR3	autocrine	0.548313
3050	VEGFD	ITGB1	autocrine	0.547378
2167	NLGN3	NRXN1	autocrine	0.544457
2077	MDK	PTPRZ1	autocrine	0.542588
2514	PTN	PTPRS	autocrine	0.54248
2622	RTN4	RTN4R	autocrine	0.538499
22	ADAM17	NOTCH1	autocrine	0.534639
409	CALM2	EGFR	autocrine	0.534059
1603	HSPG2	ITGB1	autocrine	0.534057
1301	FN1	TNFRSF11B	autocrine	0.528479
3074	VTN	ITGB3	autocrine	0.524028
1422	GNAI2	ADCY8	autocrine	0.521119
2512	PTN	CDH10	autocrine	0.520565
2736	SLIT2	GPC1	autocrine	0.519888
2620	RTN4	LINGO1	autocrine	0.519414
1089	EGF	ERBB2	autocrine	0.5189
1503	HBEGF	ERBB2	autocrine	0.517928
3170	LGALS8	ITGA3	autocrine	0.517689
1913	LAMA1	GPC1	autocrine	0.5155
741	COL4A1	ITGA1	autocrine	0.514883
1162	FGF10	FGFR1	autocrine	0.509388
3077	VTN	ITGB8	autocrine	0.506507
2456	PSAP	GPR37L1	autocrine	0.503213
1437	GNAI2	EDNRA	autocrine	0.50091

## Sheet: Venn clod saline vs saline
Column1	Column2	Column3
Names	total elements	specific elements
clod saline vs saline	125	VTNTNFRSF11B
		GNAI2UNC5B
		CALM1MYLK
		VTNITGAV
		TGFB3ITGB1
		LAMA1ITGA1
		LRPAP1SORT1
		VEGFDKDR
		CALM1PDE1C
		GNAI2EGFR
		NLGN1NRXN1
		FGF12FGFR1
		PTNCDH10
		CALM2MYLK
		FN1ITGB1
		RTN4LINGO1
		NCAM1FGFR1
		UBBRIPK1
		FN1ITGA2
		INHBAACVR1
		HSP90AA1ERBB2
		TIMP2ITGB1
		PTNPLXNB2
		LRPAP1SORL1
		NLGN3NRXN1
		CALM2PDE1C
		GNAI2S1PR1
		ADAM9ITGAV
		CALM2ADCY8
		UBA52ERBB2
		ADAM9ITGB1
		CYR61ITGB5
		EGFERBB2
		AGRNITGB1
		NCAM1PTPRA
		APPTNFRSF21
		UBA52BMPR1B
		PSAPGPR37
		FGF1FGFRL1
		UBA52ACVR1
		CALM1CACNA1C
		RTN4CNTNAP1
		UBA52TGFBR1
		VTNKDR
		UBCERBB2
		CALM1PLPP6
		FGF1FGFR1
		CALM1ADCY8
		APPLRP1
		UBA52NOTCH1
		APPGPC1
		SPTAN1PTPRA
		UBA52RIPK1
		AGRNLRP1
		CALM1EGFR
		TIMP3KDR
		RPS27AERBB2
		FN1TNFRSF11B
		COL5A1ITGA1
		SERPINE2LRP1
		RPS27ATGFBR1
		HSP90B1ERBB2
		FN1ITGA3
		INHBABAMBI
		VTNITGB1
		TGM2ITGB1
		DLL1NOTCH1
		HSP90B1LRP1
		SEMA6DKDR
		PROS1TYRO3
		TIMP2ITGA3
		RTN4RTN4R
		TGFB3ITGB5
		CALM2PLPP6
		LAMB2ITGB1
		NUCB2ERAP1
		GNAI2IGF1R
		COL5A1SDC3
		ADAM10NOTCH1
		FN1ITGA6
		HSP90AA1EGFR
		GPIAMFR
		LAMA1ITGB1
		UBA52EGFR
		VEGFDITGB1
		FABP5RXRA
		PSAPGPR37L1
		FGF9FGFR1
		MFGE8ITGAV
		MDKITGB1
		LRPAP1LRP1
		CALM2CACNA1C
		FGF12FGFR4
		CALM2EGFR
		CYR61ITGAV
		MDKLRP1
		JAM3ITGB1
		UBBERBB2
		APPNCSTN
		TFPIF3
		ADAM9ITGB5
		GNAI2ADCY8
		FN1SDC2
		GNAI2ADORA1
		FN1ITGAV
		UBCRIPK1
		VTNITGB5
		CALM1PTPRA
		GNAI2EDNRA
		UBCTGFBR1
		LRPAP1VLDLR
		ADAM17NOTCH1
		VTNCD47
		ADAM17ITGB1
		VEGFDITGA1
		VTNITGA3
		LAMA1SDC2
		P4HBGPR162
		RPS27ARIPK1
		PTNPTPRS
		LAMA1GPC1
		PTNSDC1
		UBBTGFBR1
		PTNSDC3
		TLN1ITGB5
saline only	10	CALM1CALCR
		COL9A3ITGB1
		PTNPTPRZ1
		VTNITGB8
		GNASADORA1
		COL5AITGB1
		CALRITGAV
		RBP4STRA6
		THBS1CD47
		FGF1FGFR4
clod saline only	15	HSPG2ITGB1
		MDKSDC1
		LAMA1SDC4
		EGFEGFR
		COL6A3ITGB1
		COL5A1ITGB1
		TNCCNTN1
		FYNTHY1
		GNAI2MTNR1B
		UBBADRB2
		FGF18FGFR1
		NCAM1CACNA1C
		HMGB1SDC1
		TNCITGAV
		MDKSDC4

## Sheet: Venn clod NMDA vs NMDA
Column1	Column2	Column3
Names	total elements	specific elements
MG NM24hr MG clod NM24hr	132	VTNTNFRSF11B
		GNAI2UNC5B
		CALM1MYLK
		VTNITGAV
		TGFB3ITGB1
		HSPG2ITGB1
		CALM1PDE1C
		SLIT2GPC1
		MDKITGA6
		GNAI2EDNRB
		TGFB1ITGB1
		MDKSDC1
		HBEGFERBB2
		FGF12FGFR1
		LGALS8ITGA3
		CALM2MYLK
		FN1ITGB1
		LAMA1SDC4
		NCAM1FGFR1
		UBBRIPK1
		HSP90AA1ERBB2
		INHBAACVR1
		COL5A1ITGB1
		TIMP2ITGB1
		PTNPLXNB2
		LRPAP1SORL1
		VIMCD44
		GNAI2S1PR1
		ADAM9ITGAV
		CALM2ADCY8
		UBA52ERBB2
		FGF10FGFR1
		ADAM9ITGB1
		EGFERBB2
		AGRNITGB1
		NCAM1PTPRA
		APPTNFRSF21
		TNCCNTN1
		PSAPGPR37
		UBA52ACVR1
		VTNITGB8
		RTN4CNTNAP1
		UBA52TGFBR1
		VTNKDR
		UBCERBB2
		CALM1PLPP6
		FN1CD44
		MDKSDC3
		LGALS1ITGB1
		CALM1ADCY8
		APPLRP1
		UBA52NOTCH1
		VTNITGB3
		FYNTHY1
		COL4A1ITGB1
		APPGPC1
		SPTAN1PTPRA
		TNCITGB1
		UBA52RIPK1
		AGRNLRP1
		TIMP3KDR
		CALM1EGFR
		RPS27AERBB2
		FN1TNFRSF11B
		COL5A1ITGA1
		SERPINE2LRP1
		RPS27ATGFBR1
		HSP90B1ERBB2
		FN1ITGA3
		VTNITGB1
		HSP90B1LRP1
		PROS1TYRO3
		TIMP2ITGA3
		TGFB2TGFBR1
		RTN4RTN4R
		LAMB2ITGB1
		CALM2PLPP6
		NUCB2ERAP1
		COL5A1SDC3
		GNAI2IGF1R
		ADAM10NOTCH1
		CALRITGAV
		TGFB1CXCR4
		HSP90AA1EGFR
		GPIAMFR
		LAMA1ITGB1
		UBA52EGFR
		VEGFDITGB1
		FABP5RXRA
		COL4A1ITGAV
		TNCSDC4
		MFGE8ITGAV
		MDKITGB1
		LRPAP1LRP1
		ADAM9ITGA3
		CALM2EGFR
		MDKLRP1
		CYR61ITGAV
		JAM3ITGB1
		UBBERBB2
		APPNCSTN
		COL4A1CD47
		HBEGFCD44
		GNAI2ADORA1
		FN1ITGAV
		FN1SDC2
		HMGB1SDC1
		UBCRIPK1
		VTNITGB5
		CALM1PTPRA
		UBCTGFBR1
		LRPAP1VLDLR
		PKMCD44
		LAMB2ITGA3
		ADAM17NOTCH1
		VTNCD47
		TNCITGAV
		TGFB2ACVR1
		ADAM17ITGB1
		TGFB1ITGAV
		VTNITGA3
		P4HBGPR162
		TGFB1SDC2
		RPS27ARIPK1
		HSP90AA1ITGB3
		PTNPTPRS
		MDKSDC4
		LAMA1GPC1
		PTNSDC1
		UBBTGFBR1
		PTNSDC3
		TNCSDC1
MG NM24hr	37	LAMA1ITGA3
		LAMA1ITGA1
		HAS2CD44
		TNCITGB3
		GNAI2EGFR
		LAMC1ITGB1
		FN1ITGA2
		VTNITGB6
		EFNB1EPHB1
		UBA52SMAD3
		F8LRP1
		HBEGFCD82
		TFPISDC4
		HBEGFEGFR
		MFGE8ITGB3
		VEGFCITGB1
		VEGFAITGAV
		CALM1ABCA1
		INHBABAMBI
		RPS27ASMAD3
		CALRITGA3
		UBCSMAD3
		RSPO3SDC4
		NCAM1GFRA1
		UBBSMAD3
		TIMP3ADAM17
		RBP4STRA6
		CNTFLIFR
		FGF18FGFR1
		TFPIF3
		THBS1ITGB1
		CALRLRP1
		THBS1SDC4
		THBS1CD47
		LAMC1ITGAV
		WNT5AFZD3
		TNCITGA2
MG clod NM24hr	14	LRPAP1SORT1
		PTNCDH10
		RTN4LINGO1
		HSP90AA1FGFR3
		NLGN3NRXN1
		CALM2PDE1C
		PTNPTPRZ1
		HBEGFPRLR
		GNAI2MTNR1B
		MDKPTPRZ1
		PSAPGPR37L1
		GNAI2ADCY8
		GNAI2EDNRA
		COL4AITGA1
